# Supplementary material for: The identification of switch-like alternative splicing exons among multiple samples with RNA-Seq data
Source: PLoS One. 2017 May 25;12(5):e0178320. doi: 10.1371/journal.pone.0178320 (PMC5444801; doi:10.1371/journal.pone.0178320)
Supplement: S1 Table — (XLS) [file pone.0178320.s001.xls]

## Sheet: HBM_switch-like exon
Supplementary Table S1. the full list of identified switch-like exons and their PSIs in human body tissues.
chr	start	end	strand	gene_ID	gene_name	gene_description	mode1	mode2	TAD1	TAD2	pvalue1	pvalue2	adipose_totRNAP50	adipose_totRNAS75	adrenal_totRNAP50	adrenal_totRNAS75	brain_totRNAP50	brain_totRNAS75	breast_totRNAP50	breast_totRNAS75	colon_totRNAP50	colon_totRNAS75	heart_totRNAP50	heart_totRNAS75	kidney_totRNAP50	kidney_totRNAS75	liver_totRNAP50	liver_totRNAS75	lung_totRNAP50	lung_totRNAS75	lymphnode_totRNAP50	lymphnode_totRNAS75	ovary_totRNAP50	ovary_totRNAS75	prostate_totRNAP50	prostate_totRNAS75	skeletalmuscle_totRNAP50	skeletalmuscle_totRNAS75	testes_totRNAP50	testes_totRNAS75	thyroid_totRNAP50	thyroid_totRNAS75	whiteblood_totRNAP50	whiteblood_totRNAS75
chr1	145303910	145303982	+	ENSG00000163386	NBPF10	NBPF member 10	0	1	0	0	0	0	NA	1	0	0	NA	0.333333	1	0	NA	NA	NA	1	0	0	NA	NA	NA	NA	1	NA	NA	0.692308	NA	NA	NA	NA	0	0.785714	NA	1	1	NA
chr1	145311103	145311154	+	ENSG00000163386	NBPF10	NBPF member 10	1	0	0	0	0	0	1	1	0	0	1	0	NA	1	NA	NA	1	1	0	0	NA	NA	NA	NA	NA	NA	NA	0.428571	0	NA	NA	NA	1	0.666667	1	1	1	1
chr1	145361449	145361500	+	ENSG00000163386	NBPF10	NBPF member 10	0	1	0	0	0	0	NA	1	0	NA	NA	0.6	NA	1	NA	1	NA	NA	NA	NA	NA	1	NA	NA	0	NA	0	0.0769231	0	NA	NA	NA	NA	0	NA	NA	0	NA
chr1	147607951	147608092	-	ENSG00000203836	NBPF11	NBPF member 11	1	0	0	0	0	0	0	NA	0	0.333333	0	NA	NA	1	NA	NA	NA	NA	NA	NA	NA	NA	NA	NA	NA	NA	NA	NA	0.0769231	NA	NA	NA	1	1	1	NA	NA	NA
chr1	148252730	148252838	-	ENSG00000203832	NBPF20	NBPF member 20	0	1	0	0	0	0	NA	1	0	0	NA	NA	NA	NA	NA	NA	NA	NA	0	1	NA	0.5	NA	NA	0	NA	0	0.259259	NA	NA	NA	NA	0	1	NA	NA	0	1
chr1	155737216	155737332	-	ENSG00000116580	GON4L	gon-4 like	0	1	0	0	0	0	0	1	0	1	0	1	NA	NA	1	NA	NA	0	0	NA	NA	1	NA	1	0	0	0	0.384615	0	0	0	0	0.666667	1	1	NA	1	1
chr1	1636343	1636464	-	ENSG00000008128	CDK11A	cyclin dependent kinase 11A	0	1	0	0	0	0	0	0.333333	0	0.666667	0	0.666667	0	1	0	1	0	0.6	0	0	NA	1	NA	1	NA	0.5	0.111111	0	0	NA	NA	NA	0	0.555556	0	1	NA	1
chr1	16905688	16905897	-	ENSG00000219481	NBPF1	neuroblastoma breakpoint family member 1	0	1	0	0	0	0	0	NA	0	1	0	NA	0	NA	NA	NA	0	NA	0	1	0	1	NA	NA	0	NA	0	1	0	NA	NA	NA	0	0.2	0	NA	0	NA
chr1	16907240	16907451	-	ENSG00000219481	NBPF1	neuroblastoma breakpoint family member 1	0	1	0	0	0	0	0	NA	0	1	0	NA	0	NA	NA	NA	0	NA	0	1	0	1	NA	NA	0	NA	0	1	0	NA	NA	NA	0	0.2	0	NA	0	NA
chr1	16916394	16916496	-	ENSG00000219481	NBPF1	neuroblastoma breakpoint family member 1	0	1	0	0	0	0	0.025641	NA	0	NA	0	1	0	NA	NA	1	0	NA	0	NA	0.25	NA	NA	NA	0	1	0.045045	1	0	NA	NA	NA	0.0676692	0.428571	0	NA	0	NA
chr1	192607294	192607333	+	ENSG00000127074	RGS13	regulator of G-protein signaling 13	0	1	0	0	0	0	NA	NA	0	NA	NA	NA	1	NA	NA	NA	0	0	NA	NA	NA	NA	0.15	0	0	NA	1	NA	0	0	NA	NA	1	1	NA	0	NA	NA
chr1	203097406	203097560	+	ENSG00000163485	ADORA1	adenosine A1 receptor	1	0	0	0	0	0	NA	NA	NA	NA	1	1	1	1	NA	NA	NA	1	0	0	NA	NA	NA	NA	NA	NA	0	NA	1	0.428571	NA	NA	0	0	1	1	NA	NA
chr1	204550208	204550285	+	ENSG00000198625	MDM4	MDM4, p53 regulator	0	1	0	0	0	0	NA	NA	1	0.166667	NA	NA	0	NA	NA	NA	NA	NA	NA	NA	1	1	NA	NA	NA	0	NA	NA	0	0	NA	NA	NA	NA	1	NA	NA	NA
chr1	228295678	228295785	-	ENSG00000162910	MRPL55	mitochondrial ribosomal protein L55	1	0	0	0	0	0	0	NA	0.5	NA	0	NA	0	NA	0.75	1	NA	NA	NA	NA	1	1	0.92	1	NA	NA	0	1	1	0.6	1	NA	1	1	0.2	1	0	0
chr1	230910300	230910377	+	ENSG00000135773	CAPN9	calpain 9	1	0	0	0	0	0	NA	NA	NA	NA	0.142857	0	NA	0	0.6	1	0	NA	NA	NA	NA	NA	1	1	NA	NA	1	0	1	1	0	0	NA	NA	1	1	NA	NA
chr1	237841348	237841412	+	ENSG00000198626	RYR2	ryanodine receptor 2	1	0	0	0	0	0	NA	1	1	0	0.928571	0.853659	1	1	0	0	0.975175	0.987854	NA	NA	NA	NA	0	NA	NA	0	1	0.333333	0.52381	NA	NA	NA	0.818182	1	0.647059	1	NA	NA
chr1	237889573	237889608	+	ENSG00000198626	RYR2	ryanodine receptor 2	0	1	0	0	0	0	NA	NA	0	0	0.015873	0	NA	NA	0	0	0.954169	0.96281	NA	NA	NA	NA	1	1	NA	0	0.636364	1	0.35	0	NA	NA	NA	NA	0	0	NA	NA
chr1	244653749	244653773	+	ENSG00000179397	C1orf101	chromosome 1 open reading frame 101	0	1	0	0	0	0	NA	NA	0	NA	0	NA	NA	NA	0	0	NA	0	NA	NA	0	0	0.473684	NA	NA	NA	0	NA	1	NA	NA	NA	0.918367	1	1	NA	NA	NA
chr1	244681894	244682000	+	ENSG00000179397	C1orf101	chromosome 1 open reading frame 101	0	1	0	0	0	0	NA	NA	0	NA	0.5	1	NA	NA	0	0	NA	1	NA	NA	NA	0	1	NA	NA	NA	0	NA	0	0	NA	NA	0.876289	0.965517	1	1	NA	NA
chr1	24738	24891	-	ENSG00000227232	WASH7P	WAS protein family homolog 7 pseudogene	1	0	0	0	0	0	NA	NA	NA	NA	NA	1	0	NA	NA	NA	NA	NA	NA	NA	NA	NA	NA	0	NA	0	0	1	NA	NA	1	1	1	NA	NA	NA	NA	NA
chr1	33954715	33954791	+	ENSG00000121903	ZSCAN20	zinc finger and SCAN domain containing 20	1	0	0	0	0	0	NA	NA	NA	NA	0.166667	0	0.6	0	NA	1	1	1	1	1	1	1	NA	NA	NA	NA	1	1	0	0	1	1	1	1	1	1	1	NA
chr1	35443532	35443685	-	ENSG00000241014	RP11-244H3.1		0	1	0	0	0	0	0.5	0	0	NA	1	0	NA	NA	NA	NA	NA	NA	NA	NA	NA	NA	NA	NA	1	NA	0	0	NA	NA	NA	NA	NA	1	0	0	1	NA
chr1	45799085	45799236	-	ENSG00000132781	MUTYH	mutY DNA glycosylase	0	1	0	0	0	0	NA	NA	0.142857	0.142857	0.333333	NA	NA	1	NA	NA	NA	NA	NA	NA	NA	NA	0	NA	0	NA	0	0	1	1	NA	0	1	0.333333	0	0	1	NA
chr1	46087310	46087407	-	ENSG00000159588	CCDC17	coiled-coil domain containing 17	0	1	0	0	0	0	NA	NA	0	0	NA	NA	0	0.2	0	NA	0	0	NA	NA	NA	NA	1	1	NA	NA	0.764706	1	0	0	NA	NA	0.6	1	NA	NA	NA	NA
chr1	53105647	53105739	+	ENSG00000182183	FAM159A	family with sequence similarity 159 member A	1	0	0	0	0	0	NA	NA	0.2	0.333333	NA	NA	NA	NA	NA	NA	NA	NA	1	1	NA	NA	NA	NA	0.333333	0	NA	NA	NA	NA	NA	NA	0	1	1	1	0	0
chr1	54651854	54651959	-	ENSG00000215883	CYB5RL	cytochrome b5 reductase like	0	1	0	0	0	0	NA	NA	1	1	0	0	0	0	NA	NA	0.666667	0.0909091	0	NA	1	NA	1	1	1	NA	0	0	0	0	0	NA	NA	NA	NA	NA	NA	NA
chr1	57499059	57499106	-	ENSG00000173406	DAB1	DAB1, reelin adaptor protein	1	0	0	0	0	0	1	NA	0.454545	0.357143	0.030303	0	NA	NA	NA	NA	0.2	0	1	1	1	1	NA	NA	0	NA	NA	NA	1	1	NA	NA	0.333333	1	NA	NA	NA	NA
chr1	57536696	57536734	-	ENSG00000173406	DAB1	DAB1, reelin adaptor protein	0	1	0	0	0	0	NA	NA	0.219512	0.454545	1	1	NA	NA	1	1	1	0.333333	NA	NA	NA	NA	0	NA	1	0	NA	0	0	NA	NA	NA	0	0	NA	NA	NA	NA
chr1	67160122	67160187	+	ENSG00000118473	SGIP1	SH3 domain GRB2 like endophilin interacting protein 1	1	0	0	0	0	0	0.0769231	1	1	1	0.126761	0.266667	NA	NA	0	NA	0.5	0	NA	NA	NA	NA	0	0	1	1	NA	0	NA	NA	1	1	0.285714	0.0909091	1	1	NA	NA
chr1	67394573	67394646	+	ENSG00000198160	MIER1	MIER1 transcriptional regulator	1	0	0	0	0	0	0	NA	0.4	NA	NA	1	0	NA	NA	1	1	1	NA	0	0	0	NA	NA	NA	1	0.333333	1	1	0	NA	NA	1	0.238095	1	NA	0.612903	1
chr1	908566	908706	+	ENSG00000187583	PLEKHN1	pleckstrin homology domain containing N1	1	0	0	0	0	0	NA	1	1	NA	NA	NA	1	1	NA	NA	NA	NA	0	0	NA	NA	1	1	NA	NA	NA	NA	1	1	0	NA	0.2	1	NA	NA	NA	NA
chr1	95705333	95705366	+	ENSG00000122481	RWDD3	RWD domain containing 3	0	1	0	0	0	0	0	0	0	0	0	0.0833333	0	0	NA	NA	0.166667	0	0.647059	1	0.2	0	NA	NA	1	1	1	NA	0.105263	0.157895	NA	1	NA	1	0	0	NA	1
chr10	102776134	102776184	-	ENSG00000186862	PDZD7	PDZ domain containing 7	0	1	0	0	0	0	NA	NA	NA	NA	0.714286	1	NA	NA	NA	1	NA	NA	NA	NA	NA	NA	NA	NA	NA	NA	1	0	0	0	NA	0	NA	NA	NA	NA	NA	NA
chr10	104228510	104228599	+	ENSG00000243628	RF11-18I14.7		0	1	0	0	0	0	NA	NA	0	0	0.153846	0.428571	NA	0	0	NA	0	0	0	0	1	NA	NA	NA	1	1	0.2	1	NA	NA	NA	NA	0	0	1	0	0.631579	1
chr10	105104781	105104889	-	ENSG00000156374	PCGF6	polycomb group ring finger 6	1	0	0	0	0	0	0.965517	1	1	1	1	1	1	1	1	1	1	1	0.75	0.52381	1	1	0	0	1	0	1	1	1	1	1	1	0.87156	1	1	1	1	1
chr10	105906021	105906107	-	ENSG00000197748	CFAP43	cilia and flagella associated protein 43	1	0	0	0	0	0	NA	NA	NA	NA	0.6	1	NA	1	NA	NA	NA	NA	1	NA	NA	NA	1	1	NA	NA	0.974359	0.967213	NA	NA	NA	NA	0.806854	0.844237	0	0	NA	NA
chr10	118633587	118633712	+	ENSG00000188316	ENO4	enolase family member 4	1	0	0	0	0	0	NA	NA	NA	NA	1	1	NA	1	NA	NA	0	0	1	1	NA	NA	1	1	NA	NA	0	1	NA	1	NA	NA	1	1	0.333333	0	NA	NA
chr10	134179803	134180181	+	ENSG00000148814	LRRC27	leucine rich repeat containing 27	1	0	0	0	0	0	0	0	0.714286	1	1	0	1	1	NA	NA	NA	NA	NA	NA	NA	NA	1	1	NA	NA	0	NA	1	1	NA	NA	NA	NA	NA	0.5	NA	NA
chr10	15098823	15098981	+	ENSG00000152463	OLAH	oleoyl-ACP hydrolase	1	0	0	0	0	0	0.4	NA	1	1	NA	NA	NA	NA	NA	NA	NA	0	0	0	NA	NA	NA	NA	1	1	NA	NA	NA	NA	NA	NA	0.0429448	0.0526316	1	NA	NA	NA
chr10	21120402	21120512	-	ENSG00000078114	NEBL	nebulette	0	1	0	0	0	0	NA	0	NA	1	0.0275229	0.0201342	0	0	NA	NA	0.977249	0.985507	0	0	1	1	0.133858	0	0	0	0.230769	NA	1	NA	NA	NA	0.75	0.787234	0.158537	0.059761	NA	NA
chr10	21124442	21124552	-	ENSG00000078114	NEBL	nebulette	0	1	0	0	0	0	NA	0	NA	NA	0.0185185	0	0	0	NA	NA	0.980347	0.985401	0	0	1	1	0.0677966	0.0843373	0	0	0.230769	NA	1	1	NA	NA	0.714286	0.75	0.1375	0.078125	NA	NA
chr10	21147169	21147273	-	ENSG00000078114	NEBL	nebulette	0	1	0	0	0	0	NA	0	NA	NA	0.040724	0.00680272	0.130435	0.428571	NA	NA	0.973318	0.963864	0	0	1	1	0.0619469	0.0731707	0	0	0	NA	1	NA	NA	NA	0	0	0.126582	0.0745098	NA	NA
chr10	26465630	26465774	+	ENSG00000095777	MYO3A	myosin IIIA	0	1	0	0	0	0	NA	NA	0	1	NA	NA	NA	NA	NA	NA	1	1	0	0	NA	NA	NA	NA	0	NA	NA	NA	NA	NA	NA	NA	0.241379	0.388889	NA	NA	NA	NA
chr10	38650208	38650250	+	ENSG00000099251	HSD17B7P2	hydroxysteroid 17-beta dehydrogenase 7 pseudogene 2	0	1	0	0	0	0	NA	NA	1	1	0	0.111111	NA	1	0	0	NA	NA	0	1	NA	1	1	NA	0	0	0.047619	1	0	0	NA	NA	0.0833333	0	1	0.333333	NA	NA
chr10	44069085	44069125	-	ENSG00000196793	ZNF239	zinc finger protein 239	0	1	0	0	0	0	NA	NA	1	1	0	0	NA	NA	NA	NA	NA	NA	NA	NA	0	0	NA	NA	0	0	0.5	0	NA	NA	NA	NA	1	1	1	1	1	0
chr10	46246930	46247001	+	ENSG00000172661	WASHC2C	WASH complex subunit 2C	1	0	0	0	0	0	0	NA	NA	0.333333	NA	0.6	NA	1	NA	0	NA	1	NA	0	NA	1	NA	NA	NA	1	NA	0.333333	0	NA	NA	NA	1	1	1	0.75	NA	1
chr10	49687631	49687807	-	ENSG00000128805	ARHGAP22	Rho GTPase activating protein 22	1	0	0	0	0	0	NA	NA	0	NA	0.5	0.6	1	1	NA	NA	0.2	1	0	NA	NA	0	1	1	0	0	0.857143	1	1	0	NA	NA	0.666667	1	1	0.818182	0	NA
chr10	49687679	49687807	-	ENSG00000128805	ARHGAP22	Rho GTPase activating protein 22	1	0	0	0	0	0	NA	NA	0.333333	1	0.529412	0.6	1	1	1	1	0.333333	1	0	NA	NA	0	1	1	0	0	0.894737	1	1	0	NA	NA	0.666667	1	1	0.8	0	NA
chr10	71052014	71052106	+	ENSG00000156515	HK1	hexokinase 1	0	1	0	0	0	0	1	NA	0.666667	0	0.5	NA	NA	NA	NA	NA	NA	NA	1	NA	NA	NA	1	1	NA	0	NA	NA	NA	NA	0	NA	0	0	NA	0	NA	NA
chr10	71657231	71657287	+	ENSG00000197467	COL13A1	collagen type XIII alpha 1 chain	1	0	0	0	0	0	NA	NA	NA	NA	NA	NA	1	1	0.714286	NA	0	0	NA	NA	NA	NA	0.826087	1	NA	NA	1	NA	1	NA	NA	NA	0	NA	NA	NA	NA	NA
chr10	89090649	89090853	-	ENSG00000223482	NUTM2A-AS1	NUTM2A antisense RNA 1	1	0	0	0	0	0	NA	1	NA	NA	0.6	0.0666667	0	0.2	1	NA	0.333333	0	1	NA	NA	0	NA	1	1	NA	NA	NA	NA	0	NA	NA	0.375	0	1	1	NA	0
chr11	104879534	104879746	-	ENSG00000137757	CASP5	caspase 5	0	1	0	0	0	0	NA	NA	0	0	0	0.555556	NA	NA	NA	NA	0	0	NA	NA	NA	NA	1	1	NA	NA	NA	NA	NA	NA	NA	NA	NA	NA	NA	NA	1	1
chr11	108302473	108302565	-	ENSG00000166323	C11orf65	chromosome 11 open reading frame 65	0	1	0	0	0	0	NA	0	1	1	0.5	0.5	1	1	NA	NA	NA	NA	0	NA	NA	0	NA	NA	NA	NA	0	0	NA	NA	NA	NA	0.94	0.921348	1	0	NA	NA
chr11	117077783	117077876	-	ENSG00000160613	PCSK7	proprotein convertase subtilisin/kexin type 7	0	1	0	0	0	0	0	NA	0.0322581	1	0	NA	0	0	0.111111	0.2	0	NA	0	NA	0	NA	0	0	0	NA	0	1	0.125	1	NA	NA	0	0	0	0	NA	1
chr11	124747057	124747080	+	ENSG00000154134	ROBO3	roundabout guidance receptor 3	1	0	0	0	0	0	0.25	0	1	NA	1	NA	0	1	0	NA	1	NA	1	NA	NA	NA	1	1	1	NA	0.5	NA	1	NA	NA	NA	1	NA	0	NA	NA	NA
chr11	18793486	18793573	-	ENSG00000110786	PTPN5	protein tyrosine phosphatase, non-receptor type 5	1	0	0	0	0	0	1	0	1	1	0.866667	0.877551	NA	NA	1	1	0.5	0	NA	0	NA	NA	NA	0	NA	NA	NA	1	NA	NA	NA	NA	0.6	1	1	1	NA	NA
chr11	1951040	1951058	+	ENSG00000130595	TNNT3	troponin T3, fast skeletal type	1	0	0	0	0	0	1	NA	1	NA	1	NA	0.986813	0	1	NA	1	0	1	NA	NA	NA	1	NA	1	NA	1	NA	1	NA	0.999344	0	1	0	1	NA	NA	NA
chr11	19905840	19905908	+	ENSG00000166833	NAV2	neuron navigator 2	0	1	0	0	0	0	0	0	0	NA	NA	1	NA	NA	0	0	0.333333	1	NA	NA	NA	NA	0	0	1	0	NA	0	0	0	NA	NA	NA	NA	1	1	NA	NA
chr11	2321914	2321998	-	ENSG00000110665	C11orf21	chromosome 11 open reading frame 21	0	1	0	0	0	0	1	1	1	NA	NA	NA	NA	0	NA	NA	0.0425532	0.0943396	NA	NA	NA	NA	NA	0.666667	0	0	NA	NA	0	NA	NA	NA	0	0	1	NA	0.108911	0.111111
chr11	59996067	59996100	-	ENSG00000214787	MS4A4E	membrane spanning 4-domains A4E	0	1	0	0	0	0	NA	NA	1	1	NA	NA	NA	NA	1	1	0	NA	0	0	NA	NA	NA	NA	0	NA	NA	NA	1	NA	NA	NA	NA	NA	0	0	NA	NA
chr11	6964314	6964446	+	ENSG00000149054	ZNF215	zinc finger protein 215	1	0	0	0	0	0	1	1	1	1	0	0	NA	NA	0	0	0	NA	1	1	NA	NA	NA	NA	0.910448	1	0.6	0.411765	1	1	NA	NA	1	0.714286	1	1	NA	NA
chr11	77587996	77588095	+	ENSG00000087884	AAMDC	adipogenesis associated Mth938 domain containing	0	1	0	0	0	0	1	NA	1	1	0.333333	NA	0.2	0	0	0.428571	1	1	0	NA	0	0	NA	NA	NA	NA	0.5	0	1	1	NA	NA	0	0	NA	1	NA	NA
chr11	83641371	83641526	-	ENSG00000150672	DLG2	discs large MAGUK scaffold protein 2	1	0	0	0	0	0	1	1	NA	NA	0.923077	0.894737	1	1	NA	NA	NA	NA	NA	NA	NA	NA	NA	NA	0	NA	0	0	0	NA	NA	NA	1	0.846154	1	1	NA	NA
chr12	100647267	100647493	-	ENSG00000166153	DEPDC4	DEP domain containing 4	1	0	0	0	0	0	NA	NA	NA	0	0	0	1	1	NA	NA	1	1	0.4	1	0	0	NA	NA	1	1	0.5	1	NA	NA	NA	NA	1	1	NA	NA	NA	NA
chr12	1045973	1046048	-	ENSG00000002016	RAD52	RAD52 homolog, DNA repair protein	0	1	0	0	0	0	NA	NA	0.2	1	1	1	0	0	0	0	0	0	NA	NA	0.181818	1	NA	NA	0	NA	0	0	0	0	NA	1	0	0	0.0909091	0	NA	NA
chr12	4665519	4665716	+	ENSG00000111247	RAD51AP1	RAD51 associated protein 1	1	0	0	0	0	0	1	1	0.75	1	0	0	1	1	NA	NA	1	1	NA	NA	NA	NA	NA	NA	NA	NA	NA	NA	NA	1	NA	1	1	1	0	0	1	NA
chr12	48293620	48293741	-	ENSG00000111424	VDR	vitamin D (1,25- dihydroxyvitamin D3) receptor	0	1	0	0	0	0	NA	0	NA	0	NA	NA	NA	NA	0.2	0	NA	NA	0	0.333333	NA	NA	1	1	0	0	1	NA	1	1	NA	0	0	0	0	NA	0	0
chr12	518534	518587	+	ENSG00000120647	CCDC77	coiled-coil domain containing 77	1	0	0	0	0	0	0	0	1	1	0.666667	NA	0.285714	1	NA	NA	0.5	0	NA	NA	NA	NA	NA	NA	NA	0	1	NA	1	0.166667	0	NA	1	1	1	1	0.428571	0
chr12	56417455	56417548	+	ENSG00000123411	IKZF4	IKAROS family zinc finger 4	1	0	0	0	0	0	NA	NA	NA	NA	NA	NA	NA	1	NA	0.5	1	1	1	1	NA	NA	0	0	1	NA	0	0.1	1	1	NA	NA	0	NA	NA	NA	0	NA
chr12	56869729	56869761	-	ENSG00000135423	GLS2	glutaminase 2	1	0	0	0	0	0	1	NA	0	NA	1	1	NA	1	NA	NA	NA	NA	1	0	0.990148	0.955556	NA	NA	0.0909091	0	1	1	1	0.555556	NA	NA	1	NA	0.741935	1	0.5	0
chr12	58018283	58018389	+	ENSG00000135502	SLC26A10	solute carrier family 26 member 10	1	0	0	0	0	0	NA	NA	1	1	NA	0	0.6	1	1	1	0	1	1	NA	NA	NA	1	1	0	0	0.666667	1	1	1	NA	NA	0	NA	1	1	NA	NA
chr12	64485056	64485158	+	ENSG00000196935	SRGAP1	SLIT-ROBO Rho GTPase activating protein 1	1	0	0	0	0	0	0	1	1	NA	NA	NA	1	NA	1	NA	1	1	0	1	1	NA	NA	0	1	1	1	1	1	1	NA	NA	0.151515	1	1	1	NA	NA
chr12	64485673	64485706	+	ENSG00000196935	SRGAP1	SLIT-ROBO Rho GTPase activating protein 1	0	1	0	0	0	0	0.25	0	0.25	1	1	1	0	NA	0	NA	0	0	1	0.230769	NA	NA	1	0	0	0	0	0	0.454545	0	NA	NA	0.615385	0.125	0	0	NA	NA
chr12	75716957	75717002	-	ENSG00000180881	CAPS2	calcyphosine 2	1	0	0	0	0	0	NA	NA	0	0	0.142857	0	1	0.2	0.777778	1	0	0	1	1	1	NA	0.575758	NA	NA	NA	0.866667	0.166667	NA	NA	NA	NA	NA	NA	1	1	NA	NA
chr12	75720198	75720307	-	ENSG00000180881	CAPS2	calcyphosine 2	0	1	0	0	0	0	NA	NA	NA	NA	0.142857	0.0909091	0	0	0	NA	0	0	1	1	NA	NA	0	NA	NA	NA	0.428571	0.428571	NA	NA	NA	NA	1	NA	1	NA	NA	NA
chr13	25163394	25163449	+	ENSG00000205822	TPTE2P6	transmembrane phosphoinositide 3-phosphatase and tensin homolog 2 pseudogene 6	0	1	0	0	0	0	NA	NA	1	NA	NA	0	NA	NA	NA	NA	NA	NA	NA	1	NA	NA	NA	NA	NA	0	NA	NA	0	0	NA	NA	1	1	NA	0	NA	NA
chr13	25169927	25169997	+	ENSG00000205822	TPTE2P6	transmembrane phosphoinositide 3-phosphatase and tensin homolog 2 pseudogene 6	0	1	0	0	0	0	NA	NA	NA	NA	NA	0	NA	NA	NA	0	NA	NA	NA	1	NA	NA	NA	0	NA	NA	NA	0	1	1	NA	NA	0.6	0.833333	NA	NA	NA	NA
chr13	42727886	42728051	+	ENSG00000102780	DGKH	diacylglycerol kinase eta	0	1	0	0	0	0	0	0	1	1	NA	0	1	1	0	0	0.333333	0.333333	NA	NA	NA	NA	0	0	NA	NA	0	0.0769231	0	0	NA	NA	NA	NA	NA	NA	NA	NA
chr13	50575131	50575244	+	ENSG00000204977	TRIM13	tripartite motif containing 13	0	1	0	0	0	0	0	0	NA	1	0	0	1	NA	NA	NA	NA	NA	NA	1	0.6	0.333333	0	NA	0	NA	1	1	0	NA	NA	NA	0.192982	0.222222	0	NA	NA	NA
chr13	51819448	51819555	+	ENSG00000150510	FAM124A	family with sequence similarity 124 member A	0	1	0	0	0	0	1	1	NA	0	0.230769	1	0	NA	0	0	0	1	NA	NA	NA	NA	0	NA	0	0	0	NA	NA	0	NA	0	0	NA	NA	NA	NA	NA
chr14	24562394	24562717	-	ENSG00000129535	NRL	neural retina leucine zipper	0	1	0	0	0	0	NA	NA	0	0	NA	1	NA	NA	NA	NA	NA	NA	NA	NA	0	NA	NA	NA	1	1	0	NA	NA	NA	NA	NA	NA	NA	1	1	0	NA
chr14	51450098	51450139	-	ENSG00000100505	TRIM9	tripartite motif containing 9	0	1	0	0	0	0	NA	0	NA	NA	0.481481	0.173913	NA	NA	0	0	NA	NA	NA	NA	NA	NA	NA	NA	NA	NA	NA	NA	0	0	0	0	NA	0	1	1	NA	1
chr14	55615312	55615402	-	ENSG00000126787	DLGAP5	DLG associated protein 5	0	1	0	0	0	0	1	NA	NA	1	NA	NA	0	0	0.428571	0.2	NA	NA	NA	NA	NA	NA	NA	NA	NA	NA	1	1	NA	NA	NA	NA	0.0588235	0.0309278	0	0	0	NA
chr14	80158516	80158605	+	ENSG00000021645	NRXN3	neurexin 3	0	1	0	0	0	0	NA	NA	NA	1	0.903614	0.642857	NA	1	1	0.4	0.111111	1	0	NA	NA	NA	0	0	0	NA	0	0	0	0	NA	NA	0	0.25	NA	NA	NA	NA
chr14	92126181	92126325	-	ENSG00000133962	CATSPERB	cation channel sperm associated auxiliary subunit beta	0	1	0	0	0	0	NA	NA	0	0	NA	NA	NA	NA	NA	NA	1	1	NA	NA	NA	NA	NA	NA	NA	NA	0	NA	NA	NA	NA	NA	1	1	0	0	NA	NA
chr15	42698124	42698141	+	ENSG00000092529	CAPN3	calpain 3	0	1	0	0	0	0	1	NA	0	0	0.0512821	0.0276243	0.945946	1	0	0	1	1	0	0	0.272727	0.2	0.5	1	0	0	0.294118	1	0	NA	0.970984	1	0	0	1	1	NA	NA
chr15	67687629	67687901	+	ENSG00000103599	IQCH	IQ motif containing H	0	1	0	0	0	0	NA	NA	0	0	1	1	NA	NA	NA	NA	NA	NA	0	0	NA	NA	0	0	NA	NA	0.6	1	0	NA	NA	NA	0.791667	0.911765	1	0	NA	NA
chr15	72185306	72185518	-	ENSG00000066933	MYO9A	myosin IXA	1	0	0	0	0	0	1	1	1	1	0	0.0526316	1	1	1	1	1	1	1	1	1	1	0.724138	1	0	0	0.933333	1	1	1	0.136364	0	0.0847458	0.0983607	1	1	0.0105263	0.0704225
chr15	72185306	72185521	-	ENSG00000066933	MYO9A	myosin IXA	1	0	0	0	0	0	1	1	1	1	0	0	1	1	1	1	1	1	1	1	NA	1	0.555556	1	0	0	0.833333	1	1	1	0	0	0.00917431	0.0434783	1	1	0.0105263	0.0704225
chr15	94983405	94983527	+	ENSG00000140563	MCTP2	multiple C2 and transmembrane domain containing 2	1	0	0	0	0	0	NA	NA	1	1	1	1	0	0	1	1	1	1	1	1	1	NA	0.529412	1	0	0	1	1	NA	1	NA	NA	1	1	1	1	1	1
chr16	18907374	18907529	-	ENSG00000157106	SMG1	SMG1, nonsense mediated mRNA decay associated PI3K related kinase	1	0	0	0	0	0	NA	1	NA	0	0.666667	1	NA	NA	NA	1	1	1	NA	NA	NA	NA	NA	1	NA	NA	NA	1	NA	NA	NA	0	1	1	0	0.333333	NA	NA
chr16	29095764	29095853	+	ENSG00000103472	RRN3P2	RRN3 homolog, RNA polymerase I transcription factor pseudogene 2	1	0	0	0	0	0	0	1	0	1	1	1	NA	1	NA	1	NA	NA	NA	NA	NA	NA	NA	NA	NA	1	1	1	NA	1	NA	NA	0	NA	0	1	NA	NA
chr16	31712984	31713179	+	ENSG00000131797	CLUHP3	clustered mitochondria homolog pseudogene 3	0	1	0	0	0	0	0	NA	1	NA	NA	NA	0	0	NA	NA	0	0	1	NA	1	NA	1	NA	0.0909091	0	0	0	0.0810811	0.185185	NA	NA	0	NA	1	1	NA	1
chr16	66608843	66609040	+	ENSG00000089505	CMTM1	CKLF like MARVEL transmembrane domain containing 1	0	1	0	0	0	0	NA	NA	NA	NA	1	0	NA	NA	NA	NA	NA	NA	1	NA	NA	NA	1	1	1	NA	0	NA	0	NA	NA	NA	0	0.00473934	NA	NA	0	NA
chr16	7714931	7714970	+	ENSG00000078328	RBFOX1	RNA binding protein, fox-1 homolog 1	0	1	0	0	0	0	NA	NA	NA	NA	0.978378	0.958333	0	1	1	NA	0.0196078	0	NA	NA	NA	NA	NA	NA	NA	NA	0	NA	NA	NA	0.0545455	0.0117647	0	0	0.333333	0.5	NA	NA
chr16	7721559	7721601	+	ENSG00000078328	RBFOX1	RNA binding protein, fox-1 homolog 1	0	1	0	0	0	0	NA	NA	NA	NA	0.00383142	0	1	0	0	NA	0.949367	1	NA	NA	NA	NA	NA	NA	NA	NA	1	NA	1	NA	0.942408	0.912281	0	0	0.714286	1	NA	NA
chr17	11898875	11898996	-	ENSG00000154957	ZNF18	zinc finger protein 18	0	1	0	0	0	0	0	NA	NA	NA	1	1	0	0.4	NA	0	0	NA	0	NA	NA	NA	NA	NA	1	0	NA	1	NA	NA	NA	NA	0	0	0	0	0	0
chr17	18916675	18916830	+	ENSG00000154025	SLC5A10	solute carrier family 5 member 10	0	1	0	0	0	0	NA	NA	0	NA	0	NA	0	NA	0	NA	NA	NA	0.870968	1	0	NA	NA	NA	NA	NA	0	0	NA	NA	NA	NA	0	1	0	0	NA	1
chr17	26938786	26938813	-	ENSG00000167524	SGK494	uncharacterized serine/threonine-protein kinase SgK494	1	0	0	0	0	0	NA	NA	1	0	0.652174	0.2	1	NA	NA	NA	1	1	1	0	NA	NA	NA	NA	0.0857143	0	1	1	NA	NA	NA	NA	1	NA	1	NA	NA	NA
chr17	30594921	30594944	+	ENSG00000141314	RHBDL3	rhomboid like 3	0	1	0	0	0	0	NA	NA	1	NA	1	0.714286	NA	NA	NA	NA	1	0.333333	NA	NA	NA	NA	0	0	NA	NA	NA	0	0	NA	NA	NA	1	0	NA	NA	NA	NA
chr17	37342203	37342357	-	ENSG00000067191	CACNB1	calcium voltage-gated channel auxiliary subunit beta 1	0	1	0	0	0	0	NA	NA	0	0	0.12	0	0.913043	1	0	0	0.571429	0.5	NA	0	NA	NA	0	0	0	NA	0	0	1	0.0666667	1	1	0.888889	0.866667	0.988889	0.95	0	0
chr17	44405758	44405876	+	ENSG00000176681	LRRC37A	leucine rich repeat containing 37A	0	1	0	0	0	0	NA	0	0	0	0.0769231	1	NA	NA	0	0	0	NA	0	1	NA	NA	NA	NA	1	NA	NA	NA	NA	NA	NA	NA	0	0	1	1	NA	NA
chr17	48607574	48607673	+	ENSG00000136449	MYCBPAP	MYCBP associated protein	1	0	0	0	0	0	1	NA	1	NA	1	1	NA	NA	1	NA	NA	NA	1	NA	NA	NA	0	0	NA	NA	1	0	1	NA	NA	NA	0.0252101	0	1	NA	1	NA
chr17	56658972	56659091	-	ENSG00000121101	TEX14	testis expressed 14, intercellular bridge forming factor	0	1	0	0	0	0	NA	NA	NA	1	0	1	0	NA	NA	NA	0	0	NA	NA	NA	NA	NA	NA	NA	NA	NA	NA	0	0	NA	NA	0.0810811	0.15493	1	1	NA	NA
chr17	62078444	62078668	+	ENSG00000224383	PRR29	proline rich 29	1	0	0	0	0	0	0	NA	1	NA	NA	NA	0	NA	1	1	NA	NA	NA	NA	NA	NA	1	1	NA	0	1	1	NA	NA	NA	NA	0.857143	0.555556	1	1	1	NA
chr17	72692334	72692356	-	ENSG00000186074	CD300LF	CD300 molecule like family member f	1	0	0	0	0	0	0	0	0.555556	1	0	NA	1	1	NA	NA	NA	NA	NA	NA	1	1	1	1	NA	NA	1	NA	NA	NA	NA	NA	1	1	NA	NA	1	1
chr17	78175543	78175669	+	ENSG00000141527	CARD14	caspase recruitment domain family member 14	1	0	0	0	0	0	NA	NA	NA	0.25	1	NA	1	NA	NA	NA	NA	NA	NA	0	1	NA	NA	NA	0	1	1	0.333333	1	NA	NA	NA	NA	1	NA	0	NA	NA
chr18	10780323	10780364	-	ENSG00000175388	PIEZO2	piezo type mechanosensitive ion channel component 2	0	1	0	0	0	0	NA	NA	NA	0	1	1	NA	NA	NA	NA	1	NA	NA	NA	0.6	0.428571	0	0	NA	NA	0	0	NA	NA	NA	NA	1	NA	0	0	NA	NA
chr18	24505781	24505826	+	ENSG00000236721	AQP4-AS1	AQP4 antisense RNA 1	1	0	0	0	0	0	0.142857	NA	0	NA	1	1	0	NA	1	NA	NA	NA	NA	NA	NA	NA	NA	NA	1	1	1	NA	0	NA	NA	NA	0	NA	NA	NA	NA	NA
chr18	8792996	8793118	+	ENSG00000168502	MTCL1	microtubule crosslinking factor 1	1	0	0	0	0	0	NA	NA	NA	0	0.333333	0.272727	NA	NA	0.304348	0.176471	1	1	0	0	0	NA	NA	NA	NA	NA	1	0	1	1	0	NA	1	1	1	1	NA	1
chr19	12504111	12504237	-	ENSG00000196466	ZNF799	zinc finger protein 799	1	0	0	0	0	0	NA	NA	0	1	NA	NA	NA	NA	NA	NA	1	1	NA	NA	NA	1	0	0.25	NA	1	0.333333	1	1	1	NA	1	0	0	NA	0.2	1	NA
chr19	17931205	17931299	-	ENSG00000105639	JAK3	Janus kinase 3	0	1	0	0	0	0	NA	1	0	0	1	1	NA	NA	NA	0	NA	NA	0	NA	NA	NA	NA	0	0.0666667	0.0869565	0	0	NA	NA	NA	NA	0.0121951	0.023766	NA	0	0.166667	1
chr19	22033740	22033964	-	ENSG00000198521	ZNF43	zinc finger protein 43	0	1	0	0	0	0	0	0	1	1	0	0	NA	NA	NA	1	NA	NA	0	NA	NA	NA	0	0	NA	0	0.714286	0.333333	0.25	NA	NA	NA	0	0	NA	NA	NA	1
chr19	23938227	23938353	-	ENSG00000196172	ZNF681	zinc finger protein 681	1	0	0	0	0	0	1	1	NA	1	0	NA	NA	1	NA	NA	0.6	NA	1	NA	NA	NA	0	0.16129	NA	0	NA	0	NA	NA	NA	NA	1	1	0	0	0.5	1
chr19	34158673	34158749	+	ENSG00000124302	CHST8	carbohydrate sulfotransferase 8	0	1	0	0	0	0	0	1	NA	0	1	1	0.111111	0	0	NA	NA	NA	NA	NA	NA	NA	NA	NA	0	NA	0.2	0	0	NA	0	NA	NA	1	NA	NA	0	0
chr19	38842901	38843072	+	ENSG00000099338	CATSPERG	cation channel sperm associated auxiliary subunit gamma	0	1	0	0	0	0	NA	NA	0	0	0	0	NA	NA	0	NA	NA	NA	0	NA	0	NA	0	NA	NA	NA	1	1	NA	NA	NA	NA	0.974359	0.71831	1	NA	NA	NA
chr19	44530178	44530238	+	ENSG00000159885	ZNF222	zinc finger protein 222	0	1	0	0	0	0	NA	NA	1	1	0.333333	0.6	NA	NA	NA	NA	1	1	0	0	NA	NA	NA	0	NA	NA	NA	NA	NA	0	NA	NA	0	0	NA	0	0	NA
chr19	53397379	53397473	-	ENSG00000182986	ZNF320	zinc finger protein 320	0	1	0	0	0	0	0	0	NA	0.142857	NA	NA	NA	0	1	NA	0	0	1	NA	NA	NA	NA	NA	NA	NA	1	0.5	NA	NA	NA	NA	0.272727	NA	NA	0	NA	NA
chr19	53463280	53463430	-	ENSG00000180257	ZNF816	zinc finger protein 816	0	1	0	0	0	0	NA	1	0	0	NA	0	1	1	1	1	0	0	0	NA	NA	NA	NA	0	0	0	0.1	0	0.263158	NA	NA	NA	NA	NA	1	0	NA	0
chr19	53875595	53875649	+	ENSG00000203326	ZNF525	zinc finger protein 525	0	1	0	0	0	0	0	0	1	NA	NA	NA	1	1	NA	NA	NA	NA	0	0	NA	NA	NA	NA	0	NA	1	0	NA	NA	NA	NA	NA	NA	1	0	NA	0
chr19	55053732	55053854	+	ENSG00000104970	KIR3DX1	killer cell immunoglobulin like receptor, three Ig domains X1	0	1	0	0	0	0	0.0909091	1	0	0	0.0666667	NA	0	NA	0	NA	0	NA	NA	NA	0	NA	0.230769	1	0	NA	0	NA	NA	NA	0	NA	0	NA	0	NA	1	1
chr19	56319219	56319380	-	ENSG00000179873	NLRP11	NLR family pyrin domain containing 11	0	1	0	0	0	0	NA	NA	NA	NA	NA	NA	NA	NA	NA	NA	NA	NA	1	1	0	0	NA	NA	NA	NA	0	0	NA	NA	NA	NA	1	1	NA	NA	NA	NA
chr2	1099091	1099128	+	ENSG00000172554	SNTG2	syntrophin gamma 2	1	0	0	0	0	0	NA	0	1	1	0	NA	NA	NA	1	1	NA	1	1	NA	NA	NA	0	NA	NA	NA	NA	NA	NA	NA	0	NA	0.391304	1	0.333333	NA	NA	NA
chr2	131183739	131183836	-	ENSG00000178162	FAR2P2	fatty acyl-CoA reductase 2 pseudogene 2	1	0	0	0	0	0	NA	NA	0	NA	0	0.0909091	NA	1	1	1	NA	NA	0	0	NA	NA	NA	NA	1	NA	NA	NA	1	1	NA	NA	1	NA	0.333333	1	NA	NA
chr2	136148372	136148390	-	ENSG00000121988	ZRANB3	zinc finger RANBP2-type containing 3	1	0	0	0	0	0	1	1	1	1	1	NA	NA	1	0	0	NA	NA	NA	NA	NA	NA	NA	NA	NA	NA	1	0	NA	NA	NA	NA	1	1	0.272727	0.454545	0.894737	NA
chr2	152442919	152443023	-	ENSG00000183091	NEB	nebulin	1	0	0	0	0	0	0	1	NA	NA	0	NA	0.794872	1	0	NA	1	1	0	NA	0	1	NA	NA	0	1	0	1	0	NA	0.952963	0.982689	1	0.987097	0.957105	0.97669	NA	NA
chr2	165559614	165559730	-	ENSG00000082438	COBLL1	cordon-bleu WH2 repeat protein like 1	0	0.2	0	0	0	0	0.0526316	0	0	0.08	0.2	0.0833333	0.0143541	0	0	0	0.0909091	0.2	0.0294118	0.0384615	0	0	0	0	0	0	0.130435	0.0181818	0.2	0.183673	NA	NA	0	0.272727	0.0625	0	NA	NA
chr2	165811141	165811255	-	ENSG00000169507	SLC38A11	solute carrier family 38 member 11	1	0	0	0	0	0	NA	NA	1	1	1	1	1	1	NA	NA	NA	0	0.0769231	0.333333	NA	NA	NA	NA	1	NA	1	1	0.6	1	0	0	0.846154	1	NA	1	0	NA
chr2	171381015	171381136	+	ENSG00000071909	MYO3B	myosin IIIB	1	0	0	0	0	0	1	NA	1	NA	NA	NA	1	NA	NA	NA	1	NA	0	0	NA	NA	NA	NA	1	NA	1	NA	0.25	0	NA	NA	1	0	NA	NA	1	NA
chr2	174223983	174224219	+	ENSG00000144354	CDCA7	cell division cycle associated 7	1	0	0	0	0	0	0	NA	0	0	NA	0	NA	NA	NA	NA	1	NA	NA	NA	NA	NA	1	1	0	NA	NA	NA	NA	1	1	NA	1	0.5	1	1	NA	0
chr2	174224115	174224219	+	ENSG00000144354	CDCA7	cell division cycle associated 7	0	1	0	0	0	0	0	NA	0	0	NA	0	NA	NA	NA	NA	NA	NA	NA	NA	NA	NA	NA	NA	0	NA	NA	NA	NA	1	NA	NA	1	0.416667	1	1	NA	0
chr2	179464321	179464477	+	ENSG00000237298	TTN-AS1	TTN antisense RNA 1	0	1	0	0	0	0	0	0	1	NA	NA	NA	NA	NA	NA	NA	0	NA	NA	1	NA	NA	NA	NA	0	NA	NA	NA	NA	NA	NA	NA	1	1	NA	NA	0	NA
chr2	179465203	179465394	+	ENSG00000237298	TTN-AS1	TTN antisense RNA 1	0	1	0	0	0	0	0	0	NA	NA	NA	NA	NA	NA	NA	NA	0	NA	NA	NA	NA	NA	NA	NA	0	NA	1	NA	1	1	NA	NA	1	NA	NA	1	0	NA
chr2	182412549	182412574	-	ENSG00000188452	CERKL	ceramide kinase like	0	1	0	0	0	0	NA	NA	0	NA	1	1	NA	NA	NA	NA	0	NA	1	1	NA	NA	0.644444	0.538462	NA	0	1	0.333333	NA	NA	NA	NA	0	0	0	NA	0	0
chr2	202552014	202552094	-	ENSG00000082126	MPP4	membrane palmitoylated protein 4	0	1	0	0	0	0	1	NA	0.125	NA	0	NA	0.2	1	1	1	NA	NA	0	NA	0	NA	0	NA	NA	NA	0	NA	0	NA	NA	NA	0	NA	0	NA	NA	NA
chr2	215661785	215661841	-	ENSG00000138376	BARD1	BRCA1 associated RING domain 1	1	0	0	0	0	0	1	1	0.692308	1	0.25	0.2	1	1	NA	NA	0	NA	1	1	NA	NA	0	0	0	0	1	1	1	1	NA	1	1	1	0	NA	1	1
chr2	216946870	216946955	+	ENSG00000163449	TMEM169	transmembrane protein 169	1	0	0	0	0	0	NA	NA	NA	NA	1	1	NA	NA	NA	NA	NA	NA	1	NA	NA	NA	NA	NA	0	NA	NA	NA	0	0	NA	NA	NA	NA	0.333333	NA	1	1
chr2	220028955	220029060	-	ENSG00000213901	SLC23A3	solute carrier family 23 member 3	1	0	0	0	0	0	NA	NA	0	NA	0	NA	0	1	NA	1	0	NA	1	1	NA	NA	1	1	0.142857	1	1	1	NA	NA	NA	NA	0	NA	NA	1	0	NA
chr2	243058334	243058383	+	ENSG00000220804	LINC01881	long intergenic non-protein coding RNA 1881	1	0	0	0	0	0	NA	1	0	1	0.6	1	1	NA	NA	0	NA	1	0	1	0	0	NA	1	NA	NA	NA	1	NA	NA	NA	NA	0	1	1	0.636364	NA	0.6
chr2	55444947	55445134	-	ENSG00000162994	CLHC1	clathrin heavy chain linker domain containing 1	1	0	0	0	0	0	1	1	1	NA	0	0	0	0	NA	NA	1	1	0	0	1	NA	1	NA	1	0	0.222222	0.304348	0	0	NA	NA	0.670588	0.766667	1	0.833333	NA	1
chr2	73635750	73635875	+	ENSG00000116127	ALMS1	ALMS1, centrosome and basal body associated protein	0	1	0	0	0	0	0	0	NA	0	NA	NA	1	NA	0	0	1	NA	NA	NA	NA	0	0	0	NA	0	0	0	NA	0	NA	NA	0.241379	0.25	0	0	NA	1
chr2	97851175	97851247	+	ENSG00000135976	ANKRD36	ankyrin repeat domain 36	0	1	0	0	0	0	NA	NA	1	NA	0	0	NA	0	NA	NA	NA	NA	0	NA	NA	NA	NA	NA	NA	NA	0	1	NA	NA	NA	NA	0.2	1	0.25	1	NA	NA
chr2	98192842	98192909	-	ENSG00000196912	ANKRD36B	ankyrin repeat domain 36B	0	1	0	0	0	0	NA	NA	1	0.5	NA	1	NA	NA	NA	NA	NA	0	NA	NA	NA	NA	NA	NA	NA	NA	NA	NA	0	NA	NA	NA	NA	1	NA	NA	0	0.3125
chr20	1551451	1551783	-	ENSG00000101307	SIRPB1	signal regulatory protein beta 1	1	0	0	0	0	0	0	0.121951	NA	NA	1	1	0.111111	NA	0	0	NA	NA	NA	1	NA	NA	1	1	0.285714	0	NA	NA	1	0	NA	0	NA	NA	1	NA	0.601562	0.555556
chr20	1579468	1579582	-	ENSG00000101307	SIRPB1	signal regulatory protein beta 1	0	1	0	0	0	0	1	1	NA	NA	0	0	NA	NA	NA	NA	NA	NA	NA	0	NA	NA	0	NA	1	1	NA	NA	NA	0	NA	NA	NA	NA	NA	NA	0	0
chr20	1585388	1585705	-	ENSG00000101307	SIRPB1	signal regulatory protein beta 1	1	0	0	0	0	0	1	1	NA	NA	1	NA	NA	NA	1	NA	NA	NA	NA	0	NA	1	0	NA	NA	NA	NA	1	NA	0	NA	NA	1	NA	NA	NA	0	0.00746269
chr20	1592003	1592359	-	ENSG00000101307	SIRPB1	signal regulatory protein beta 1	1	0	0	0	0	0	1	1	NA	NA	NA	NA	NA	NA	1	NA	NA	1	NA	0	NA	1	0	NA	NA	NA	NA	1	NA	0	NA	NA	1	NA	NA	NA	0.0138889	0.00746269
chr20	31381342	31381401	+	ENSG00000088305	DNMT3B	DNA methyltransferase 3 beta	0	1	0	0	0	0	NA	NA	0.5	0	0	NA	1	NA	NA	NA	0.2	NA	NA	1	NA	NA	NA	NA	0	0	0	0	0	0	NA	NA	0	0.125	1	0	NA	NA
chr20	52609051	52609185	-	ENSG00000064787	BCAS1	breast carcinoma amplified sequence 1	0	1	0	0	0	0	1	1	NA	NA	0.978261	0.952055	0	0	0.529412	0.142857	NA	NA	0	0	NA	NA	0	0	1	1	NA	0	0.0930233	0.0674847	NA	NA	0.266667	0.571429	1	NA	NA	NA
chr20	55047382	55047471	+	ENSG00000022277	RTFDC1	replication termination factor 2 domain containing 1	0	1	0	0	0	0	1	0.0112867	0.333333	0.00892857	0.333333	0.010101	NA	0	1	0.00197239	NA	0	NA	0	NA	0	NA	0	NA	0	0.6	0.00484653	1	0	1	0	0.7	0.0232558	1	0.0380117	NA	0
chr21	15591874	15592046	+	ENSG00000185272	RBM11	RNA binding motif protein 11	1	0	0	0	0	0	1	1	0	0	1	1	NA	NA	NA	NA	0	0	1	1	NA	NA	NA	1	NA	NA	0.882353	0.684211	NA	NA	NA	NA	1	1	1	1	NA	1
chr21	30481361	30481504	+	ENSG00000156265	MAP3K7CL	MAP3K7 C-terminal like	1	0	0	0	0	0	0	0	0.846154	1	NA	NA	1	1	0	NA	1	1	1	1	1	1	NA	0	NA	1	0.428571	0	0.428571	0	NA	NA	1	NA	1	0.333333	0	0
chr21	35013485	35013611	-	ENSG00000205758	CRYZL1	crystallin zeta like 1	0	1	0	0	0	0	0	NA	0	1	0.625	1	NA	0	NA	NA	1	1	NA	NA	NA	NA	NA	NA	NA	NA	0	0	0	NA	NA	1	0.272727	0.473684	0	0	NA	NA
chr21	43254614	43254673	-	ENSG00000141956	PRDM15	PR/SET domain 15	0	1	0	0	0	0	0.666667	1	0	0	0.666667	1	0	NA	NA	NA	0.230769	0	NA	NA	0	0	0	0	0	NA	0	0	1	1	NA	NA	1	0.25	0.333333	NA	NA	1
chr21	43429576	43429706	-	ENSG00000173276	ZBTB21	zinc finger and BTB domain containing 21	0	1	0	0	0	0	1	1	NA	NA	0	NA	1	NA	NA	NA	NA	NA	NA	NA	NA	NA	1	NA	0	0	0	0	NA	NA	NA	NA	0	0.2	0.333333	0	1	1
chr21	45756707	45756803	-	ENSG00000160226	C21orf2	chromosome 21 open reading frame 2	0	1	0	0	0	0	0	NA	0	0	0.111111	1	0	NA	0.142857	1	0.142857	NA	0	1	0	NA	0	NA	0	0	0.166667	1	0.166667	0	0	NA	0.0967742	0	0.166667	NA	0	0
chr21	47650241	47650441	+	ENSG00000215424	MCM3AP-AS1	MCM3AP antisense RNA 1	1	0	0	0	0	0	NA	1	NA	NA	1	NA	0.142857	0	NA	NA	1	NA	1	1	NA	NA	NA	NA	NA	NA	NA	0	NA	NA	NA	NA	0	1	NA	NA	1	1
chr22	30688762	30688840	-	ENSG00000099992	TBC1D10A	TBC1 domain family member 10A	1	0	0	0	0	0	NA	NA	1	1	NA	1	NA	NA	NA	NA	1	NA	0	NA	NA	0	NA	NA	NA	NA	1	1	0	0	NA	NA	0	NA	NA	1	0	NA
chr22	38109217	38109418	+	ENSG00000100106	TRIOBP	TRIO and F-actin binding protein	0	1	0	0	0	0	0	NA	0	NA	1	1	NA	NA	NA	NA	0	0	NA	1	NA	NA	0	NA	0	0	1	0.333333	NA	NA	NA	NA	NA	0	0	1	NA	NA
chr22	44223394	44223520	-	ENSG00000130540	SULT4A1	sulfotransferase family 4A member 1	0	1	0	0	0	0	NA	NA	NA	NA	0.0140187	0	NA	0	0	0	NA	NA	1	1	NA	NA	NA	NA	NA	NA	0.866667	1	0	NA	NA	NA	1	0.777778	1	1	NA	NA
chr22	45684942	45685024	+	ENSG00000100373	UPK3A	uroplakin 3A	1	0	0	0	0	0	NA	NA	NA	NA	0	0	1	1	NA	NA	1	NA	NA	1	NA	NA	NA	NA	NA	NA	NA	NA	0.705882	0.746269	1	1	0	0	0.833333	0.8	1	1
chr3	151127031	151127120	+	ENSG00000144893	MED12L	mediator complex subunit 12 like	1	0	0	0	0	0	NA	NA	1	1	1	1	NA	NA	NA	NA	NA	NA	NA	NA	NA	NA	1	1	NA	NA	0.111111	0	NA	0	NA	NA	0.692308	0.818182	NA	NA	NA	NA
chr3	167284618	167284682	-	ENSG00000174776	WDR49	WD repeat domain 49	0	1	0	0	0	0	NA	NA	NA	NA	1	NA	NA	NA	NA	NA	0	NA	NA	NA	NA	NA	1	0.155556	NA	NA	0.3	0.565217	NA	NA	NA	NA	1	NA	NA	NA	0	0
chr3	179615930	179616034	-	ENSG00000114757	PEX5L	peroxisomal biogenesis factor 5 like	0	1	0	0	0	0	NA	0	NA	NA	0.866667	0.814286	NA	NA	NA	NA	NA	NA	NA	NA	NA	NA	NA	NA	NA	NA	1	1	NA	NA	NA	NA	0	1	0	0	NA	NA
chr3	27472789	27473160	-	ENSG00000033867	SLC4A7	solute carrier family 4 member 7	0	1	0	0	0	0	0.111111	0.0909091	1	1	NA	NA	NA	0	0.170732	0.6	0.666667	1	0	0	NA	NA	0	0	0	NA	0	0.0769231	0.428571	1	NA	NA	0.529412	1	0	1	0	0
chr3	33339361	33339454	+	ENSG00000153558	FBXL2	F-box and leucine rich repeat protein 2	0	1	0	0	0	0	NA	0.5	NA	0	0	0	NA	NA	0	0	0.333333	0.125	0	0	NA	NA	0	0	NA	NA	0.121951	1	1	1	NA	NA	0.473684	1	0.5	1	NA	NA
chr3	38136370	38136562	+	ENSG00000008226	DLEC1	deleted in lung and esophageal cancer 1	1	0	0	0	0	0	NA	NA	NA	NA	NA	0	NA	NA	NA	NA	NA	NA	NA	NA	0	0	0.777778	1	NA	NA	0.92	0.692308	1	NA	NA	NA	1	1	1	1	NA	NA
chr3	38404428	38404508	+	ENSG00000093217	XYLB	xylulokinase	1	0	0	0	0	0	1	NA	NA	NA	0.2	0	1	0.666667	0	0	1	1	0.333333	1	0.87234	1	NA	NA	NA	NA	1	1	NA	NA	NA	NA	1	0	NA	NA	0	NA
chr3	38655466	38655557	-	ENSG00000183873	SCN5A	sodium voltage-gated channel alpha subunit 5	1	0	0	0	0	0	0	0	1	1	NA	NA	1	NA	NA	NA	0.02407	0.0259366	NA	NA	NA	NA	NA	NA	NA	NA	1	NA	NA	NA	NA	NA	NA	1	1	1	NA	NA
chr3	48752748	48752960	-	ENSG00000068745	IP6K2	inositol hexakisphosphate kinase 2	0	1	0	0	0	0	0	0.333333	1	1	NA	NA	NA	0.166667	1	NA	NA	NA	0	NA	NA	NA	NA	NA	NA	NA	NA	NA	0	NA	NA	NA	NA	NA	0	0	1	NA
chr3	48752822	48752960	-	ENSG00000068745	IP6K2	inositol hexakisphosphate kinase 2	0	1	0	0	0	0	0	0.333333	NA	NA	NA	NA	NA	0	NA	NA	1	NA	0	NA	1	1	NA	NA	NA	NA	NA	NA	0	NA	NA	NA	NA	NA	0	0	1	NA
chr3	49524687	49524848	+	ENSG00000173402	DAG1	dystroglycan 1	1	0	0	0	0	0	0	NA	0.2	0.75	1	NA	1	1	NA	NA	0.935484	0.818182	1	NA	1	NA	NA	NA	NA	0	1	1	0	NA	NA	NA	1	NA	1	1	NA	NA
chr3	62278289	62278392	-	ENSG00000241472	PTPRG-AS1	PTPRG antisense RNA 1	0	1	0	0	0	0	NA	NA	0	NA	1	1	NA	NA	NA	NA	0	1	0	NA	NA	NA	NA	NA	0	NA	0	NA	NA	NA	NA	NA	0.93617	1	NA	NA	NA	NA
chr3	62280375	62280453	-	ENSG00000241472	PTPRG-AS1	PTPRG antisense RNA 1	0	1	0	0	0	0	NA	NA	0	NA	1	NA	1	1	NA	NA	0	1	0	NA	NA	NA	NA	NA	0	NA	0	NA	NA	NA	NA	NA	0.948276	1	NA	NA	NA	NA
chr3	9867484	9867632	+	ENSG00000214021	TTLL3	tubulin tyrosine ligase like 3	0	1	0	0	0	0	NA	0	NA	NA	0	NA	NA	NA	0.0769231	0.428571	1	1	NA	1	NA	NA	0	NA	0	NA	0	0	1	1	NA	NA	0	0.2	0.428571	1	NA	NA
chr3	9945081	9945096	+	ENSG00000163701	IL17RE	interleukin 17 receptor E	1	0	0	0	0	0	0.714286	NA	1	NA	0	NA	0.384615	0.230769	1	1	0	NA	0	0	NA	0	1	1	1	NA	0.333333	0	1	1	NA	NA	1	1	0.217391	0.636364	NA	NA
chr4	103870414	103870584	-	ENSG00000164037	SLC9B1	solute carrier family 9 member B1	1	0	0	0	0	0	1	NA	0.428571	NA	1	1	1	1	NA	NA	0	0	NA	NA	NA	NA	NA	NA	NA	NA	0	0	NA	NA	NA	NA	0.52809	0.832335	NA	1	NA	1
chr4	103910957	103911098	-	ENSG00000164037	SLC9B1	solute carrier family 9 member B1	1	0	0	0	0	0	1	NA	0	NA	1	1	1	1	NA	NA	0	0	NA	NA	NA	NA	NA	NA	NA	NA	0	0	1	NA	NA	NA	0.951515	1	NA	0	NA	NA
chr4	109774058	109774081	-	ENSG00000188517	COL25A1	collagen type XXV alpha 1 chain	0	1	0	0	0	0	0.230769	0	1	NA	1	NA	0.333333	NA	NA	0	NA	NA	0.333333	NA	NA	NA	NA	NA	1	NA	1	NA	0	NA	NA	NA	0	0	1	0	NA	NA
chr4	1719243	1719430	-	ENSG00000168936	TMEM129	transmembrane protein 129	0	1	0	0	0	0	1	NA	NA	0	0.166667	1	NA	NA	NA	0	0	0	0	0.142857	NA	NA	NA	0	1	1	0	0	NA	1	0	0	0	0	0.0769231	1	0	0
chr4	175239986	175240238	+	ENSG00000164118	CEP44	centrosomal protein 44	1	0	0	0	0	0	NA	NA	NA	NA	0	NA	NA	1	1	1	0	NA	NA	NA	NA	NA	NA	NA	1	1	NA	1	0	NA	NA	NA	0.130435	0	0.166667	0.142857	NA	NA
chr4	1804641	1804791	+	ENSG00000068078	FGFR3	fibroblast growth factor receptor 3	0	1	0	0	0	0	1	NA	0	0	0.00534759	0	0	0	0	NA	NA	NA	0.833333	0.75	0.948718	1	0.444444	0.647059	1	1	NA	NA	0.961538	1	NA	NA	0	0.0322581	NA	NA	NA	NA
chr4	184567504	184567506	-	ENSG00000182552	RWDD4	RWD domain containing 4	0	1	0	0	0	0	NA	NA	0.2	0	NA	0	1	0	NA	0	0.666667	0	NA	0	1	NA	1	NA	NA	NA	0.714286	NA	NA	NA	0	NA	1	0	NA	NA	1	NA
chr4	2159585	2159638	-	ENSG00000130997	POLN	DNA polymerase nu	0	1	0	0	0	0	1	NA	0	0	NA	0	NA	NA	NA	NA	0	0	0	0.217391	1	NA	NA	NA	NA	NA	0.5	1	NA	1	NA	NA	0.571429	0.619048	1	NA	NA	NA
chr4	6806250	6806333	+	ENSG00000170871	KIAA0232	KIAA0232	0	1	0	0	0	0	NA	NA	0	NA	0	0	0.0666667	0	0	NA	0.0697674	0	NA	1	0	NA	0	0	0	0	0	NA	0.151515	0	0	0	0	1	1	1	0	0
chr4	77020108	77020140	+	ENSG00000156219	ART3	ADP-ribosyltransferase 3	0	1	0	0	0	0	NA	NA	NA	NA	1	1	NA	NA	1	NA	0.949153	0	NA	NA	NA	NA	1	NA	NA	NA	NA	NA	NA	0	0.87907	0	1	0	0.6	0	NA	NA
chr4	77021444	77021473	+	ENSG00000156219	ART3	ADP-ribosyltransferase 3	1	0	0	0	0	0	1	NA	NA	NA	1	NA	1	NA	1	NA	0.930233	0	NA	NA	NA	NA	1	NA	NA	NA	NA	NA	NA	0	0.876289	0	1	0	0.25	0	NA	NA
chr5	21491430	21491617	+	ENSG00000183666	GUSBP1	glucuronidase, beta pseudogene 1	0	1	0	0	0	0	0	0	1	1	0.166667	0	NA	0	1	1	1	NA	NA	NA	0	0	0	0	NA	1	0	0.428571	1	NA	NA	NA	0.25	NA	1	1	NA	NA
chr5	21495207	21495291	+	ENSG00000183666	GUSBP1	glucuronidase, beta pseudogene 1	0	1	0	0	0	0	0	0	NA	NA	1	1	NA	1	NA	NA	NA	NA	NA	NA	0	0	0	0	NA	NA	0.333333	1	NA	NA	NA	NA	1	NA	NA	NA	NA	NA
chr5	353845	354026	+	ENSG00000063438	AHRR	aryl-hydrocarbon receptor repressor	1	0	0	0	0	0	NA	NA	NA	NA	0	1	NA	NA	NA	NA	NA	NA	NA	NA	0	0	1	NA	NA	NA	0.294118	0.333333	0	NA	NA	NA	0.96319	1	1	1	NA	NA
chr5	42629140	42629205	+	ENSG00000112964	GHR	growth hormone receptor	1	0	0	0	0	0	1	1	1	1	1	1	1	1	0	0	1	1	1	1	1	1	0	0	1	0.333333	1	0.6	1	1	1	1	1	1	1	1	NA	NA
chr6	102511837	102511923	+	ENSG00000164418	GRIK2	glutamate ionotropic receptor kainate type subunit 2	0	1	0	0	0	0	NA	NA	NA	NA	0.0140845	0.0454545	0	0	NA	NA	0	0.0322581	0	0	NA	NA	NA	NA	NA	NA	1	1	0.75	1	NA	NA	0	0	1	NA	NA	NA
chr6	125330320	125330428	+	ENSG00000146373	RNF217	ring finger protein 217	0	1	0	0	0	0	NA	NA	0	0	1	NA	NA	NA	1	NA	NA	NA	NA	NA	NA	NA	0	0	1	NA	0	0	NA	0	NA	NA	1	1	0	0	NA	NA
chr6	152415669	152415703	+	ENSG00000091831	ESR1	estrogen receptor 1	1	0	0	0	0	0	0	0.0526316	NA	1	NA	NA	0	1	NA	NA	NA	NA	NA	1	1	NA	NA	NA	NA	NA	0.4	0.333333	1	1	NA	NA	0	0	0.333333	0.2	NA	NA
chr6	26368406	26368495	+	ENSG00000186470	BTN3A2	butyrophilin subfamily 3 member A2	1	0	0	0	0	0	NA	NA	0	0	NA	1	1	1	1	0	1	1	0.5	0	NA	1	NA	1	NA	0	NA	NA	1	1	NA	NA	0	0	NA	1	1	1
chr6	29705743	29706213	-	ENSG00000214922	HLA-F-AS1	HLA-F antisense RNA 1	0	1	0	0	0	0	NA	NA	1	0	NA	NA	1	NA	0	0	0.2	0	NA	NA	NA	NA	0	0	0.466667	0.823529	0.6	1	0	0	NA	NA	1	NA	NA	NA	1	1
chr6	41105095	41105299	+	ENSG00000161912	ADCY10P1	adenylate cyclase 10, soluble pseudogene 1	1	0	0	0	0	0	1	1	1	1	0	0	1	1	NA	NA	1	1	NA	NA	NA	NA	NA	NA	0	0	NA	0	1	1	NA	NA	NA	1	1	0.428571	0	0
chr6	84302174	84302257	-	ENSG00000065609	SNAP91	synaptosome associated protein 91	1	0	0	0	0	0	NA	NA	NA	0	0.954802	1	NA	NA	1	1	0	0.166667	NA	NA	NA	NA	1	1	NA	NA	0	0	1	1	NA	NA	0.103448	0.222222	NA	NA	NA	NA
chr6	84303197	84303460	-	ENSG00000065609	SNAP91	synaptosome associated protein 91	1	0	0	0	0	0	NA	NA	NA	0	0.991632	0.978723	NA	NA	1	1	0.333333	0	NA	NA	NA	NA	NA	NA	NA	NA	0	0	1	1	NA	NA	0.8	0.923077	1	NA	NA	NA
chr6	84311304	84311318	-	ENSG00000065609	SNAP91	synaptosome associated protein 91	0	1	0	0	0	0	NA	NA	NA	0	0.695652	0.826087	NA	NA	1	1	0	0	NA	NA	NA	NA	NA	NA	NA	NA	0	0	1	1	NA	NA	0.333333	0.125	0	0	NA	NA
chr7	100197654	100197824	+	ENSG00000106336	FBXO24	F-box protein 24	0	1	0	0	0	0	0	1	0.5	1	0.333333	1	0	0	0	NA	NA	NA	0	NA	NA	0	NA	NA	NA	NA	1	0	0	0	0	NA	0.868644	0.942584	NA	NA	NA	NA
chr7	102279161	102279281	-	ENSG00000205236	RP11-514P8.6		1	0	0	0	0	0	NA	NA	0.333333	1	1	1	NA	1	1	1	0	1	0	NA	0	NA	NA	NA	0.0434783	0	1	1	NA	NA	NA	NA	NA	1	NA	0.2	NA	1
chr7	102279570	102279646	-	ENSG00000205236	RP11-514P8.6		1	0	0	0	0	0	NA	NA	0.333333	1	1	1	NA	1	1	1	0	1	0	1	0	1	NA	1	0.0434783	0	1	0.846154	NA	1	NA	NA	NA	1	NA	0.2	NA	1
chr7	102280651	102280861	-	ENSG00000228049	POLR2J2	RNA polymerase II subunit J2	1	0	0	0	0	0	NA	NA	0.25	1	NA	1	NA	NA	NA	1	0	1	0	1	0	1	NA	1	0	0	NA	0.75	NA	1	NA	NA	NA	1	NA	0	NA	1
chr7	102462830	102462887	-	ENSG00000161040	FBXL13	F-box and leucine rich repeat protein 13	0	1	0	0	0	0	1	NA	0	0	0	NA	1	1	0.75	NA	0.333333	0.2	NA	NA	NA	NA	0	0	1	1	0	0.428571	NA	NA	NA	NA	0.0232558	0	0	0	NA	NA
chr7	105635197	105635291	+	ENSG00000128536	CDHR3	cadherin related family member 3	1	0	0	0	0	0	NA	NA	0	0	0.2	NA	1	1	1	1	1	1	NA	NA	NA	NA	0.931818	1	NA	NA	0.769231	0.828571	0	0	NA	NA	1	1	0.428571	1	0	0
chr7	105636696	105636800	+	ENSG00000128536	CDHR3	cadherin related family member 3	1	0	0	0	0	0	NA	NA	0	0	0.2	1	1	NA	1	1	1	1	1	NA	NA	NA	0.892857	1	NA	NA	0.846154	0.860465	0	0	NA	NA	NA	1	0.5	1	0	0
chr7	105641908	105642056	+	ENSG00000128536	CDHR3	cadherin related family member 3	1	0	0	0	0	0	NA	NA	0	0	1	1	NA	NA	1	1	1	1	0	NA	NA	NA	1	1	NA	NA	0.933333	0.851852	0	0	NA	NA	NA	1	0.5	1	0	0
chr7	116067376	116067540	+	ENSG00000105971	CAV2	caveolin 2	1	0	0	0	0	0	1	1	NA	NA	NA	NA	NA	0	NA	NA	0.5	NA	NA	NA	NA	NA	1	1	NA	NA	NA	NA	0	NA	NA	NA	1	1	0.0666667	0	NA	NA
chr7	124720766	124720867	+	ENSG00000224897	POT1-AS1	POT1 antisense RNA 1	0	1	0	0	0	0	NA	0	NA	NA	1	1	NA	NA	NA	NA	0	NA	NA	NA	NA	NA	NA	NA	NA	NA	0	0	NA	0	NA	0	1	0.52381	NA	NA	NA	NA
chr7	124729744	124729830	+	ENSG00000224897	POT1-AS1	POT1 antisense RNA 1	1	0	0	0	0	0	NA	0	NA	NA	1	1	NA	NA	NA	NA	0	NA	NA	NA	NA	NA	NA	NA	NA	NA	0	0	NA	1	NA	1	1	0.473684	NA	NA	NA	NA
chr7	143508641	143508719	-	ENSG00000233768	LOC154761	family with sequence similarity 115, member C pseudogene	0	1	0	0	0	0	0	NA	0	NA	0	NA	NA	NA	NA	NA	0	NA	1	1	NA	NA	NA	1	0.125	0.2	0.666667	NA	NA	0	NA	NA	0	NA	0	NA	NA	NA
chr7	149479935	149480110	+	ENSG00000197558	SSPO	SCO-spondin	1	0	0	0	0	0	NA	NA	0	NA	NA	1	0	0	NA	NA	1	NA	NA	NA	NA	NA	1	1	NA	NA	0.2	NA	NA	NA	NA	NA	NA	NA	NA	NA	NA	NA
chr7	155599405	155599533	-	ENSG00000164690	SHH	sonic hedgehog	0	1	0	0	0	0	NA	NA	NA	NA	NA	NA	NA	NA	NA	NA	NA	NA	0	0	0.375	0.714286	1	1	NA	NA	0	NA	0	0	NA	NA	1	1	NA	NA	NA	NA
chr7	32109905	32110007	-	ENSG00000154678	PDE1C	phosphodiesterase 1C	1	0	0	0	0	0	0	0	NA	NA	1	1	NA	NA	NA	NA	0.987421	0.9	NA	NA	NA	NA	1	1	NA	NA	0.333333	0	1	1	NA	NA	0.0833333	0	NA	NA	NA	NA
chr7	44268987	44269100	-	ENSG00000058404	CAMK2B	calcium/calmodulin dependent protein kinase II beta	1	0	0	0	0	0	NA	NA	1	1	0	0	1	1	NA	NA	0.516129	0.485714	NA	NA	0	1	NA	NA	NA	NA	NA	NA	NA	NA	1	1	0.0638298	0.037037	0.395349	0.371429	NA	NA
chr7	51240153	51240227	-	ENSG00000106078	COBL	cordon-bleu WH2 repeat protein	0	0.2	0	0	0	0	0	0	NA	NA	0	0.0103093	0.04	0.225806	0	0	0	0	0.2	0.2	0.047619	0.230769	0.0909091	0.103448	NA	NA	0.692308	0.333333	0.05	0	0	0	0.0666667	0.2	0.0416667	0.0422535	NA	NA
chr7	87041209	87041349	-	ENSG00000005471	ABCB4	ATP binding cassette subfamily B member 4	1	0	0	0	0	0	NA	1	0	0	1	1	1	1	1	1	0.625	0.8	NA	0	0.902017	0.805471	NA	1	0	0	1	NA	1	1	0	0	1	1	NA	0	0.363636	1
chr7	99786076	99786152	+	ENSG00000066923	STAG3	stromal antigen 3	0	1	0	0	0	0	NA	NA	1	1	0.2	NA	0	NA	NA	NA	NA	NA	NA	NA	NA	NA	NA	NA	0	NA	NA	0.2	0	NA	NA	NA	0.986622	0.982759	NA	NA	0	NA
chr8	166374	166407	-	ENSG00000223508	RPL23AP53	ribosomal protein L23a pseudogene 53	0	1	0	0	0	0	0	0	0	0	0	0	1	1	0	0	0	0	1	NA	0	0	0	0	0	0	1	0.5	1	1	NA	NA	0.6	0	0.714286	0	NA	NA
chr8	21938129	21938136	+	ENSG00000158856	DMTN	dematin actin binding protein	1	0	0	0	0	0	1	NA	1	0	0.891892	0.111111	1	0	0.5	0.0909091	1	0	0.647059	0	1	1	1	0	NA	NA	1	NA	1	1	1	NA	1	NA	1	NA	0.36	0
chr8	29053704	29053716	-	ENSG00000197892	KIF13B	kinesin family member 13B	1	0	0	0	0	0	0.866667	0.5	0	0	1	NA	1	NA	1	NA	NA	NA	1	1	1	NA	NA	0	1	1	1	1	1	NA	NA	NA	1	NA	0.851852	1	1	1
chr8	67789584	67789779	+	ENSG00000178460	MCMDC2	minichromosome maintenance domain containing 2	1	0	0	0	0	0	NA	NA	NA	1	1	1	NA	0	NA	NA	1	0.454545	NA	0	NA	NA	NA	NA	NA	NA	1	NA	NA	NA	NA	0	0.888889	0.970149	NA	NA	1	NA
chr9	129961294	129961345	+	ENSG00000136828	RALGPS1	Ral GEF with PH domain and SH3 binding motif 1	1	0	0	0	0	0	1	1	0	0	0.714286	0.714286	NA	0	1	1	1	1	0.428571	0	1	NA	1	NA	NA	1	NA	NA	NA	NA	0	0	0.888889	0.75	1	1	1	NA
chr9	136308497	136308682	+	ENSG00000160323	ADAMTS13	ADAM metallopeptidase with thrombospondin type 1 motif 13	1	0	0	0	0	0	NA	NA	1	0	0	0.333333	1	NA	NA	NA	0.142857	1	1	1	1	1	NA	NA	NA	1	NA	1	1	1	NA	NA	0	0	0	0.142857	NA	NA
chr9	138394982	138395124	+	ENSG00000122140	MRPS2	mitochondrial ribosomal protein S2	1	0	0	0	0	0	1	1	NA	NA	1	NA	1	NA	0	NA	NA	0	NA	NA	NA	NA	0	0	NA	NA	0.5	1	1	0.636364	NA	NA	0	NA	NA	NA	NA	NA
chr9	32565395	32565626	+	ENSG00000235453	TOPORS-AS1	TOPORS antisense RNA 1	0	1	0	0	0	0	1	NA	NA	NA	NA	0	NA	NA	NA	NA	NA	0	NA	0	0	NA	1	1	0	NA	0	0.333333	0	NA	NA	NA	0.166667	0.5	1	1	NA	NA
chr9	3488776	3488895	-	ENSG00000080298	RFX3	regulatory factor X3	0	1	0	0	0	0	0	0	1	1	0	0	0	NA	NA	NA	0	NA	NA	NA	0	0	0	0	0	0	NA	NA	NA	NA	NA	NA	0.96	1	0.555556	0	NA	NA
chr9	39149803	39149974	-	ENSG00000106714	CNTNAP3	contactin associated protein-like 3	0	1	0	0	0	0	1	0.333333	NA	0	NA	NA	0	0	NA	0	NA	1	0	0.2	1	NA	NA	NA	NA	NA	NA	NA	0	0	NA	NA	NA	1	0	0	NA	NA
chr9	74838036	74838143	+	ENSG00000119125	GDA	guanine deaminase	0	1	0	0	0	0	0	NA	0	NA	0.877778	1	0.571429	NA	0	NA	0.2	1	0.889655	0.896104	0.707865	1	0.0724638	1	0	NA	0	NA	0.137615	1	NA	NA	0	1	0	NA	0	NA
chr9	75315434	75315559	+	ENSG00000165091	TMC1	transmembrane channel like 1	0	1	0	0	0	0	NA	NA	1	NA	0	0	NA	NA	0	NA	NA	NA	NA	NA	NA	NA	NA	NA	0	NA	1	1	NA	NA	NA	NA	0.384615	1	NA	NA	NA	NA
chrX	123621059	123621079	-	ENSG00000009694	TENM1	teneurin transmembrane protein 1	0	1	0	0	0	0	NA	NA	NA	NA	1	NA	0	0	1	NA	NA	NA	0	0	NA	1	NA	NA	NA	NA	1	NA	NA	NA	NA	NA	NA	0	NA	NA	NA	NA
chrX	129474081	129474327	+	ENSG00000102078	SLC25A14	solute carrier family 25 member 14	0	1	0	0	0	0	0	0	0.555556	0	0.933333	1	1	1	0.222222	1	1	1	1	0	0	0.0526316	0.411765	1	0	NA	0.285714	0.272727	0	0	0	0	0.130435	0.142857	1	1	0	0
chrX	131351944	131352040	-	ENSG00000123728	RAP2C	RAP2C, member of RAS oncogene family	1	0	0	0	0	0	1	1	1	NA	1	1	1	1	1	1	0	0	0	0.142857	0.428571	0	0.314286	0.230769	0.692308	1	NA	0	1	1	1	1	1	0	0.818182	1	0.757576	0.28
chrX	149130802	149130935	+	ENSG00000235703	LINC00894	long intergenic non-protein coding RNA 894	1	0	0	0	0	0	NA	NA	0.333333	1	0	NA	NA	NA	NA	NA	NA	NA	1	1	NA	NA	NA	NA	NA	NA	0	0	NA	NA	NA	NA	1	NA	1	1	NA	NA
chrX	153789903	153789999	+	ENSG00000073009	IKBKG	inhibitor of nuclear factor kappa B kinase subunit gamma	0	1	0	0	0	0	1	NA	1	0	NA	NA	NA	NA	0	NA	NA	NA	NA	NA	0	NA	NA	0	NA	NA	0	0	1	NA	1	NA	0	NA	1	NA	NA	NA
chrX	154028020	154028168	-	ENSG00000130830	MPP1	membrane palmitoylated protein 1	1	0	0	0	0	0	NA	NA	0	NA	1	0.333333	1	1	NA	1	0	NA	NA	NA	1	1	1	0.333333	NA	NA	1	1	0	1	NA	NA	0.333333	1	0	1	1	1
chrX	21534603	21534749	+	ENSG00000149970	CNKSR2	connector enhancer of kinase suppressor of Ras 2	1	0	0	0	0	0	1	1	NA	NA	0.202899	0.0337079	1	1	NA	NA	NA	NA	NA	NA	NA	NA	1	NA	0.0769231	0.214286	1	1	NA	NA	NA	1	1	1	1	1	0	0
chrX	21579589	21579678	+	ENSG00000149970	CNKSR2	connector enhancer of kinase suppressor of Ras 2	1	0	0	0	0	0	1	1	0	NA	0.883333	0.807229	NA	1	0	NA	NA	NA	NA	NA	0	0	0	1	NA	NA	1	1	NA	NA	NA	1	0.818182	1	0	0	NA	NA
chrX	54255147	54255176	-	ENSG00000196632	WNK3	WNK lysine deficient protein kinase 3	0	1	0	0	0	0	1	0	NA	NA	0.454545	1	NA	NA	NA	NA	NA	1	1	0	0.333333	0	NA	NA	NA	NA	0	0	NA	NA	NA	NA	0.22449	0.047619	NA	NA	NA	NA
chrX	70704734	70704843	+	ENSG00000147133	TAF1	TATA-box binding protein associated factor 1	1	0	0	0	0	0	1	NA	0	NA	NA	NA	1	1	NA	NA	NA	1	NA	NA	NA	NA	NA	NA	NA	NA	0	NA	0	NA	0	NA	1	1	NA	NA	NA	NA
chrX	83743032	83743140	-	ENSG00000165259	HDX	highly divergent homeobox	1	0	0	0	0	0	NA	NA	NA	1	0	0.333333	1	1	1	NA	0	NA	0	NA	NA	NA	1	1	NA	NA	0	0.0526316	NA	0	NA	NA	1	1	NA	NA	NA	NA
chrX	91518113	91518142	+	ENSG00000102290	PCDH11X	protocadherin 11 X-linked	1	0	0	0	0	0	NA	NA	0	NA	1	1	NA	NA	NA	NA	1	1	0	NA	NA	NA	NA	NA	1	1	0.5	1	NA	NA	NA	NA	1	NA	0	NA	NA	NA
chr14	64653142	64653297	+	ENSG00000054654	SYNE2	spectrin repeat containing nuclear envelope protein 2	1	0.8	0	0.00224719	0	0	1	0.982979	0.968254	0.844156	1	1	0.823529	0.830508	1	1	0.797753	1	0.932927	0.964286	0.8	1	0.984127	0.847826	0.969466	1	0.958904	0.961353	0.974843	0.978723	0.968831	1	0.976744	1	0.980066	1	1	1
chr3	197281433	197281584	-	ENSG00000161267	BDH1	3-hydroxybutyrate dehydrogenase 1	1	0	0	0.00288184	0	0	1	1	NA	1	0.454545	1	1	1	1	1	1	1	1	1	0.0157729	0.00288184	NA	NA	NA	NA	0	NA	1	1	NA	NA	NA	1	1	1	NA	1
chr6	91228166	91228281	-	ENSG00000135341	MAP3K7	mitogen-activated protein kinase kinase kinase 7	1	0.8	0	0.00338983	0	0	1	1	1	1	1	0.979167	1	1	0.866667	0.79661	1	1	0.929412	1	0.769912	0.802469	1	1	0.747899	0.859155	1	1	1	1	1	1	1	1	1	0.94012	0.948864	0.940984
chrX	23754036	23754133	-	ENSG00000123130	ACOT9	acyl-CoA thioesterase 9	1	0.8	0	0.00338983	0	0	1	1	1	0.846154	1	1	1	1	0.939394	0.741935	0.983607	1	0.79661	0.6875	1	1	1	1	0.802817	0.833333	1	1	1	1	1	1	1	1	0.962617	1	1	1
chr9	113735761	113735838	-	ENSG00000198121	LPAR1	lysophosphatidic acid receptor 1	1	0.8	0	0.00392157	0	0	0.962264	1	1	1	0.847134	1	0.916667	0.916667	0.932203	0.982906	1	0.925926	1	1	1	1	0.764706	0.791667	0.890909	1	0.8	0.803922	0.921053	0.922078	1	1	0.913043	0.95122	0.925926	1	1	1
chr17	57078959	57079075	-	ENSG00000108395	TRIM37	tripartite motif containing 37	1	0.8	0	0.00487805	0	0	0.863636	0.714286	0.906977	1	0.954939	0.963077	0.906977	0.8	0.819672	0.767442	0.950617	0.804878	0.967742	1	1	1	1	0.804878	1	1	0.912281	0.954198	0.857143	0.907692	1	1	0.960613	0.918367	1	1	1	1
chr15	56166156	56166206	-	ENSG00000069869	NEDD4	neural precursor cell expressed, developmentally down-regulated 4, E3 ubiquitin protein ligase	1	0.8	0	0.00560748	0	0	1	1	1	1	1	1	0.837838	1	1	1	1	1	1	1	1	0.6	1	1	1	NA	1	1	1	1	0.703081	0.797101	1	1	0.794393	0.791667	1	1
chr6	74183088	74183377	+	ENSG00000135297	MTO1	mitochondrial tRNA translation optimization 1	1	0.8	0	0.00597015	0	0	1	0.903226	0.835294	0.835294	0.911111	0.92	0.970588	1	1	1	1	1	1	0.902439	1	1	1	1	0.972973	1	0.937008	0.837037	0.891304	0.960396	1	1	0.977011	1	0.80597	0.8	0.988636	1
chr18	77802135	77802219	+	ENSG00000101546	RBFA	ribosome binding factor A (putative)	1	0.8	0	0.00689655	0	0	0.956989	0.968254	0.978947	1	0.806452	1	0.844828	0.914894	0.947368	1	1	1	0.717949	0.869565	1	1	1	1	0.919355	1	1	1	0.903226	1	1	1	1	1	0.967742	0.793103	1	1
chr20	45867640	45867882	-	ENSG00000101040	ZMYND8	zinc finger MYND-type containing 8	1	0.8	0	0.00689655	0	0	1	1	0.92	0.933333	0.818182	0.793103	0.592593	0.924528	1	1	1	1	0.820225	0.797468	1	1	1	1	1	0.9	0.904762	1	1	1	1	1	0.793103	0.977528	0.722222	0.71875	1	1
chr5	37139442	37139472	-	ENSG00000197603	C5orf42	chromosome 5 open reading frame 42	1	0.8	0	0.00689655	0	0	1	1	1	NA	0.913043	1	1	0.75	1	1	1	1	0.714286	1	NA	1	1	1	1	NA	1	1	0.803922	1	1	NA	0.761905	0.793103	1	1	NA	NA
chr6	30889702	30889772	+	ENSG00000137411	VARS2	valyl-tRNA synthetase 2, mitochondrial	1	0.8	0	0.00769231	0	0	0.902439	1	0.761905	0.904762	0.909091	1	0.88	0.777778	1	1	0.904762	1	1	1	1	1	1	1	1	1	1	1	1	1	0.8	1	0.954545	1	0.807692	0.948052	1	1
chr8	86131465	86131589	-	ENSG00000176731	C8orf59	chromosome 8 open reading frame 59	0	0.2	0	0.00829016	0	0	0	0	0.0052356	0	0.28	0.30303	0	0.0181818	0.0289256	0.0529801	0.00722022	0	0.19171	0.261538	0.2	0.205993	0.189286	0.192825	0	0	0.0791789	0.077551	0.010101	0	0	0	0	0	0.306452	0.276596	0	0
chr11	69487984	69488089	-	ENSG00000149716	ORAOV1	oral cancer overexpressed 1	1	0.8	0	0.00869565	0	0	1	1	0.773585	0.882353	1	1	1	0.555556	1	1	0.882353	1	1	1	1	1	1	1	1	1	0.9375	1	1	1	1	1	1	1	0.808696	0.794872	1	1
chr20	33969721	33969828	-	ENSG00000101019	UQCC1	ubiquinol-cytochrome c reductase complex assembly factor 1	1	0.8	0	0.00895522	0	0	1	1	0.764706	1	0.991935	1	0.962617	1	0.837209	1	0.977337	1	0.966851	0.983471	1	1	1	1	0.949153	0.808511	0.928994	1	0.986755	1	1	1	0.974138	1	0.972973	1	0.756522	0.791045
chr1	110233076	110233186	+	ENSG00000134184	GSTM1	glutathione S-transferase mu 1	1	0.9	0	0.0092437	0	0	0.802198	1	NA	1	0.991189	0.992481	0.984252	1	1	1	1	1	NA	NA	NA	1	0.890756	0.921569	NA	NA	0.864043	0.942211	0.893073	0.946029	1	NA	1	1	0.657143	0.813505	1	NA
chr10	99221253	99221379	-	ENSG00000155229	MMS19	MMS19 homolog, cytosolic iron-sulfur assembly component	1	0.8	0	0.00930233	0	0	1	1	0.8	0.566038	0.896907	0.933333	0.926829	0.941176	0.930233	1	1	1	1	0.974359	0.953488	1	0.830986	1	0.73494	0.798742	0.790698	0.89011	0.797571	0.924171	0.977143	1	0.988439	1	0.831325	0.684211	1	1
chr9	27180238	27180366	+	ENSG00000120156	TEK	TEK receptor tyrosine kinase	1	0.8	0	0.00952381	0	0	0.979167	0.969925	0.809524	0.931818	1	1	0.904762	1	0.925926	0.866667	1	0.891892	1	0.922078	1	0.666667	0.992481	1	1	1	1	1	0.807692	1	1	1	1	1	0.548387	1	NA	NA
chr11	111420343	111420500	+	ENSG00000204381	LAYN	layilin	1	0.9	0	0.0103448	0	0	0.8	1	0.721854	0.890909	1	1	1	1	1	1	1	1	1	1	NA	NA	0.858586	0.901639	1	1	0.974194	1	1	1	NA	1	1	1	0.858268	0.889655	NA	NA
chr14	63920407	63920603	-	ENSG00000154001	PPP2R5E	protein phosphatase 2 regulatory subunit B'epsilon	1	0.8	0	0.0105263	0	0	0.980583	0.980583	0.970149	1	0.915493	0.915493	1	0.861111	0.921569	1	1	1	0.805556	0.928571	0.789474	0.935484	1	0.961538	1	1	0.909774	0.956522	0.980769	0.771429	1	1	0.979798	0.981481	1	1	0.8327	0.888268
chr17	3543482	3543561	+	ENSG00000040531	CTNS	cystinosin, lysosomal cystine transporter	1	0.8	0	0.0105263	0	0	1	1	0.789474	0.789474	0.904762	1	0.95122	1	1	1	1	0.909091	1	1	1	1	1	1	1	1	0.875	0.909091	0.9375	1	1	0.661017	0.9375	1	0.777778	1	1	0.873684
chr6	41700387	41700477	-	ENSG00000112561	TFEB	transcription factor EB	0	0.2	0	0.0105263	0	0	0.030303	0.0285714	0.153846	0.257143	0.05	0.230769	0	0.2	0	0	0.111111	0.0434783	0	0	0	0	0	0	0.619048	0.2	0	0	0	0	0.210526	0.182796	0.2	0.0666667	0.038961	0.0232558	0.037037	0.0833333
chr7	149255699	149255930	-	ENSG00000133624	ZNF767P	zinc finger family member 767, pseudogene	1	0.8	0	0.0105263	0	0	NA	NA	1	1	0.666667	1	1	1	1	1	1	1	1	1	1	1	0.789474	1	1	1	0.846154	0.818182	0.933333	1	1	1	0.809524	1	0.807692	0.789474	1	NA
chr4	84191013	84191146	-	ENSG00000173085	COQ2	coenzyme Q2, polyprenyltransferase	1	0.8	0	0.0110553	0	0	0.69697	0.794872	1	1	1	1	0.8125	0.818182	0.714286	0.809524	1	1	1	1	1	0.886792	1	0.769231	1	1	1	1	1	1	1	1	1	1	0.925	0.919192	0.788945	1
chr2	219449335	219449444	+	ENSG00000144580	CNOT9	CCR4-NOT transcription complex subunit 9	1	0.9	0	0.0111111	0	0	0.888889	1	0.84466	0.878788	0.688312	0.679012	1	1	0.85	0.925	0.981308	0.939394	1	1	1	1	0.984615	1	1	1	0.985612	0.89313	1	1	0.814815	1	0.974576	0.986207	0.89011	0.913043	1	1
chr11	124495567	124495799	+	ENSG00000154144	TBRG1	transforming growth factor beta regulator 1	1	0.9	0	0.0117318	0	0	0.805825	0.929825	0.578947	0.904762	0.96875	0.97561	1	1	1	1	0.969231	1	0.888268	0.929825	0.925926	1	1	0.788618	1	1	0.889764	0.894737	0.854305	0.940594	1	1	0.981982	0.976744	0.726027	0.705882	0.865854	0.894737
chr3	98239977	98240281	-	ENSG00000080822	CLDND1	claudin domain containing 1	1	0.8	0	0.0117647	0	0	0.976744	1	0.774011	0.836735	0.993464	0.998636	0.95	0.969231	1	1	0.977528	0.788235	1	1	1	1	1	1	1	1	0.916084	0.961977	1	1	0.775	1	1	0.988473	0.888	0.804878	1	1
chr9	115451807	115451897	-	ENSG00000148153	INIP	INTS3 and NABP interacting protein	1	0.8	0	0.0120805	0	0	0.857143	0.806452	0.747573	0.862069	0.812081	0.936842	1	1	1	1	0.968254	0.959184	1	1	1	1	1	1	0.920792	0.810526	0.930233	1	1	1	1	1	0.785714	0.737705	0.977011	0.975	0.933535	0.952381
chr1	220253069	220253196	-	ENSG00000162813	BPNT1	3'(2'), 5'-bisphosphate nucleotidase 1	1	0.9	0	0.0123596	0	0	1	1	1	0.883495	1	0.955556	1	0.966102	0.955556	0.963964	0.97561	0.894737	1	1	1	1	0.84375	0.769231	0.962264	1	0.944954	0.894737	0.88764	1	1	1	0.925926	1	1	0.980952	0.901235	0.834862
chr12	104370696	104370838	+	ENSG00000139372	TDG	thymine DNA glycosylase	1	0.8	0	0.0125	0	0	1	1	1	1	1	1	0.76	0.75	1	0.857143	0.964912	1	1	1	1	1	1	1	1	1	0.953488	1	1	1	NA	1	0.8125	0.8	0.8125	0.631579	0.963855	1
chr3	169863211	169863309	-	ENSG00000173889	PHC3	polyhomeotic homolog 3	1	0.8	0	0.0125	0	0	1	1	0.8	1	0.846154	0.8125	1	0.777778	1	0.8	0.923077	0.959184	1	1	1	1	0.795918	0.816092	0.6	1	1	1	1	0.849057	0.706667	0.527273	0.911111	1	1	1	0.883721	0.8
chr4	110618778	110618924	-	ENSG00000138794	CASP6	caspase 6	1	0.8	0	0.0125	0	0	1	1	1	1	1	1	1	1	1	1	1	1	1	0.811321	1	1	1	0.642857	1	1	1	1	1	1	NA	NA	0.88	0.8125	1	1	0.766667	0.787234
chr6	88210226	88210385	+	ENSG00000164414	SLC35A1	solute carrier family 35 member A1	1	0.8	0	0.0125	0	0	1	1	0.941176	1	0.8125	0.866667	1	0.843137	0.916667	1	0.823529	0.809524	0.966667	1	0.965517	0.927273	1	1	0.556701	0.633333	0.949153	0.933884	0.789474	0.838509	1	1	0.989583	0.971631	1	1	0.913333	1
chr7	121738799	121738920	-	ENSG00000008311	AASS	aminoadipate-semialdehyde synthase	1	0.8	0	0.0125	0	0	1	1	0.8125	1	0.806452	1	1	1	1	1	0.822222	1	1	1	1	1	0.75	0.52381	1	1	1	1	0.860465	1	1	1	1	1	1	1	1	1
chr6	8041372	8041501	-	ENSG00000188428	BLOC1S5	biogenesis of lysosomal organelles complex 1 subunit 5	1	0.9	0	0.0126761	0	0	0.880597	0.906977	0.730769	0.8	1	1	1	1	0.96875	1	1	1	0.852632	0.884615	1	1	1	1	1	1	1	0.894737	1	1	1	1	0.887324	1	1	1	0.890625	1
chr1	10659295	10659423	+	ENSG00000142655	PEX14	peroxisomal biogenesis factor 14	1	0.8	0	0.012766	0	0	1	1	0.866667	0.92	0.848101	0.915493	1	1	0.956522	1	1	1	0.970588	1	0.787234	0.891892	0.904762	1	0.809524	0.806452	1	0.933333	0.9375	0.88764	1	1	0.982609	0.977528	0.980198	0.970149	1	1
chr11	93480463	93480614	+	ENSG00000182919	C11orf54	chromosome 11 open reading frame 54	1	0.8	0	0.012766	0	0	0.862069	0.904762	0.958333	1	0.87234	0.833333	0.968254	1	0.910714	1	0.75	0.787234	0.972414	1	0.944828	1	1	1	1	1	0.922747	0.929825	1	1	1	1	0.788079	0.945946	0.948454	1	1	1
chr14	39760223	39760315	+	ENSG00000150527	CTAGE5	CTAGE family member 5, ER export factor	1	0.8	0	0.012766	0	0	1	1	1	1	1	1	1	1	1	1	0.784615	1	1	1	0.863248	0.885714	0.824176	0.794872	1	1	1	1	1	1	0.787234	1	1	1	0.973684	1	1	1
chr2	179540648	179540722	-	ENSG00000155657	TTN	titin	0	0.4	0	0.012766	0	0	NA	NA	0	0	0	0	0.405405	0.384615	0	0	0	0	NA	0	NA	NA	NA	NA	0	NA	0	0	0	NA	0.412766	0.390625	0.529412	0.5	0.326316	0.478261	0	0
chr3	25781068	25781290	-	ENSG00000151092	NGLY1	N-glycanase 1	1	0.8	0	0.012766	0	0	1	1	0.695652	0.933333	0.787234	1	0.931818	1	0.935484	1	0.92126	0.944444	1	1	0.978022	1	1	0.789474	0.968	0.851852	0.965909	1	1	1	1	1	0.817204	0.822951	0.933333	0.963303	0.939799	1
chr4	114299246	114299337	+	ENSG00000145362	ANK2	ankyrin 2	0	0.6	0	0.0129032	0	0	0	0	0	0	0.000809717	0.00106724	0	0.0384615	0	0	0.592982	0.52381	0	0	NA	NA	0	0	0	0	0.00617284	0	0	0	0.649485	0.612903	0.00847458	0	0.184615	0.0864198	NA	NA
chr10	69699345	69699411	-	ENSG00000148634	HERC4	HECT and RLD domain containing E3 ubiquitin protein ligase 4	1	0.9	0	0.0136364	0	0	0.866667	0.896104	1	0.878049	0.913043	1	1	0.929204	0.969697	0.976744	0.898734	0.886364	0.96129	1	1	1	0.825243	0.690722	0.875	0.91623	0.960265	0.981132	1	1	1	1	1	1	0.961538	0.864407	1	1
chr1	146740441	146740537	+	ENSG00000131778	CHD1L	chromodomain helicase DNA binding protein 1 like	1	0.8	0	0.0139535	0	0	1	1	1	0.925926	0.898305	0.962963	1	1	0.789474	1	1	1	0.8	0.880597	1	1	1	1	0.978022	1	0.96	0.947368	1	1	0.409091	1	1	1	0.813953	0.875	1	1
chr3	129155304	129156151	-	ENSG00000129071	MBD4	methyl-CpG binding domain 4, DNA glycosylase	1	0.8	0	0.0139535	0	0	1	1	0.950355	0.988764	0.943662	1	1	0.978723	1	1	1	1	0.978495	0.782178	1	1	0.793103	0.8	0.716814	0.813953	0.911439	0.99005	1	0.894737	1	1	1	0.880795	1	1	0.865169	0.92
chr3	32778902	32778982	+	ENSG00000182973	CNOT10	CCR4-NOT transcription complex subunit 10	1	0.8	0	0.0139535	0	0	0.794118	0.901639	0.966942	1	1	0.803922	1	0.943662	0.930435	0.96	1	0.813953	0.905882	1	0.92	0.953488	1	1	1	1	0.829787	0.916168	0.83871	0.851852	0.837838	0.885057	0.958944	0.955947	1	1	1	1
chr3	48793812	48793877	-	ENSG00000114302	PRKAR2A	protein kinase cAMP-dependent type II regulatory subunit alpha	1	0.8	0	0.0139535	0	0	1	1	0.932203	1	1	1	0.953177	1	0.906977	0.956044	1	0.981308	1	0.945205	1	1	0.813953	0.811321	1	0.745455	0.964789	0.972222	0.960396	0.736842	1	1	0.976963	0.994012	0.980952	1	0.879828	0.826772
chr17	40876323	40876442	-	ENSG00000108799	EZH1	enhancer of zeste 1 polycomb repressive complex 2 subunit	1	0.8	0	0.0142077	0	0	1	1	0.737705	0.857143	0.793103	0.809524	0.802469	0.875	1	1	0.918919	0.877551	0.9	1	1	1	1	0.906977	0.901235	0.75	0.95	0.95	0.848739	0.964286	0.875648	0.814208	1	1	1	1	1	1
chr12	102313887	102313979	+	ENSG00000136048	DRAM1	DNA damage regulated autophagy modulator 1	1	0.8	0	0.0142857	0	0	0.934066	0.965116	0.968	0.885057	1	1	1	1	0.811966	0.814286	1	1	1	1	1	1	0.856383	0.836066	1	1	0.873563	0.948718	1	1	1	1	0.970588	1	0.968	0.974359	0.796296	1
chr1	52117663	52117713	+	ENSG00000117859	OSBPL9	oxysterol binding protein like 9	1	0.9	0	0.0142857	0	0	0.885714	0.936508	0.931034	1	0.964912	0.7	1	0.898305	0.846154	0.921053	1	1	1	1	1	1	1	1	0.684211	1	1	0.908046	1	1	1	1	0.797101	0.863014	0.89011	0.90099	0.850467	1
chr19	39838928	39839029	+	ENSG00000179134	SAMD4B	sterile alpha motif domain containing 4B	0	0.2	0	0.0142857	0	0	0.0169492	0.147541	0.153846	0.16129	0.214286	0.117647	0.047619	0.0967742	0	0	0	0	0	0.2	0	0	0.166667	0.2	0	0	0.0754717	0.0810811	0.217391	0.0222222	0	0	0.184466	0.15625	0.010989	0.0810811	0	0.2
chr3	14209757	14209776	-	ENSG00000154767	XPC	XPC complex subunit, DNA damage recognition and repair factor	1	0.8	0	0.0142857	0	0	1	1	0.873016	1	0.733333	0.785714	1	1	1	1	1	1	1	1	1	1	0.894737	1	1	1	1	1	1	1	1	1	0.950617	0.961538	0.887006	0.791667	0.793651	1
chr3	15466462	15466596	-	ENSG00000206562	METTL6	methyltransferase like 6	1	0.8	0	0.0142857	0	0	0.804878	1	1	1	1	1	0.894737	0.873418	0.818182	0.621622	1	1	0.791045	0.888889	1	1	1	1	1	1	1	1	0.87234	0.704918	1	1	0.949495	0.982906	0.807692	0.785714	1	1
chr5	80785069	80785128	-	ENSG00000145687	SSBP2	single stranded DNA binding protein 2	1	0.9	0	0.0142857	0	0	1	0.823529	1	0.897436	0.956522	0.885714	0.868132	0.962264	1	1	0.978495	0.970149	1	1	1	1	0.893939	0.883495	1	1	0.966851	0.844828	0.958115	1	1	1	0.947368	0.797468	1	1	1	1
chr2	204240780	204240855	+	ENSG00000138443	ABI2	abl interactor 2	0	0.1	0	0.0147541	0	0	0.105263	0.0526316	0.0434783	0.0322581	0.00833333	0.0470588	0	0.111111	0	0	0.0181818	0.0517241	0.116279	0.647059	0.0714286	0.125	0	0	0	0.0542636	0.114754	0.0786517	0.0884354	0	0	0	0.0810811	0.02	0.142857	0.222222	0	0
chr7	107392990	107393062	+	ENSG00000105879	CBLL1	Cbl proto-oncogene like 1	0	0.2	0	0.0148148	0	0	0.119048	0.0410959	0	0	0.133333	0.172414	0.166667	0.142857	0	0	0	0	0	0.0175439	0	NA	0.189189	0.0526316	0.185185	0.0882353	0.2	0.0927835	0.0126582	0.0561798	0	0	0.2	0.236364	0.149425	0.227273	0	0
chr20	3654866	3654931	-	ENSG00000149451	ADAM33	ADAM metallopeptidase domain 33	1	0.8	0	0.014978	0	0	1	0.939394	0.818182	1	1	NA	0.824561	1	0.960784	0.956522	1	1	1	NA	NA	NA	1	1	0.823529	0.8125	0.910448	1	0.814978	0.783784	1	1	0.923077	1	0.942857	1	NA	NA
chr8	6599182	6599272	+	ENSG00000155189	AGPAT5	1-acylglycerol-3-phosphate O-acyltransferase 5	1	0.8	0	0.0150538	0	0	1	1	0.681159	0.866667	0.956757	0.95	0.942857	1	1	1	1	1	1	1	0.808219	0.769231	1	1	1	1	0.951613	0.951613	0.784946	0.808219	0.76	0.393939	0.995506	1	0.951807	1	1	1
chr15	64021696	64021848	-	ENSG00000103657	HERC1	HECT and RLD domain containing E3 ubiquitin protein ligase family member 1	1	0.8	0	0.0153846	0	0	1	1	1	1	0.771429	1	0.785714	1	1	1	1	0.957447	1	1	1	0.866667	0.875	1	0.9	1	0.935484	1	NA	1	1	1	1	1	0.921569	1	0.815385	0.890909
chr20	62333182	62333252	-	ENSG00000101246	ARFRP1	ADP ribosylation factor related protein 1	1	0.8	0	0.0153846	0	0	1	1	1	1	1	1	1	1	1	1	1	1	0.948276	1	1	1	0.888889	0.939698	0.628571	0.735849	1	1	0.977778	0.876106	0.80303	0.815385	1	1	0.949749	0.921348	1	1
chr6	99365250	99365595	-	ENSG00000112234	FBXL4	F-box and leucine rich repeat protein 4	1	0.8	0	0.0153846	0	0	0.75	1	0.555556	0.428571	1	0.913043	0.815385	1	0.8	1	0.774648	0.939394	0.932584	0.942857	1	1	1	0.666667	1	1	0.87234	0.916667	1	1	1	1	1	1	1	0.811321	1	0.811765
chr3	15793257	15793327	-	ENSG00000206560	ANKRD28	ankyrin repeat domain 28	1	0.9	0	0.0153846	0	0	1	1	1	0.875	0.884615	0.906977	0.787234	1	0.8125	0.803922	0.890909	0.956522	1	1	1	1	1	1	1	0.636364	1	0.851852	1	1	0.934426	1	1	0.890411	0.986207	1	1	1
chr2	110343298	110343415	-	ENSG00000186522	SEPT10	septin 10	1	0.8	0	0.0155689	0	0	0.910314	0.906103	0.847826	0.84	0.806452	0.784615	1	1	0.816667	0.784431	0.872	0.942857	1	1	0.835616	0.823529	0.942857	1	1	1	0.984127	1	0.94964	0.797468	1	1	0.771144	0.857143	0.969697	0.929577	1	1
chr16	70524233	70524295	-	ENSG00000103051	COG4	component of oligomeric golgi complex 4	1	0.9	0	0.0157025	0	0	1	1	1	0.986111	1	1	1	1	0.863946	0.854167	1	1	0.894231	0.884298	1	1	1	1	0.862069	0.798319	0.954023	0.953488	0.927007	0.954023	1	1	0.986486	0.954286	0.980488	1	0.92053	0.897959
chr2	191548464	191548553	+	ENSG00000138386	NAB1	NGFI-A binding protein 1	1	0.8	0	0.0157895	0	0	0.96	0.974026	0.878378	0.89899	0.900826	1	0.975309	1	1	0.969231	0.961538	0.815789	1	1	0.929825	0.904762	1	1	0.789474	0.655738	0.946667	0.966942	1	0.772152	1	1	0.992565	1	0.988166	1	1	1
chr7	75630208	75630272	-	ENSG00000127952	STYXL1	serine/threonine/tyrosine interacting like 1	0	0.2	0	0.0157895	0	0	0	0	0	0.238095	0.142857	0	0	0.363636	0	0.155556	0	0	0	0.0769231	0.0196078	0	0	0.05	0	0.2	0.0285714	0.0344828	0.0877193	0.0810811	0	NA	0.0526316	0.2	0	0.176471	0.0625	0.184211
chr17	48556990	48557123	+	ENSG00000136444	RSAD1	radical S-adenosyl methionine domain containing 1	1	0.8	0	0.0162162	0	0	0.909091	1	0.84	1	1	1	0.809524	0.714286	1	1	1	1	0.956522	1	1	1	1	1	0.783784	1	1	1	1	1	0.970588	1	0.826087	1	0.727273	1	1	1
chr16	129138	129330	+	ENSG00000103152	MPG	N-methylpurine DNA glycosylase	0	0.1	0	0.0162791	0	0	0.375	0.133333	0.0769231	0.0243902	0	0	0.333333	0.0588235	0.0222222	0	0.116279	0.111111	0.047619	0	0	0	0.24	0.103448	0	0.0857143	0	0	0.0588235	0.011236	0	0	0.142857	0.0909091	0.0731707	0.0857143	0.0149254	0
chr20	20377339	20377378	-	ENSG00000188559	RALGAPA2	Ral GTPase activating protein catalytic alpha subunit 2	1	0.9	0	0.0162791	0	0	0.977528	1	0.883721	1	NA	NA	0.932203	0.894737	0.860465	0.866667	1	1	1	1	1	1	0.896296	0.805556	0.905882	0.842105	0.960784	1	1	1	1	1	0.947368	0.625	1	1	1	1
chr6	131190703	131191266	-	ENSG00000079819	EPB41L2	erythrocyte membrane protein band 4.1 like 2	1	0.2	0	0.0163265	0	0	0.936306	0.941349	0.964497	0.964758	0.183673	0.211055	0.992141	0.996894	0.953737	0.968627	0.974359	0.984	1	1	1	1	1	1	0.948052	0.903382	0.991379	0.991176	0.973094	1	1	1	0.606625	0.701681	1	0.980861	1	1
chr1	168020130	168020171	+	ENSG00000143164	DCAF6	DDB1 and CUL4 associated factor 6	0	0.3	0	0.0165109	0	0	0.0243902	0	0.0738255	0	0	0	0.0442478	0.0191083	0.0177515	0.00632911	0.329941	0.283489	0	0	0	0	0	0	0	0	0.00990099	0.0135135	0	0	0.304062	0.21608	0.0196507	0.0280374	0.149038	0.09319	0	0
chr7	134647571	134647685	+	ENSG00000122786	CALD1	caldesmon 1	0	0.3	0	0.0166485	0	0	0	0	0	0.000573066	0.25	0.287879	0.00348432	0	0.00127389	0.000480307	0.316649	0.34767	0	0	0	0	0.00337838	0	0.0027933	0	0.00111483	0	0.00235988	0.00291734	0	0	0.0020008	0	0.00126422	0.00112233	0	0
chr14	35564254	35564390	-	ENSG00000092020	PPP2R3C	protein phosphatase 2 regulatory subunit B''gamma	1	0.8	0	0.0169014	0	0	1	1	1	1	0.964912	0.967213	0.923077	0.806452	0.802469	0.765766	0.974359	0.972973	1	0.841584	1	1	0.816901	0.851064	0.840909	0.948387	0.882353	0.933775	0.744966	0.732484	1	1	1	1	0.719298	0.806452	1	1
chr17	73204622	73204715	+	ENSG00000125450	NUP85	nucleoporin 85	1	0.8	0	0.0170543	0	0	0.958763	0.97619	1	1	0.96875	0.8	1	1	0.859649	0.868852	1	1	1	1	0.894737	1	1	1	0.8375	0.806452	1	1	0.965517	1	1	1	0.979167	0.960396	0.782946	0.736264	1	1
chr16	19628008	19628130	+	ENSG00000103544	C16orf62	chromosome 16 open reading frame 62	1	0.8	0	0.0170732	0	0	1	1	0.761194	0.87013	0.986928	0.978495	1	0.980198	0.954023	1	0.935484	1	0.923077	0.980583	0.857143	1	1	1	1	0.80198	0.955556	1	0.988571	0.946667	1	1	0.855072	0.983607	0.986928	0.935484	0.817073	0.913043
chr3	172536338	172536604	+	ENSG00000114346	ECT2	epithelial cell transforming 2	0	0.2	0	0.0173913	0	0	0.125	0.285714	0	0	0.116279	0.217391	0	0.166667	0	0	0.04	0.0697674	0.0666667	0.0833333	NA	0	0	0	0	0	0.272727	0.230769	0	0	0	0	0.2	0.207547	0	0	0	NA
chr13	97999058	97999257	+	ENSG00000139793	MBNL2	muscleblind like splicing regulator 2	1	0.9	0	0.0176471	0	0	0.980952	1	1	1	1	0.982456	1	0.97561	0.952381	1	0.950617	1	0.882353	0.921053	0.977273	1	1	1	1	0.896104	0.887324	0.868852	0.776	0.686957	1	1	0.806452	1	1	0.934066	0.710145	0.875
chr15	89647413	89647501	+	ENSG00000140526	ABHD2	abhydrolase domain containing 2	0	0.1	0	0.0177504	0	0	0.00823045	0.00900901	0.025	0.0217391	0	0	0	0	0	0	0	0	0.116279	0.103448	0.15625	0.0943396	0	0	0	0	0.00990099	0.0117647	0	0.185185	0.714286	0.234043	0.11775	0.0977918	0.0251256	0	0	0.0337838
chr7	130686956	130687079	-	ENSG00000231721	LINC-PINT	long intergenic non-protein coding RNA, p53 induced transcript	0	0.1	0	0.0179487	0	0	0.105263	0.375	0.146667	0.105263	0	0	0	0	0.142857	0.0909091	0	0.0144928	0.0980392	0.0909091	0	1	0.107143	0.047619	0	0	0	0.181818	0	0.134328	0.0588235	0.15	0	0	0.117949	0.193798	0	0.0243902
chr4	52899597	52899806	-	ENSG00000163069	SGCB	sarcoglycan beta	1	0.9	0	0.0181435	0	0	0.881356	0.901408	1	0.884058	1	1	0.925532	0.881857	1	0.983333	0.989418	0.972851	0.784314	0.808511	1	1	1	1	1	0.911111	0.927007	0.814208	0.903226	0.90099	0.99115	1	1	0.923913	0.883495	0.942857	1	1
chr1	115322731	115322836	-	ENSG00000052723	SIKE1	suppressor of IKBKE 1	1	0.8	0	0.0181818	0	0	1	1	1	1	0.940299	0.789474	1	0.923077	1	0.909091	1	1	0.846154	1	0.911111	0.818182	0.931034	0.6	0.655172	1	1	0.925926	1	1	1	1	1	1	1	1	0.875	0.913043
chr1	146726525	146726631	+	ENSG00000131778	CHD1L	chromodomain helicase DNA binding protein 1 like	1	0.8	0	0.0181818	0	0	0.813953	0.818182	1	0.910448	0.917808	1	1	1	0.771429	1	1	1	1	0.741935	0.913043	1	1	1	1	0.707317	0.928571	1	0.843137	0.783784	1	1	1	1	0.78125	0.95	1	1
chr1	171751128	171751260	+	ENSG00000010165	METTL13	methyltransferase like 13	1	0.8	0	0.0181818	0	0	0.961905	0.926829	0.885057	0.730769	0.945205	1	0.977273	0.792208	1	1	0.818182	0.95	1	1	1	1	0.823529	0.793103	1	1	0.918699	0.971429	1	1	0.285714	1	0.89404	0.914894	0.910448	0.826772	1	1
chr11	17115808	17115932	-	ENSG00000011405	PIK3C2A	phosphatidylinositol-4-phosphate 3-kinase catalytic subunit type 2 alpha	1	0.8	0	0.0181818	0	0	0.956989	0.815385	0.803279	0.868852	1	1	1	1	1	1	0.975309	1	1	1	1	1	0.717647	0.654676	0.886364	1	1	1	1	1	1	1	1	1	1	1	0.818182	0.873684
chr11	64055537	64055686	+	ENSG00000173264	GPR137	G protein-coupled receptor 137	1	0.8	0	0.0181818	0	0	0.876289	0.826087	0.962264	0.974359	1	1	1	0.95122	1	1	1	1	0.818182	0.813333	1	0.777778	0.9	0.9	0.861386	0.815789	0.961905	0.969231	1	0.870968	1	1	0.916667	0.879121	1	0.958333	1	1
chr13	73467922	73468087	+	ENSG00000083535	PIBF1	progesterone immunomodulatory binding factor 1	1	0.8	0	0.0181818	0	0	0.757576	0.809524	0.975309	1	0.724138	1	1	1	1	1	1	1	1	1	0.818182	0.8125	0.421053	0.766667	1	1	1	1	1	1	0.692308	1	1	0.982759	0.977401	1	1	1
chr16	12798481	12798906	-	ENSG00000103381	CPPED1	calcineurin like phosphoesterase domain containing 1	1	0.8	0	0.0181818	0	0	0.956989	0.842105	0.969231	0.907692	1	1	1	1	1	1	1	1	0.884892	0.918033	1	0.9375	1	1	0.781818	1	0.911765	0.956522	1	1	0.655172	1	0.920792	0.922078	0.818182	0.709677	0.935882	0.984231
chr16	68324299	68324443	+	ENSG00000103064	SLC7A6	solute carrier family 7 member 6	1	0.8	0	0.0181818	0	0	0.806452	0.72973	0.818182	0.6	0.333333	1	0.8	0.806452	1	1	0.952941	0.87234	1	1	1	1	1	0.904762	0.833333	0.802198	0.666667	1	0.28	0.288889	0.864662	1	1	0.897436	0.641026	0.714286	1	0.802469
chr17	62969360	62969635	-	ENSG00000214174	AMZ2P1	archaelysin family metallopeptidase 2 pseudogene 1	1	0.8	0	0.0181818	0	0	1	0.933333	1	1	0.810219	0.901408	1	0.864407	1	1	0.84	1	0.818182	1	1	1	1	1	1	1	0.789474	0.87013	0.987342	0.930435	1	1	0.966216	1	0.653846	0.761905	1	1
chr18	11906202	11906308	-	ENSG00000154889	MPPE1	metallophosphoesterase 1	1	0.8	0	0.0181818	0	0	0.84	0.818182	1	1	0.823529	0.8	1	1	1	1	0.966667	0.916667	0.770492	0.767442	1	1	1	0.907692	1	1	1	1	1	1	1	1	1	1	0.912088	1	1	0.982759
chr19	52817406	52817532	+	ENSG00000198464	ZNF480	zinc finger protein 480	1	0.8	0	0.0181818	0	0	0.86	0.791667	0.913043	0.91358	1	1	0.818182	0.818182	0.937008	1	0.714286	0.818182	1	0.807229	1	1	1	1	1	1	0.977011	1	1	1	1	1	1	0.878788	0.944954	0.928571	0.873418	1
chr19	8315960	8316133	+	ENSG00000090661	CERS4	ceramide synthase 4	1	0.8	0	0.0181818	0	0	0.68	0.727273	0.74359	1	0.657143	0.8	0.818182	1	1	1	0.714286	1	0.85	1	0.95122	1	0.925926	0.9375	0.8125	1	0.808511	0.780488	0.774648	0.692308	1	1	0.954545	0.809524	0.751938	0.938462	1	1
chr2	101604541	101604738	+	ENSG00000170485	NPAS2	neuronal PAS domain protein 2	1	0.8	0	0.0181818	0	0	1	1	0.860465	1	1	1	1	0.8	1	1	0.930233	1	1	1	0.861111	0.884615	1	1	1	1	1	1	0.983607	1	1	1	0.960784	0.846154	0.8	0.818182	NA	NA
chr2	58312016	58312085	+	ENSG00000028116	VRK2	vaccinia related kinase 2	1	0.8	0	0.0181818	0	0	0.926829	0.904762	1	0.692308	0.818182	0.935484	0.941606	1	0.853659	1	0.989247	0.956522	1	0.764706	1	1	0.971014	1	0.814815	1	0.924528	0.875	0.770833	0.7	1	1	0.792683	1	0.818182	0.641509	0.96347	1
chr22	20049053	20049206	+	ENSG00000183597	TANGO2	transport and golgi organization 2 homolog	1	0.8	0	0.0181818	0	0	0.897436	1	1	1	0.873016	0.818182	0.928571	1	1	1	0.87013	0.956522	1	1	1	1	0.8	1	1	1	0.95122	0.925926	1	1	1	1	0.818182	0.75	0.870968	0.977011	0.6	0.818182
chr3	58191198	58191287	-	ENSG00000163687	DNASE1L3	deoxyribonuclease 1 like 3	1	0.8	0	0.0181818	0	0	0.863636	0.75	0.818182	0.805825	NA	1	0.676856	0.722222	1	1	1	0.809524	0.808219	0.839506	0.981356	0.978235	0.776398	0.956989	0.884058	0.973333	1	1	1	1	1	1	1	1	0.949367	1	1	1
chr5	68667861	68668044	+	ENSG00000152942	RAD17	RAD17 checkpoint clamp loader component	1	0.8	0	0.0181818	0	0	1	1	0.961538	0.818182	0.857143	0.818182	0.894737	0.875	1	1	0.948052	1	1	0.907407	0.818182	1	1	0.789474	1	1	1	1	1	1	0.39759	1	0.985612	0.978022	0.701493	0.818182	0.793103	1
chr6	36196679	36196833	+	ENSG00000096070	BRPF3	bromodomain and PHD finger containing 3	1	0.8	0	0.0181818	0	0	0.952381	0.777778	0.85	0.818182	1	1	1	1	1	1	1	1	1	1	1	1	1	1	0.892857	1	0.973333	0.935484	1	1	0.837037	1	0.929412	0.794118	0.970588	1	1	1
chr9	7049092	7049200	+	ENSG00000107077	KDM4C	lysine demethylase 4C	1	0.8	0	0.0181818	0	0	1	1	0.727273	0.818182	1	1	1	0.913043	1	1	1	1	1	1	1	1	0.757576	1	0.932203	1	0.853659	0.931034	0.8125	0.789474	0.8125	0.677419	1	1	0.759036	0.6	0.83871	1
chr1	44364840	44364935	+	ENSG00000126091	ST3GAL3	ST3 beta-galactoside alpha-2,3-sialyltransferase 3	1	0.8	0	0.01875	0	0	0.964286	1	1	1	0.925926	0.78125	1	1	0.818182	0.833333	1	1	0.9	1	1	1	1	1	1	1	1	0.954545	0.821782	0.890411	1	1	0.929825	1	1	1	1	1
chr6	36189945	36190042	+	ENSG00000096070	BRPF3	bromodomain and PHD finger containing 3	1	0.8	0	0.01875	0	0	0.903226	0.769231	1	1	1	1	1	1	1	1	0.875	1	0.951807	1	1	1	1	1	0.78125	0.789474	0.936508	0.947368	1	0.814815	1	1	0.902439	0.913043	1	0.953488	0.741935	0.824561
chr2	202141550	202141691	+	ENSG00000064012	CASP8	caspase 8	1	0.8	0	0.0190202	0	0	0.974359	1	0.953125	1	0.5	1	0.858824	0.95122	1	1	1	1	1	1	1	1	0.801802	0.73913	0.78098	0.765258	1	1	0.789474	1	1	1	1	1	1	1	1	1
chr2	11590138	11590252	-	ENSG00000169016	E2F6	E2F transcription factor 6	1	0.8	0	0.0191781	0	0	0.885057	0.888889	0.866667	0.827586	0.902913	1	0.981982	0.953488	0.793103	1	1	0.962264	0.821429	0.780822	1	1	0.857143	1	0.566434	0.551724	0.967391	1	1	0.8	0.911111	0.901961	0.991228	1	0.797468	0.798817	1	1
chr5	81354314	81354421	+	ENSG00000152348	ATG10	autophagy related 10	1	0.8	0	0.0191781	0	0	0.589744	0.833333	0.846154	1	0.876923	0.882353	0.803922	0.864865	1	1	1	0.818182	1	1	1	1	0.818182	1	1	1	1	1	1	1	NA	NA	1	1	0.707865	0.780822	1	1
chr8	48308936	48309186	+	ENSG00000164808	SPIDR	scaffolding protein involved in DNA repair	1	0.8	0	0.0191781	0	0	0.953488	1	1	1	0.737374	0.794118	1	0.84	1	0.8125	0.69697	1	0.8	1	1	1	1	0.896552	0.885714	0.822581	0.854015	0.942308	0.932203	0.816327	1	1	1	1	0.780488	0.848101	0.735294	0.780822
chr3	14708931	14709025	+	ENSG00000154781	CCDC174	coiled-coil domain containing 174	1	0.7	0	0.0192982	0	0	0.966667	0.927273	0.774648	0.719298	0.925926	1	0.965517	1	1	1	1	1	0.9	1	1	1	1	1	1	1	1	0.943662	0.984733	1	1	1	0.96748	1	0.943662	0.939394	0.71831	0.736842
chr14	35579025	35579137	-	ENSG00000092020	PPP2R3C	protein phosphatase 2 regulatory subunit B''gamma	1	0.7	0	0.0195266	0	0	1	0.915966	0.952381	1	0.893491	0.680473	1	1	0.941606	0.871429	1	1	1	1	1	1	0.953846	0.674074	1	1	0.991266	0.954198	0.715736	0.946524	0.915493	0.915254	1	0.995652	0.931973	0.783784	1	1
chr1	35827220	35827390	+	ENSG00000146463	ZMYM4	zinc finger MYM-type containing 4	1	0.8	0	0.0197802	0	0	0.954545	0.909091	1	1	1	0.866667	1	1	0.969697	1	0.690141	0.813953	1	1	1	1	0.714286	0.933333	1	1	0.786164	0.78022	0.837838	1	1	1	0.968912	1	0.830508	0.906977	1	0.973684
chr16	4562792	4563065	-	ENSG00000089486	CDIP1	cell death inducing p53 target 1	1	0.8	0	0.0197802	0	0	0.835294	1	0.78022	1	0.780822	1	0.962963	1	0.772152	0.909091	0.806452	0.971014	0.97561	1	1	1	0.931034	1	0.7	1	0.791209	1	0.580645	0.965517	0.92	1	0.687075	1	0.84	1	0.916667	1
chr2	27822837	27822920	+	ENSG00000198522	GPN1	GPN-loop GTPase 1	1	0.9	0	0.02	0	0	1	1	0.789474	0.88	0.873563	0.813084	0.84127	0.897436	1	1	0.978495	1	1	1	1	1	0.92	1	1	1	0.93921	0.96124	0.976048	0.931507	1	1	0.949367	0.975155	0.885135	0.867347	1	1
chr12	7016479	7016609	+	ENSG00000010626	LRRC23	leucine rich repeat containing 23	1	0.8	0	0.0205128	0	0	1	1	0.727273	0.783784	0.976744	0.833333	1	1	1	1	1	1	1	1	1	1	0.879433	0.914894	1	1	0.934272	0.97619	1	1	1	1	0.969466	0.974138	1	0.820513	1	1
chr8	125535178	125535243	-	ENSG00000147687	TATDN1	TatD DNase domain containing 1	1	0.8	0	0.0205128	0	0	1	1	0.820513	0.904762	0.938776	0.578947	0.971831	1	1	1	0.888	1	1	1	0.804878	0.8125	0.943662	0	0.757576	1	0.931707	0.944444	0.915612	0.830508	1	1	0.984	1	0.991031	0.933333	1	1
chr18	66367642	66367722	-	ENSG00000166479	TMX3	thioredoxin related transmembrane protein 3	1	0.9	0	0.0206897	0	0	1	1	0.976471	0.925926	0.948718	1	1	1	0.968504	0.926829	1	1	0.875	0.862745	1	1	0.962733	0.858586	0.782946	0.639344	0.882353	0.888889	0.960396	0.657895	1	1	0.836735	1	0.87931	1	0.886957	0.931507
chr12	56079986	56080098	-	ENSG00000135424	ITGA7	integrin subunit alpha 7	0	0.2	0	0.0211221	0	0	0	0	0	0	0	0	0.0119522	0.0251451	0	0	0.00721501	0.00647948	0	0	0	0.166667	0	0	0.0193548	0.0434783	0	0	0.0176471	0.00355872	0.216561	0.274623	0.0107527	0	0.269231	0.221122	NA	NA
chr1	44386076	44386222	+	ENSG00000126091	ST3GAL3	ST3 beta-galactoside alpha-2,3-sialyltransferase 3	1	0.9	0	0.0212121	0	0	0.906977	1	0.956522	1	0.771429	0.555556	1	1	0.711111	0.737705	0.942029	0.95	0.878788	1	1	1	1	1	1	1	0.977011	0.968254	0.810526	0.897436	0.891239	0.850746	1	1	1	0.977011	1	1
chr10	71903598	71903728	-	ENSG00000156521	TYSND1	trypsin domain containing 1	1	0.9	0	0.0212121	0	0	0.88	0.857143	1	1	1	1	0.95122	0.878788	0.75	0.931034	0.777778	0.333333	1	1	1	1	1	0.866667	1	1	1	1	0.909091	0.804878	1	1	0.955556	1	0.783784	0.882353	0.88	1
chr12	51502904	51503056	-	ENSG00000135457	TFCP2	transcription factor CP2	1	0.9	0	0.0212121	0	0	0.930233	0.95122	0.786885	1	1	1	0.831776	0.878788	1	1	1	1	1	1	1	1	0.809524	0.538462	1	1	0.896104	0.931034	0.908397	0.986111	1	1	0.910714	0.851064	0.986207	1	0.897196	0.945701
chr8	42207525	42207583	+	ENSG00000070501	POLB	DNA polymerase beta	1	0.9	0	0.0212121	0	0	1	1	0.907692	1	0.889764	1	1	1	1	0.878788	0.956204	0.928571	1	1	0.8	0.96875	0.876923	0.575758	0.913043	0.723077	0.956522	0.96	1	1	1	1	0.958904	0.988732	0.881188	0.837838	0.976654	1
chr9	77684658	77684729	-	ENSG00000106733	NMRK1	nicotinamide riboside kinase 1	1	0.8	0	0.0213115	0	0	0.804348	0.921053	0.989744	0.92381	1	1	0.936306	0.939759	1	1	0.928571	0.782609	1	1	1	1	0.761658	0.727891	1	1	0.586207	0.690909	0.903704	0.878505	1	1	1	1	1	0.988571	0.778689	0.868852
chr1	145281369	145281704	+	ENSG00000213240	RP11-458D21.5		1	0.8	0	0.0214286	0	0	0.821429	1	0.695652	0.918367	0.96	0.948718	0.641026	1	1	1	1	1	1	1	1	1	0.846154	1	0.9	1	1	0.92	0.857143	1	1	1	1	0.93985	1	1	0.786408	1
chr2	37317824	37317865	+	ENSG00000152133	GPATCH11	G-patch domain containing 11	1	0.8	0	0.0214286	0	0	0.77551	0.821429	0.92	0.92	0.910112	0.957447	0.870968	0.829787	0.861111	1	1	0.666667	0.809524	1	1	1	1	NA	1	1	1	0.923077	1	NA	1	NA	0.9875	0.945946	0.920792	0.803922	1	1
chr3	121515965	121516074	-	ENSG00000173226	IQCB1	IQ motif containing B1	1	0.8	0	0.0214286	0	0	0.717949	0.821429	0.837838	1	0.8	0.875	0.9375	0.818182	1	0.8	0.878788	1	1	0.538462	1	1	0.898305	0.797101	1	0.777778	0.910714	0.934783	1	0.823529	1	1	1	1	1	1	0.928571	1
chr10	3822298	3822421	-	ENSG00000067082	KLF6	Kruppel like factor 6	1	0.9	0	0.021547	0	0	0.934783	0.987342	0.87234	0.798165	0.885714	1	0.861538	0.902222	0.964286	0.984962	0.95122	1	0.982609	1	1	1	1	0.947674	0.878453	0.924731	0.951807	0.978022	1	1	1	1	1	1	0.859375	0.83908	0.954774	0.892514
chr1	162674842	162674921	+	ENSG00000162733	DDR2	discoidin domain receptor tyrosine kinase 2	0	0.1	0	0.0219512	0	0	0.00854701	0.00671141	0.0344828	0.037037	0	0.1	0.131387	0.0802469	0.173913	0.10559	0.121951	0.15	0.0714286	0	0	0	0	0	0.162162	0	0.0123457	0.0406504	0	0	0	0	0.0943396	0.121951	0.333333	0.277778	NA	NA
chr1	236175221	236175343	-	ENSG00000116962	NID1	nidogen 1	1	0.9	0	0.0219512	0	0	0.959748	0.980695	1	1	1	1	1	1	0.929961	0.953052	0.988372	0.978723	1	1	1	1	0.845588	0.854701	1	1	0.832061	0.883721	0.895833	0.878049	1	0.811321	0.918367	1	0.947368	1	1	1
chr5	171384601	171384702	-	ENSG00000072803	FBXW11	F-box and WD repeat domain containing 11	0	0.1	0	0.0219512	0	0	0.0379747	0.111111	0.0769231	0.257143	0.261364	0.318681	0.117647	0.263158	0	0	0.139241	0.125	0	0	0	0	0.12	0	0	0	0.128205	0.0666667	0	0	0	0	0.0315789	0	0.121951	0.0571429	0	0
chr10	21177026	21177136	-	ENSG00000078114	NEBL	nebulette	0	1	0	0.0220859	0	0	NA	0	NA	NA	0.04	0.0580645	0	0	NA	NA	0.977914	0.979495	0.0416667	0	NA	NA	0	0	0	0	0	NA	NA	NA	NA	NA	0.333333	0.6	0.0860927	0.056	NA	NA
chr7	121721554	121721649	-	ENSG00000008311	AASS	aminoadipate-semialdehyde synthase	1	0.9	0	0.0221374	0	0	0.698113	0.892857	1	1	0.857143	0.829787	1	1	1	1	0.914894	0.957895	1	0.971831	1	1	0.883721	0.868132	1	1	0.877863	0.968254	1	1	1	0.909091	0.833333	0.830986	0.921053	1	NA	NA
chr3	112732119	112732250	-	ENSG00000163608	NEPRO	nucleolus and neural progenitor protein	1	0.8	0	0.0222222	0	0	0.971429	1	1	1	0.935484	0.962264	0.74359	1	0.901639	1	0.84127	0.815385	1	1	0.916667	1	0.918919	0.892857	1	0.795918	0.95122	1	1	0.873874	1	1	0.887097	0.978022	0.822222	0.823529	1	1
chr5	137726702	137727950	+	ENSG00000120733	KDM3B	lysine demethylase 3B	1	0.8	0	0.0222222	0	0	0.967742	1	0.689655	0.756098	0.822222	0.913043	1	1	1	1	1	1	0.8	1	1	1	1	1	1	1	1	0.9	1	1	0.972789	1	0.978022	0.966667	1	0.980198	0.929204	0.846154
chr9	5825092	5825219	-	ENSG00000099219	ERMP1	endoplasmic reticulum metallopeptidase 1	1	0.8	0	0.0222222	0	0	1	1	1	1	1	1	1	1	1	1	1	0.724138	1	0.983051	1	1	0.8125	0.85	0.928571	1	0.954545	0.822222	1	1	1	1	0.8	0.735849	0.633588	0.934066	1	1
chr1	186273926	186274054	+	ENSG00000116690	PRG4	proteoglycan 4	0	0.2	0	0.0222222	0	0	0.287129	0.164384	0.333333	0	0	1	0.181287	0.0547945	0	0	0.153846	0	NA	NA	0.049505	0.0514706	0	0	0	0	0	0	0.222222	0.0909091	0	0	0.0853659	0.0490196	0.2	0.0833333	NA	NA
chr11	1957444	1957484	+	ENSG00000130595	TNNT3	troponin T3, fast skeletal type	0	0.2	0	0.0222222	0	0	0	0	0	NA	NA	NA	0.163882	0.211699	0.222222	0.1	0	0	0	0	NA	NA	0	NA	0	0	0	0	0	0	0.12407	0.120982	0.00497512	0.0384615	0.0626539	0.0881393	NA	NA
chr1	182787948	182787994	+	ENSG00000135838	NPL	N-acetylneuraminate pyruvate lyase	1	0.8	0	0.0222222	0	0	0.901961	0.862069	0.714286	0.724138	0.957447	1	0.821429	0.803922	1	1	0.8	1	0.837838	0.830189	0.981481	0.947368	0.850746	0.555556	0.6	0.92	0.777778	1	1	1	1	1	0.791045	0.735849	1	1	0.960089	1
chr10	103221738	103221815	+	ENSG00000166167	BTRC	beta-transducin repeat containing E3 ubiquitin protein ligase	1	0.8	0	0.0222222	0	0	1	1	1	1	0.809524	0.935484	0.777778	0.684211	1	1	0.948718	0.957447	0.933333	0.894737	1	1	0.818182	0.764706	1	1	1	1	1	1	1	1	1	0.966667	1	1	0.866667	1
chr11	120925761	120926017	+	ENSG00000154114	TBCEL	tubulin folding cofactor E like	1	0.8	0	0.0222222	0	0	0.882353	0.95122	1	1	0.818182	0.916667	1	1	1	1	1	1	0.710145	0.783784	0.777778	0.862069	1	1	0.818182	1	1	1	1	1	1	NA	1	1	0.771429	1	0.690476	0.489362
chr12	11126254	11126320	-	ENSG00000212127	TAS2R14	taste 2 receptor member 14	1	0.8	0	0.0222222	0	0	1	0.8	0.6875	1	0.949367	1	1	1	0.777778	NA	0.764706	0.833333	1	1	1	1	0.857143	1	0.8	0	0.92	1	1	1	0.777778	1	0.75	1	0.9375	1	1	1
chr12	31862227	31862359	-	ENSG00000151743	AMN1	antagonist of mitotic exit network 1 homolog	1	0.8	0	0.0222222	0	0	0.806452	0.875	1	0.6	0.814433	0.827586	0.85	0.761905	1	1	0.9	0.924528	0.777778	0.6	1	0.875	1	1	0.73913	1	0.8	0.953488	0.722772	0.822222	1	1	0.988506	0.971831	1	1	1	1
chr14	91636347	91636545	+	ENSG00000133943	C14orf159	chromosome 14 open reading frame 159	1	0.8	0	0.0222222	0	0	1	1	1	1	0.826087	0.777778	0.791667	0.866667	1	1	0.980769	1	0.766234	0.922078	1	1	1	1	1	1	0.8	1	0.944444	0.922078	1	0.981982	0.714286	0.857143	1	1	0.904762	0.975
chr14	93303731	93303794	+	ENSG00000066455	GOLGA5	golgin A5	1	0.8	0	0.0222222	0	0	0.928571	1	1	0.975	1	1	0.909502	0.871287	0.817259	0.770992	0.958904	0.948276	0.952941	0.989744	0.946472	0.95053	0.68984	0.777778	0.925926	0.936073	0.895765	0.961905	1	1	1	1	0.960289	1	0.95107	0.955157	1	1
chr15	37388490	37388631	-	ENSG00000134138	MEIS2	Meis homeobox 2	1	0.8	0	0.0222222	0	0	1	1	0.733333	0.789474	0.666667	1	1	1	1	1	1	1	0.955556	1	1	1	0.609756	0.813953	0.777778	0.846154	0.830508	0.829787	0.85	1	NA	NA	1	1	0.818182	1	NA	NA
chr15	76205544	76205631	+	ENSG00000167196	FBXO22	F-box protein 22	1	0.8	0	0.0222222	0	0	0.939394	0.869565	1	1	0.730769	0.707317	1	1	1	1	0.960784	1	0.981651	1	1	1	1	0.888889	1	1	0.954545	0.787234	0.977011	1	0.777778	0.818182	1	0.980769	1	0.960784	1	1
chr16	31734579	31734674	+	ENSG00000197302	ZNF720	zinc finger protein 720	1	0.8	0	0.0222222	0	0	0.806452	0.560976	0.777778	0.777778	0.909091	1	0.966102	1	1	1	0.733333	0.931034	0.818182	0.924528	1	1	0.878049	0.826087	1	1	0.913793	0.953488	0.758621	0.875	NA	NA	0.980392	0.9	0.936508	0.913043	1	1
chr16	67572575	67572727	+	ENSG00000039523	FAM65A	family with sequence similarity 65 member A	1	0.8	0	0.0222222	0	0	1	1	0.942029	1	1	1	0.777778	1	0.815385	0.9375	1	1	1	0.95122	1	1	1	0.875	0.837838	0.948718	0.789474	1	0.979592	1	1	1	0.828571	0.857143	1	1	1	1
chr17	41720856	41721028	-	ENSG00000005102	MEOX1	mesenchyme homeobox 1	1	0.8	0	0.0222222	0	0	1	1	0.886792	0.972973	NA	NA	1	1	0.777778	1	1	0.923077	1	1	1	1	NA	NA	0.770492	0.891892	1	1	0.811765	0.818182	1	1	0.701493	0.709091	1	1	1	1
chr2	169681144	169681227	+	ENSG00000163072	NOSTRIN	nitric oxide synthase trafficking	1	0.8	0	0.0222222	0	0	0.90625	1	0.777778	1	0.92	1	1	1	1	1	0.971831	1	0.757143	0.648352	1	1	1	1	0.923077	1	1	0.951807	1	1	1	1	0.898734	1	0.804878	0.888889	NA	NA
chr20	13561544	13561628	-	ENSG00000089123	TASP1	taspase 1	1	0.8	0	0.0222222	0	0	0.901639	0.933333	1	1	0.814815	0.75	1	1	1	1	1	1	0.733333	0.75	1	1	0.777778	0.75	1	1	0.860465	1	0.833333	1	1	NA	1	1	0.966667	0.79661	1	1
chrX	71788604	71788734	-	ENSG00000147099	HDAC8	histone deacetylase 8	1	0.8	0	0.0222222	0	0	0.8	0.73913	0.84127	0.928571	0.962963	0.862069	1	1	0.917808	0.777778	1	1	0.84127	1	1	1	0.684211	1	1	1	1	0.939394	0.345794	0.806452	1	1	0.933333	0.958333	1	0.955556	1	1
chr12	58163555	58163739	-	ENSG00000037897	METTL1	methyltransferase like 1	1	0.9	0	0.022449	0	0	0.863014	0.931034	0.79562	0.9	1	1	0.960784	1	0.878788	0.853659	1	1	0.883212	0.877551	1	0.833333	1	1	1	1	0.827273	0.900709	1	1	1	1	0.882353	1	0.84375	0.960396	1	1
chrX	117575331	117575522	+	ENSG00000131725	WDR44	WD repeat domain 44	1	0.9	0	0.0226994	0	0	1	1	0.694118	1	0.9375	0.942029	0.875	1	0.925926	1	0.938462	1	0.925926	1	0.846154	1	1	1	0.888889	1	0.883721	1	1	1	1	1	0.877301	0.936508	0.785714	0.858824	0.987805	1
chr13	111932619	111932697	+	ENSG00000102606	ARHGEF7	Rho guanine nucleotide exchange factor 7	1	0.8	0	0.0227848	0	0	1	1	0.855072	1	0.988571	0.965217	1	0.90099	1	1	0.927536	0.958763	0.805556	0.736842	1	1	0.790476	1	0.839286	0.871795	1	0.97561	0.757576	1	1	1	0.975155	0.845161	0.820225	0.822785	1	1
chr10	21169723	21169833	-	ENSG00000078114	NEBL	nebulette	0	1	0	0.0229759	0	0	NA	0	NA	NA	0.0139535	0.0266667	0	0	NA	NA	0.977024	0.971364	0.0416667	0	NA	NA	0	0	0	0	0	1	NA	NA	NA	NA	0	0.545455	0.115385	0.0634921	NA	NA
chr1	155221524	155221696	-	ENSG00000160767	FAM189B	family with sequence similarity 189 member B	1	0.9	0	0.0234568	0	0	1	0.959184	1	0.888889	0.818182	0.655172	0.846154	1	0.910112	0.918919	1	1	1	0.904762	1	1	0.695652	0.73913	1	0.870968	0.7	0.885714	0.908397	0.918699	1	0.882353	0.782609	1	0.916667	1	0.876543	1
chr5	131821943	131822065	-	ENSG00000125347	IRF1	interferon regulatory factor 1	1	0.8	0	0.0234775	0	0	0.913978	0.929825	0.980583	0.981818	1	1	0.948718	0.941176	0.932773	1	1	1	0.911602	0.894737	1	1	0.862323	0.823477	0.811075	0.826923	1	1	0.827957	0.808219	0.731707	1	0.955556	0.946667	1	1	0.9825	0.974522
chr10	86198268	86198463	+	ENSG00000107771	CCSER2	coiled-coil serine rich protein 2	1	0.8	0	0.0235294	0	0	0.846154	0.962264	0.823529	0.853659	0.894737	0.961538	1	1	1	1	0.987138	0.993485	1	1	1	1	0.914894	0.785714	1	1	0.863636	0.948718	1	0.936508	0.990196	1	0.984848	0.929078	1	0.902439	0.798319	0.908397
chr11	18600271	18600355	-	ENSG00000151116	UEVLD	UEV and lactate/malate dehyrogenase domains	1	0.8	0	0.0235294	0	0	0.7	0.8	1	1	0.887324	1	0.85	0.936508	0.824561	0.846154	0.968254	1	1	1	1	1	1	1	1	NA	1	1	0.929825	1	1	1	1	1	0.823529	0.742857	0.809524	1
chr14	50280706	50280768	-	ENSG00000165525	NEMF	nuclear export mediator factor	1	0.8	0	0.0235294	0	0	1	1	0.968992	0.961905	0.977778	0.985507	1	1	0.823529	0.851852	1	1	0.943396	0.821782	0.916667	0.655172	0.963636	1	1	0.590909	0.983333	0.853659	1	0.974359	1	1	0.81295	0.923077	0.953125	1	0.935065	0.84466
chr20	37193999	37194121	+	ENSG00000170471	RALGAPB	Ral GTPase activating protein non-catalytic beta subunit	1	0.8	0	0.0235294	0	0	1	1	0.961538	0.96	0.974026	1	0.823529	0.959184	0.857143	1	1	1	1	0.770492	0.777778	0.75	1	1	0.922078	1	1	1	0.855422	1	0.98374	1	1	1	1	0.981818	0.955056	0.969697
chr15	101905204	101905249	-	ENSG00000140479	PCSK6	proprotein convertase subtilisin/kexin type 6	0	0.2	0	0.0235294	0	0	0	0	0.333333	0.122807	0.0114943	0.00775194	0.047619	0.185185	1	0	0.0943396	0	0	0	0.15445	0.112745	0	0	0.173913	0.183673	0	0	0	0	0	0	0.0952381	0.0434783	0.0588235	0	0	0.176471
chrX	108928656	108928673	-	ENSG00000068366	ACSL4	acyl-CoA synthetase long-chain family member 4	0	0.2	0	0.0235294	0	0	0.172414	0.171429	0	0	0.0833333	0	0.222222	0	0.117647	0.0666667	0	0	0.16129	0	0	0	0.333333	0.176471	0	0	0.0588235	0.1	0	0	0.208333	0.037037	0.428571	NA	0.0769231	0.2	0.0526316	0
chr6	135250192	135250353	-	ENSG00000118514	ALDH8A1	aldehyde dehydrogenase 8 family member A1	1	0.8	0	0.024	0	0	NA	NA	1	NA	1	0	NA	NA	NA	1	NA	NA	0.793103	0.826087	0.858434	0.824	NA	NA	1	1	1	1	1	1	NA	NA	NA	NA	1	1	NA	NA
chr1	10493899	10494022	+	ENSG00000175279	CENPS	centromere protein S	1	0.7	0	0.0241379	0	0	1	1	0.857143	1	1	1	1	1	1	1	0.724138	1	0.95122	1	1	1	1	1	1	1	1	1	1	1	NA	NA	0.679458	0.816619	0.846154	1	1	1
chr2	131890475	131890588	+	ENSG00000115762	PLEKHB2	pleckstrin homology domain containing B2	1	0.9	0	0.0241379	0	0	0.777778	0.789474	1	1	0.899666	0.875862	0.928571	0.705882	0.869565	0.891892	1	1	0.935484	0.937008	1	1	0.966805	1	1	0.833333	0.98374	1	1	1	1	1	0.961783	0.940299	0.980769	0.975904	0.954286	0.9447
chr7	150776010	150776108	-	ENSG00000164896	FASTK	Fas activated serine/threonine kinase	1	0.7	0	0.0243243	0	0	0.724138	1	0.84127	0.833333	0.9	0.888889	0.714286	0.770492	1	1	1	1	1	1	1	0.904762	1	1	1	1	0.870968	1	1	1	0.974684	1	0.959184	0.961538	0.675676	0.876543	1	1
chr15	58936085	58936177	-	ENSG00000137845	ADAM10	ADAM metallopeptidase domain 10	1	0.8	0	0.0244898	0	0	1	1	0.885714	0.77551	0.985401	1	0.960396	1	0.804511	0.858824	0.912281	1	1	1	0.945205	1	0.703704	0.929412	0.881188	0.785714	0.96648	1	0.721649	0.840708	1	1	1	0.969466	0.981424	0.960976	0.92585	0.974482
chr15	34549843	34549989	-	ENSG00000140199	SLC12A6	solute carrier family 12 member 6	1	0.8	0	0.0245614	0	0	0.824561	0.789474	1	1	0.882353	0.928571	1	1	1	1	1	1	1	1	NA	1	1	1	1	1	1	1	1	1	0.591837	1	0.844961	0.882353	0.923077	1	1	1
chr2	97490795	97490938	+	ENSG00000168763	CNNM3	cyclin and CBS domain divalent metal cation transport mediator 3	1	0.8	0	0.0245614	0	0	0.826087	1	1	1	1	1	1	1	1	1	1	1	1	1	0.846154	0.824561	0.866667	0.855072	1	0.8	0.910448	0.809524	1	1	1	1	1	1	0.927273	1	1	1
chr3	112731581	112732250	-	ENSG00000163608	NEPRO	nucleolus and neural progenitor protein	1	0.8	0	0.025	0	0	0.976471	1	1	1	0.9375	0.959184	0.848485	1	0.922078	1	0.846154	0.842105	1	1	0.925926	1	0.910448	0.85	1	0.791667	0.954198	1	1	0.825	1	1	0.916168	0.973333	0.888889	0.781818	1	1
chr4	57209001	57209132	-	ENSG00000157426	AASDH	aminoadipate-semialdehyde dehydrogenase	1	0.8	0	0.025	0	0	1	1	0.84127	0.909091	0.882353	1	1	0.964286	0.666667	1	0.684211	0.666667	1	1	1	1	1	1	1	1	1	0.825	0.815385	0.844156	1	1	0.8125	0.792208	0.882353	0.925926	1	1
chr10	99198427	99198460	-	ENSG00000171311	EXOSC1	exosome component 1	1	0.9	0	0.025	0	0	1	0.95122	0.970909	0.95122	0.987805	1	0.969072	1	1	0.92	0.928571	1	0.853659	0.636364	0.976331	0.884058	1	0.833333	0.957447	1	0.983122	0.875	0.970588	0.971831	1	1	0.878136	0.87234	0.992933	1	0.995338	1
chr16	4562792	4562948	-	ENSG00000089486	CDIP1	cell death inducing p53 target 1	1	0.8	0	0.025	0	0	0.813333	1	0.74359	1	0.764012	1	0.960784	1	0.775	0.888889	0.785714	0.970588	0.972973	1	1	1	0.9	1	0.612903	1	0.751634	1	0.490196	0.960784	0.916667	1	0.671429	1	0.81457	1	0.9	1
chr22	46615709	46615911	+	ENSG00000186951	PPARA	peroxisome proliferator activated receptor alpha	1	0.9	0	0.025	0	0	1	1	1	1	1	1	0.875	0.888889	1	1	0.926829	0.979167	0.653846	0.75	0.946429	0.885714	1	1	1	1	1	0.851852	0.9	1	1	1	0.828571	0.9	1	1	0.806452	0.959184
chr3	121514304	121514413	-	ENSG00000173226	IQCB1	IQ motif containing B1	1	0.9	0	0.025	0	0	0.728395	0.885057	0.857143	1	0.843137	0.939394	0.948718	0.846154	1	0.875	0.913043	1	1	0.72093	1	1	0.917808	0.888889	1	0.948718	0.90411	0.94958	1	0.956044	1	1	1	1	1	1	1	1
chr4	77045802	77045909	-	ENSG00000138750	NUP54	nucleoporin 54	1	0.9	0	0.025	0	0	1	1	1	0.984962	0.854015	0.915493	0.876543	0.855072	1	0.875	0.92	0.971831	0.915493	1	1	1	1	1	0.860465	0.813333	1	0.990196	0.933555	0.93361	1	1	0.948718	0.946524	1	1	1	1
chr6	36447368	36447488	+	ENSG00000112078	KCTD20	potassium channel tetramerization domain containing 20	1	0.9	0	0.025	0	0	0.964029	0.905213	0.913043	0.929825	0.858586	0.934426	0.956332	0.973684	1	1	1	0.891892	0.955556	0.95	1	1	0.791304	0.681818	1	0.884298	0.982143	1	0.951807	0.875	0.925926	1	1	0.963303	0.85124	1	1	0.991561
chr1	109482667	109482764	-	ENSG00000121940	CLCC1	chloride channel CLIC like 1	1	0.8	0	0.0255034	0	0	0.966387	1	0.966102	1	0.98995	0.956044	0.913514	0.987654	0.910448	0.892473	1	0.965812	0.868132	0.844156	1	1	0.825503	1	0.880597	0.807407	0.935829	0.986111	0.98913	1	1	0.792793	1	1	0.984375	0.974359	1	1
chr1	58999625	58999732	-	ENSG00000162600	OMA1	OMA1 zinc metallopeptidase	1	0.8	0	0.0258065	0	0	1	1	0.774194	1	0.925926	0.833333	1	1	1	1	0.902439	0.968254	0.980583	1	1	1	1	1	1	1	1	1	0.99187	0.893204	0.820513	0.714286	0.788462	1	0.84127	0.840708	1	1
chr8	23116579	23116639	+	ENSG00000147457	CHMP7	charged multivesicular body protein 7	1	0.8	0	0.0258065	0	0	1	1	1	1	0.904762	0.946667	0.844961	0.863636	0.819149	0.882353	0.98995	0.915254	0.987342	1	0.774194	0.8	0.858586	0.923077	0.961832	1	0.868132	0.826923	1	1	1	1	0.958974	1	1	1	1	1
chrX	102470610	102470692	+	ENSG00000102409	BEX4	brain expressed X-linked 4	1	0.8	0	0.0258929	0	0	1	1	0.9375	0.893333	0.964497	0.976676	1	0.966102	1	1	1	1	1	0.924528	1	1	0.981818	1	0.64	0.76	0.947368	0.892216	0.980952	0.992032	1	1	1	1	0.815562	0.825893	1	0.954545
chr1	207087104	207087439	-	ENSG00000162894	FCMR	Fc fragment of IgM receptor	1	0.9	0	0.0258993	0	0	1	1	0.874101	0.905759	NA	NA	0.8	0.74359	1	1	1	1	NA	1	1	1	1	1	0.946524	0.896714	1	1	0.578947	1	NA	NA	1	1	1	NA	0.892877	0.85546
chr14	74376044	74376133	+	ENSG00000119725	ZNF410	zinc finger protein 410	1	0.9	0	0.0259843	0	0	1	0.913043	1	0.984615	0.924051	0.890909	0.577465	0.967213	1	1	0.853659	1	0.893491	0.925926	1	1	0.988304	1	0.834862	0.874016	0.983673	0.975904	0.942857	1	1	1	0.971223	1	0.868421	0.857143	0.991304	0.90625
chr1	213403840	213403887	+	ENSG00000136643	RPS6KC1	ribosomal protein S6 kinase C1	1	0.8	0	0.026087	0	0	1	0.826087	0.868421	1	0.89313	0.966102	0.830508	0.612903	0.521739	0.727273	1	1	0.811321	1	1	1	1	1	1	1	0.810811	0.868852	1	1	1	0.8	0.918919	0.815789	0.827586	1	0.708333	1
chr1	38351310	38351497	-	ENSG00000204084	INPP5B	inositol polyphosphate-5-phosphatase B	1	0.8	0	0.026087	0	0	0.977273	0.974684	0.730496	0.826087	0.722222	1	0.75	0.612903	0.9375	1	0.736842	1	0.783784	1	0.809524	1	0.941748	0.975	1	1	0.93617	0.847826	0.818182	0.647059	1	1	0.647059	0.836735	0.804878	0.913043	1	1
chr10	79580840	79581859	-	ENSG00000151208	DLG5	discs large MAGUK scaffold protein 5	1	0.8	0	0.026087	0	0	0.826087	1	1	1	1	1	1	1	0.794118	0.727273	1	1	1	1	1	1	0.771429	1	1	1	0.942029	1	0.857143	1	1	1	0.973684	0.863636	0.972603	0.914286	NA	NA
chr10	99228009	99228163	-	ENSG00000155229	MMS19	MMS19 homolog, cytosolic iron-sulfur assembly component	1	0.8	0	0.026087	0	0	0.973333	1	0.774648	0.906977	0.953488	1	0.771429	0.956522	0.894737	1	1	1	1	0.983871	0.857143	1	1	0.96	0.865672	0.826087	0.794521	0.935484	0.914692	1	0.980583	1	0.920635	1	0.884298	1	0.977011	1
chr12	3192819	3192885	+	ENSG00000011105	TSPAN9	tetraspanin 9	1	0.8	0	0.026087	0	0	0.948052	0.957447	0.897436	1	0.6	1	1	1	0.858586	0.791667	0.525	0.8	0.771429	0.870968	1	1	0.794521	0.759036	1	1	0.831325	0.911111	0.826087	0.941176	1	1	0.939394	0.875	0.781818	1	NA	NA
chr13	52293334	52293484	+	ENSG00000139668	WDFY2	WD repeat and FYVE domain containing 2	1	0.8	0	0.026087	0	0	1	0.9	0.837838	1	0.928571	0.913043	1	1	1	1	1	0.894737	1	1	0.824561	0.7	0.384615	1	1	1	0.921569	1	0.785714	0.870968	NA	NA	0.940299	0.866667	1	0.826087	1	1
chr17	17786019	17786177	-	ENSG00000175662	TOM1L2	target of myb1 like 2 membrane trafficking protein	1	0.8	0	0.026087	0	0	0.745455	0.826087	0.904762	0.904762	0.745763	0.733333	0.952381	1	1	1	0.758621	0.818182	0.931034	1	0.666667	0.5	1	1	1	1	0.808219	0.813953	1	1	1	1	0.884615	0.913043	0.835821	0.928571	1	1
chr20	21117031	21117193	+	ENSG00000088970	KIZ	kizuna centrosomal protein	1	0.8	0	0.026087	0	0	0.826087	0.888889	1	0.96	0.89011	1	0.918367	1	1	0.98513	1	1	0.782178	0.846154	0.818182	1	0.714286	1	0.904762	1	0.95122	1	0.913978	0.917647	1	1	0.952218	0.952153	0.973568	0.98995	0.98	1
chr4	53773624	53773758	-	ENSG00000184178	SCFD2	sec1 family domain containing 2	1	0.8	0	0.026087	0	0	1	1	1	0.921569	0.826087	0.87234	1	1	1	1	1	0.833333	1	0.813953	0.918367	1	1	0.555556	0.777778	0.766667	1	0.975904	1	1	1	1	1	1	1	1	1	1
chr5	149758792	149758971	+	ENSG00000070814	TCOF1	treacle ribosome biogenesis factor 1	1	0.8	0	0.026087	0	0	1	0.972222	0.764706	0.802817	1	0.846154	0.826087	0.876923	1	1	0.970588	0.933333	0.836066	0.846154	1	1	1	1	1	1	0.984733	1	1	0.869565	1	0.986111	0.988439	0.923077	0.8	0.9	0.8	0.863014
chr6	11213514	11213960	-	ENSG00000111859	NEDD9	neural precursor cell expressed, developmentally down-regulated 9	1	0.8	0	0.026087	0	0	0.992032	0.961538	0.736842	0.793103	0.826087	1	1	0.848101	1	1	1	0.976744	1	1	1	1	0.99456	0.989551	1	1	1	1	1	1	1	1	1	1	0.829457	0.9	1	1
chr7	882978	883157	+	ENSG00000164828	SUN1	Sad1 and UNC84 domain containing 1	1	0.8	0	0.026087	0	0	0.938776	1	0.8125	0.884615	0.727273	1	0.976744	0.863014	0.968254	1	0.970803	0.965517	1	1	0.826087	1	1	0.851852	1	0.976471	0.932432	0.917526	1	0.921053	0.985294	0.967742	0.948454	0.82069	0.970443	1	1	1
chr7	99674926	99675056	-	ENSG00000166526	ZNF3	zinc finger protein 3	1	0.8	0	0.026087	0	0	1	1	0.875	0.769231	1	1	1	1	1	0.84	0.818182	0.777778	1	1	0.826087	0.764706	0.8125	0.619048	NA	1	0.939394	0.953488	0.969231	1	1	1	1	0.862069	1	1	0.862745	0.868421
chr8	94730903	94731016	+	ENSG00000188343	FAM92A	family with sequence similarity 92 member A	1	0.8	0	0.026087	0	0	1	1	0.826087	0.880597	0.911111	0.959459	0.923567	0.907692	0.88535	1	0.950178	1	0.983607	1	0.866667	0.824561	1	0.754386	1	1	0.970297	1	0.931034	0.782313	1	1	0.983471	0.952444	0.938144	1	1	1
chr9	34647489	34647564	+	ENSG00000213930	GALT	galactose-1-phosphate uridylyltransferase	1	0.8	0	0.026087	0	0	0.896552	1	0.976471	1	0.578947	0.826087	0.967213	1	0.942857	0.923077	0.925	0.744681	0.976471	0.9	1	0.961905	1	0.73913	1	1	0.8	0.578947	0.892857	0.780488	1	1	1	0.953488	0.782178	0.834711	1	0.96
chr9	35842389	35842714	+	ENSG00000137103	TMEM8B	transmembrane protein 8B	1	0.8	0	0.026087	0	0	0.866667	0.923077	0.857143	0.652174	0.857143	1	0.866667	0.837838	0.944444	1	1	0.913043	1	0.882353	1	1	1	1	1	1	0.826087	0.83908	0.808219	0.931034	1	1	0.9	0.8125	0.95122	0.814815	1	1
chr7	139056133	139056209	+	ENSG00000146963	LUC7L2	LUC7 like 2, pre-mRNA splicing factor	0	0.2	0	0.0262295	0	0	0	0	0.25641	0.213115	0	0.157895	0.0769231	0.142857	0	0	0	0.0444444	0.0793651	0.0909091	0	0	0	0	0	0	0.0248756	0.02	0.0470588	0.083871	0	0	0.0103093	0	0.17377	0.377483	0	0
chr12	70206558	70206657	+	ENSG00000127328	RAB3IP	RAB3A interacting protein	1	0.8	0	0.0264151	0	0	1	0.773585	1	1	1	0.945455	1	1	1	1	0.840909	0.821429	0.9447	0.91716	1	1	0.868613	1	0.52381	1	1	1	0.897436	0.928571	1	1	0.993007	0.933086	1	1	1	1
chr7	104750727	104750815	+	ENSG00000005483	KMT2E	lysine methyltransferase 2E	1	0.8	0	0.0264151	0	0	1	1	0.906615	0.824742	0.88	0.846154	0.877778	1	0.945701	1	0.953488	0.773585	1	1	1	0.75	0.956522	1	0.935185	1	0.991071	1	1	0.974026	1	1	1	1	0.963504	0.964072	1	1
chr3	138291701	138291826	-	ENSG00000114107	CEP70	centrosomal protein 70	1	0.9	0	0.0264822	0	0	1	1	0.888889	0.677419	1	0.826087	0.925926	1	0.856115	0.806452	0.84	0.714286	1	1	1	0.75	1	1	0.782609	0.891892	1	0.89011	0.972973	0.761905	0.480519	0.576923	0.865979	0.873518	0.876777	0.899281	1	1
chr2	130929922	130930073	-	ENSG00000136699	SMPD4	sphingomyelin phosphodiesterase 4	1	0.9	0	0.0265823	0	0	1	1	0.897436	1	0.955556	1	0.837838	1	1	0.866667	0.933333	1	1	0.882353	1	1	1	1	0.391304	0.432099	0.784615	0.926829	0.933333	1	1	1	0.875	0.836066	0.948718	0.873418	0.8	1
chr10	97096278	97096562	-	ENSG00000095637	SORBS1	sorbin and SH3 domain containing 1	0	0.4	0	0.0266094	0	0	0	0	0	0	0.00414938	0	0.00380952	0.00255754	0.00900901	0.0159292	0.472727	0.598513	0	0	0	0	0	0	0.0171429	0.0224719	0	0	0.00232666	0.00540541	0.545946	0.67619	0.0196937	0	0.384615	0.373391	NA	NA
chr11	77622016	77622198	-	ENSG00000149262	INTS4	integrator complex subunit 4	0	0.1	0	0.0267606	0	0	0	0	0.0588235	0	0.133333	0	0	0	0	0	0.047619	0	0	0.0625	0.185185	0	0	0	0.126761	0.393939	0.12	0.047619	0.0990991	0.237288	0	0	0.0833333	0.0222222	0.0909091	0.0810811	0	0
chr6	16130788	16130978	+	ENSG00000007944	MYLIP	myosin regulatory light chain interacting protein	1	0.9	0	0.0267606	0	0	0.96	1	0.873239	0.905882	1	0.846154	1	0.821429	0.927273	1	0.755102	1	0.978022	1	1	1	1	1	1	1	0.983607	0.89011	1	1	1	1	1	1	0.863747	0.885714	0.945946	0.980952
chr1	29424319	29424447	+	ENSG00000159023	EPB41	erythrocyte membrane protein band 4.1	1	0.8	0	0.0268041	0	0	1	0.977528	1	1	0.75	1	0.975309	1	1	1	1	1	0.818182	0.72549	1	1	1	0.971429	0.957219	0.883117	0.982759	1	0.925	1	0.940594	1	1	1	0.773196	0.866667	0.98513	0.913568
chr2	148733471	148733544	-	ENSG00000115947	ORC4	origin recognition complex subunit 4	1	0.8	0	0.0268041	0	0	1	1	1	1	0.819672	0.913978	0.871795	0.833333	1	1	0.954887	0.914286	0.983471	1	0.416667	0.55	1	0.78125	1	1	0.87037	0.854839	0.894737	0.835616	0.773196	0.8	1	1	1	1	1	1
chr13	95271404	95271584	+	ENSG00000152749	GPR180	G protein-coupled receptor 180	1	0.8	0	0.0272727	0	0	0.864407	0.787234	0.485714	0.772727	0.803922	0.941176	0.704348	0.911111	1	1	0.823529	0.916667	1	1	1	1	0.714286	1	1	1	0.758242	0.891892	0.904762	0.806452	1	1	1	0.945946	0.560976	0.72973	0.680851	0.488372
chrX	147024651	147024846	+	ENSG00000102081	FMR1	fragile X mental retardation 1	1	0.8	0	0.0273381	0	0	0.96748	0.984556	0.963855	0.960526	1	0.989796	1	1	0.813725	0.890625	1	1	1	0.934426	0.971429	1	1	1	0.97037	0.827338	0.993333	1	0.918129	0.940299	1	1	1	1	0.874674	0.88755	0.835498	0.988024
chr10	123969389	123969484	+	ENSG00000138162	TACC2	transforming acidic coiled-coil containing protein 2	0	0.2	0	0.0275862	0	0	0.0869565	0	0.278689	0	0.170732	0	0.117647	0	0.0652174	0	0.0272109	0	0.172414	0	0.222222	0	0	0	0.6	0	0.047619	0	0.0150376	0	0.0517375	0	0.0909091	0	0.0153846	0	NA	NA
chr12	107268259	107268345	+	ENSG00000111785	RIC8B	RIC8 guanine nucleotide exchange factor B	0	0.2	0	0.0275862	0	0	0.0204082	0	0.130435	0	0.0344828	0	0.108434	0.142857	0.155556	0.238095	0.00884956	0.011236	0	0	0	0.0666667	NA	NA	0.104167	0	0.0169492	0	0.195876	0.0909091	0	0	0.0277778	0.2	0.0882353	0.172414	0	0
chr2	86079983	86080214	-	ENSG00000115525	ST3GAL5	ST3 beta-galactoside alpha-2,3-sialyltransferase 5	0	0.2	0	0.0275862	0	0	0.00952381	0	0.0212766	0.285714	0.0052356	0.027027	0	0	0	0	0	0	0	0	0.2	0.0909091	0.0526316	0.172414	0.151515	0.216216	0.125	0.105263	0.126761	0.135922	0	0.225806	0	0.0222222	0.0666667	0.0909091	0.44	0.166667
chr7	151776372	151776493	+	ENSG00000178234	GALNT11	polypeptide N-acetylgalactosaminyltransferase 11	0	0.2	0	0.0275862	0	0	0	0.038961	0	0.172414	0.275362	0.285714	0	0.155556	0	0.0666667	0.133333	0.28	0.185185	0.196078	0	0	0.155556	0.219512	0	0.0196078	0.0454545	0.0555556	0	0	0	0	0.0588235	0.037037	0.239437	0.108108	0.0208333	0
chr7	66248662	66248828	+	ENSG00000154710	RABGEF1	RAB guanine nucleotide exchange factor 1	1	0.8	0	0.0275862	0	0	0.982609	0.857143	1	1	0.956835	0.948052	0.833333	0.827586	0.893805	0.802817	0.972973	0.965517	0.777778	0.842105	1	1	0.87234	1	1	1	0.876106	0.955056	0.858586	1	1	1	0.980861	1	0.907407	0.786885	1	1
chr4	149075702	149076052	-	ENSG00000151623	NR3C2	nuclear receptor subfamily 3 group C member 2	1	0.9	0	0.0276596	0	0	1	1	1	1	1	0.877551	1	1	1	1	1	1	1	1	1	1	1	1	1	1	0.830986	0.854545	0.984252	0.827957	1	1	0.910448	0.87234	0.818182	0.875	1	1
chr8	48320423	48320523	+	ENSG00000164808	SPIDR	scaffolding protein involved in DNA repair	1	0.8	0	0.0278481	0	0	0.754386	0.908046	1	1	0.868132	0.864407	0.952381	0.849057	1	0.84375	1	0.891892	0.84	1	1	1	0.675	0.758621	1	1	0.806452	0.965217	1	0.792453	1	1	1	1	0.808219	0.836735	0.772152	0.780822
chr10	97602101	97602251	+	ENSG00000138185	ENTPD1	ectonucleoside triphosphate diphosphohydrolase 1	1	0.9	0	0.0280788	0	0	0.945205	1	0.871921	0.87931	0.73913	0.941176	1	1	1	1	1	0.9	1	1	1	1	1	1	1	1	0.906977	0.811321	1	0.985185	1	NA	0.907407	0.983471	0.851852	0.958333	1	1
chr13	51995248	51995470	-	ENSG00000102786	INTS6	integrator complex subunit 6	0	0.1	0	0.0282051	0	0	0.428571	0.333333	0.142857	0	0.142857	0	0	0.12	0	0.128205	0.0625	0.133333	0	0	0.2	NA	0	0	0	0	0.111111	0.121951	0.075	0.0833333	0	0	0.215385	0.152318	0	0	0	0.0666667
chr17	35999483	35999597	-	ENSG00000141141	DDX52	DExD-box helicase 52	0	0.1	0	0.0282051	0	0	0.057971	0	0.150685	0	0.111111	0	0.08	0	0.212121	0	0.128205	0	0.0958904	0	0.125	0	0.448276	0	0	0	0.0210526	0.0117647	0.16129	0	0	0	0.0116279	0	0.0121457	0	0.0652174	0
chr7	106814893	106815190	+	ENSG00000105856	HBP1	HMG-box transcription factor 1	0	0.2	0	0.0282828	0	0	0	0	0.0420168	0	0.0144928	0	0	0	0.0273224	0	0.0327869	0.0666667	0	0	0	0	0.171717	0.1875	0.166667	0	0.0408163	0.037037	0	0.0117647	0	0	0.121265	0.142857	0.0181818	0.0537634	0.00296736	0
chr9	36236829	36236981	-	ENSG00000159921	GNE	glucosamine (UDP-N-acetyl)-2-epimerase/N-acetylmannosamine kinase	1	0.7	0	0.0283582	0	0	0.6	0.666667	0.671642	0.632653	0.538462	0.714286	0.682927	0.772152	0.873016	0.911111	0.833333	0.757576	0.9	1	1	1	0.714286	0.529412	1	1	1	1	1	1	0.675214	0.625	1	0.95122	1	1	1	1
chr11	63472323	63472379	+	ENSG00000133318	RTN3	reticulon 3	0	0.2	0	0.0284024	0	0	0.00372439	0	0.0217391	0	0.241855	0.233429	0.010296	0.00417711	0	0	0.237113	0.1875	0	0	0	0	0	0	0.0820896	0	0.00692841	0.00740741	0.00746269	0.016129	0.269737	0.171598	0.0049505	0.00649351	0.0825083	0.0484848	0	0.00230947
chr10	89280793	89280926	+	ENSG00000107789	MINPP1	multiple inositol-polyphosphate phosphatase 1	1	0.8	0	0.0285714	0	0	0.894737	0.925926	0.923077	1	1	0.771429	1	0.674419	1	1	0.771429	1	0.840909	1	0.946809	1	0.788732	0.884615	1	1	1	1	1	1	NA	1	1	1	0.920792	0.648148	0.839572	0.785124
chr11	118971728	118971848	-	ENSG00000172269	DPAGT1	dolichyl-phosphate N-acetylglucosaminephosphotransferase 1	1	0.8	0	0.0285714	0	0	1	1	0.941176	0.809524	0.714286	1	1	0.818182	1	1	1	1	0.861111	1	1	0.947368	1	1	1	1	1	1	1	1	1	1	1	0.75	0.828571	0.894737	1	1
chr19	889638	889807	-	ENSG00000175221	MED16	mediator complex subunit 16	1	0.8	0	0.0285714	0	0	0.877551	1	0.92	0.958333	1	1	0.909091	1	1	1	1	1	1	1	0.826087	0.809524	1	1	0.641026	0.828571	0.875969	0.915493	1	1	0.951515	1	0.83908	0.950617	0.945455	0.980198	0.957746	1
chr2	208598671	208598771	+	ENSG00000163249	CCNYL1	cyclin Y like 1	1	0.8	0	0.0285714	0	0	0.808219	0.73913	1	1	0.741935	1	0.828571	1	1	NA	0.869565	1	1	1	0.925926	1	1	1	NA	NA	0.857143	1	0.666667	1	NA	1	0.775862	0.961538	0.814815	1	0.881188	1
chr3	138423285	138423335	-	ENSG00000051382	PIK3CB	phosphatidylinositol-4,5-bisphosphate 3-kinase catalytic subunit beta	1	0.8	0	0.0285714	0	0	0.864407	0.828571	1	1	0.865772	0.815789	1	1	0.985185	1	0.972414	0.970149	0.932773	0.978723	1	1	1	1	0.809524	1	0.755556	0.891892	1	0.777778	1	0.592593	0.97619	1	0.988636	0.970588	0.897436	0.884058
chr4	76446946	76447071	+	ENSG00000174796	THAP6	THAP domain containing 6	1	0.8	0	0.0285714	0	0	0.692308	1	1	1	0.647059	0.272727	0.833333	1	0.76	0.771429	0.644444	0.793103	0.811321	1	1	1	0.307692	1	1	1	0.826087	0.777778	1	1	1	1	1	0.836066	0.7	0.866667	1	1
chr8	42720559	42720632	-	ENSG00000120925	RNF170	ring finger protein 170	1	0.8	0	0.0285714	0	0	0.833333	0.692308	1	1	0.921569	0.588235	0.767442	0.875	0.809524	1	0.944444	0.818182	1	1	0.833333	0.531915	0.771429	1	1	1	0.786667	0.95122	1	1	1	1	0.971429	0.846154	0.940476	1	0.806897	0.888
chr9	35841523	35841791	+	ENSG00000137103	TMEM8B	transmembrane protein 8B	1	0.8	0	0.0285714	0	0	0.942857	1	1	0.806452	1	1	0.836735	0.809524	0.971014	1	1	1	0.904762	0.875	1	1	1	1	1	1	0.869919	0.885246	0.83908	0.970149	1	1	0.978947	0.828571	0.923077	0.910448	1	1
chr2	172569277	172569336	+	ENSG00000077380	DYNC1I2	dynein cytoplasmic 1 intermediate chain 2	0	0.2	0	0.0287037	0	0	0	0	0.030303	0	0.159176	0.162963	0	0	0.0211082	0.0212766	0	0	0.0538336	0.081448	0.0588235	0	0	0	0	0	0.0113636	0.0142857	0.0432692	0.0273224	0	0	0.144424	0.0660793	0.2	0.171296	0	0
chr11	57583387	57583473	+	ENSG00000198561	CTNND1	catenin delta 1	0	0.1	0	0.0287129	0	0	0	0	0.0137741	0	0	0	0.00938086	0.00793651	0.0429958	0.0418605	0.00327869	0	0.180328	0.203747	0.173333	0.146667	0.0280899	0.0266836	0	0	0.04329	0.0568807	0.0909091	0.128713	0	0	0.0329041	0.0304054	0.12724	0.107692	0.0167598	0
chr1	1562030	1562134	+	ENSG00000197530	MIB2	mindbomb E3 ubiquitin protein ligase 2	1	0.9	0	0.0290323	0	0	1	0.931034	0.870968	1	0.976744	1	0.961538	0.92	0.934066	0.955556	0.922078	0.911111	0.826087	0.6	0.902439	1	0.772727	0.785714	0.866667	1	0.968504	0.966667	0.971429	1	1	1	0.876923	0.884615	1	1	0.9375	1
chr1	236180448	236180573	-	ENSG00000116962	NID1	nidogen 1	1	0.8	0	0.0293839	0	0	0.97551	0.986231	1	1	1	1	1	1	0.963235	0.961165	0.979592	1	1	1	0.923077	0.941748	0.766355	0.829384	0.955836	0.923345	0.849624	0.784314	0.984	0.964602	1	1	0.949367	1	1	1	1	1
chr15	23019800	23019856	-	ENSG00000140157	NIPA2	non imprinted in Prader-Willi/Angelman syndrome 2	1	0.8	0	0.0294574	0	0	1	1	1	1	1	1	1	1	0.917355	0.875	0.881579	0.770492	0.978182	0.829457	0.84	0.909091	1	0.848739	0.880184	1	0.968992	0.916667	1	1	1	1	1	0.947826	0.959184	1	0.803357	0.814672
chr12	89744365	89744802	-	ENSG00000139318	DUSP6	dual specificity phosphatase 6	1	0.8	0	0.0295082	0	0	0.842697	0.894737	0.823529	0.717647	0.818182	0.714286	0.827957	0.830986	1	1	1	1	0.962617	1	0.92	1	1	1	1	1	1	1	0.943182	1	1	1	1	1	0.768116	0.770492	0.890985	0.897394
chr1	153941406	153941652	+	ENSG00000143578	CREB3L4	cAMP responsive element binding protein 3 like 4	1	0.6	0	0.0296296	0	0	0.6	1	1	1	1	1	1	1	0.62963	0.75	1	1	0.833333	1	1	1	1	1	1	1	0.854545	0.929825	0.937107	1	1	1	0.928571	0.909091	0.857143	0.935484	1	1
chr15	42484264	42484296	-	ENSG00000166887	VPS39	VPS39, HOPS complex subunit	0	0.1	0	0.0298701	0	0	0	0	0	0	0.0641026	0.0526316	0.0183486	0.0204082	0	0	0	0.037037	0	0	0	0	0.0263158	1	0	0	0.0344828	0.0718232	0.132075	0.05	1	1	0.00584795	0	0.12987	0.101266	0	0
chr13	115056964	115057019	+	ENSG00000169062	UPF3A	UPF3 regulator of nonsense transcripts homolog A (yeast)	1	0.8	0	0.0301887	0	0	0.974026	1	0.945946	1	0.994083	0.952	0.841121	0.873016	0.843972	0.906542	1	1	0.830189	1	1	1	0.821429	1	1	1	0.933333	0.808383	1	1	1	1	0.980922	0.983957	0.921569	0.905579	0.882353	1
chr7	100174709	100174777	-	ENSG00000077454	LRCH4	leucine rich repeats and calponin homology domain containing 4	1	0.8	0	0.0302158	0	0	0.9	0.931034	0.99	0.984848	0.904762	1	0.959184	1	0.627119	1	1	1	1	1	0.853659	0.888889	1	1	0.903743	0.745455	0.962687	0.987179	1	0.95122	1	1	0.789474	0.83691	0.81	0.769784	0.97541	0.970588
chr22	20080332	20080430	+	ENSG00000128191	DGCR8	DGCR8, microprocessor complex subunit	1	0.8	0	0.0305085	0	0	1	1	0.980198	1	1	1	0.830508	0.830508	1	1	1	1	1	1	1	1	1	1	0.909091	1	0.990476	0.988764	0.655172	1	1	0.875	1	0.916084	1	1	0.846154	0.838235
chr1	236176711	236176860	-	ENSG00000116962	NID1	nidogen 1	1	0.9	0	0.030719	0	0	0.960784	0.984064	1	1	1	1	1	1	0.922747	0.955556	0.965909	0.983607	1	1	0.984848	1	0.82996	0.858921	0.967347	0.948498	0.786408	0.882353	0.873239	0.869281	1	0.823009	0.858824	1	0.948052	1	1	1
chr1	171072926	171073114	+	ENSG00000007933	FMO3	flavin containing monooxygenase 3	1	0.7	0	0.0307692	0	0	0.730769	0.739464	NA	NA	NA	NA	1	NA	1	1	0.692308	0.666667	1	1	0.994819	1	1	0.95	0.756098	0.795918	1	1	1	1	NA	NA	1	1	1	1	NA	NA
chr2	85571122	85571288	-	ENSG00000042445	RETSAT	retinol saturase	1	0.8	0	0.0307692	0	0	0.993691	1	0.942857	0.769231	0.82716	0.906977	0.978947	0.966309	0.868421	0.969231	0.976471	0.970588	0.958042	0.927711	1	1	0.92381	1	0.958621	0.883721	0.823529	0.904762	1	1	1	1	1	1	0.833333	0.857143	1	1
chr3	141724283	141724386	-	ENSG00000114126	TFDP2	transcription factor Dp-2	1	0.8	0	0.0307692	0	0	0.855072	0.932203	0.836735	1	0.826087	1	0.857143	0.939394	1	1	0.957895	1	0.789474	1	0.722222	1	1	1	1	1	1	1	0.769231	1	1	1	0.994065	0.992157	0.974684	0.931818	0.944444	1
chr3	37114281	37114373	-	ENSG00000093167	LRRFIP2	LRR binding FLII interacting protein 2	0	0.2	0	0.0307692	0	0	0	0	0.03	0.0595238	0.056	0.0136986	0.0240964	0.0512821	0	0	0.92	0.951515	0.0322581	0.0222222	0.0689655	0.0638298	0	0	0	0	0	0	0	0	0.84186	0.726708	0.139588	0.195155	0.205479	0.230769	0.0662252	0.0493274
chr3	58355158	58355205	+	ENSG00000168297	PXK	PX domain containing serine/threonine kinase like	1	0.8	0	0.0307692	0	0	0.881356	0.890909	1	1	0.974895	0.875	1	1	0.93617	0.793103	1	1	0.761194	0.333333	1	1	1	1	1	1	0.930435	0.925926	1	1	1	0.769231	0.976744	1	1	0.97561	0.903743	0.798319
chr1	1634915	1635063	-	ENSG00000008128	CDK11A	cyclin dependent kinase 11A	1	0.8	0	0.0309859	0	0	1	1	0.82906	0.938144	0.897436	0.909091	0.826087	1	0.962963	0.953488	0.833333	0.538462	0.789474	0.959184	1	1	1	1	1	1	0.830986	0.695652	0.866667	1	1	1	0.973684	0.857143	0.627119	0.967213	1	1
chr11	34999671	34999729	+	ENSG00000110435	PDHX	pyruvate dehydrogenase complex component X	1	0.8	0	0.0309859	0	0	0.942857	1	1	1	0.92126	1	0.983333	0.830986	1	1	0.969407	0.96063	0.933884	1	0.955224	0.932584	0.890411	0.74359	0.881188	1	0.828571	0.846154	0.928144	1	1	1	0.945578	0.954023	0.905325	0.77931	1	1
chr12	27787843	27788048	+	ENSG00000110841	PPFIBP1	PPFIA binding protein 1	1	0.8	0	0.0309859	0	0	1	0.958763	0.980952	0.980392	0.758242	0.830986	0.910112	1	0.987342	0.962264	0.807407	0.853659	1	1	1	1	1	0.854545	1	1	0.992647	0.965368	0.972973	1	0.942857	1	0.763314	0.905882	0.939024	0.973333	NA	1
chr5	78376510	78376701	+	ENSG00000132840	BHMT2	betaine--homocysteine S-methyltransferase 2	1	0.8	0	0.0309859	0	0	0.85	0.969697	0.830986	0.837838	1	1	0.99278	1	1	1	1	1	0.977528	0.944547	0.931624	0.957377	1	0.411765	1	0.965517	1	0.956522	1	0.784615	1	1	1	1	0.897233	0.977778	NA	NA
chr1	1635263	1635434	-	ENSG00000008128	CDK11A	cyclin dependent kinase 11A	1	0.9	0	0.0311475	0	0	0.866667	1	0.878788	0.961783	0.918367	0.935484	0.828571	1	0.963636	0.956522	0.882353	0.666667	0.868852	0.967213	1	1	1	1	1	1	0.848101	0.803922	0.875	1	1	1	0.956044	1	0.738095	0.973684	1	1
chr5	55265588	55265683	-	ENSG00000134352	IL6ST	interleukin 6 signal transducer	1	0.9	0	0.0317365	0	0	0.859649	0.972222	0.95122	0.92	0.844828	0.931034	0.98374	0.910714	0.862069	0.868263	1	1	1	1	0.756098	1	0.881657	1	1	0.840909	0.898734	0.961538	0.938144	0.952941	1	1	0.95	1	1	1	1	0.955556
chr1	186273240	186273389	+	ENSG00000116690	PRG4	proteoglycan 4	0	0.1	0	0.0320755	0	0	0.245902	0.261146	0	0	0	1	0.156627	0.132075	0	0	0.166667	0.0714286	NA	NA	0.150396	0.117871	0	0	0.103448	0.0512821	0.4	0.294118	0.125	0.0909091	0	0	0.12987	0.16092	0	0.0833333	NA	NA
chr6	64394030	64395812	+	ENSG00000118482	PHF3	PHD finger protein 3	1	0.9	0	0.0322314	0	0	1	1	0.8	0.692308	0.828571	0.873016	0.688889	0.818182	0.872727	1	0.956044	0.888889	0.852941	0.868852	1	0.263158	1	1	1	1	0.933333	0.867769	0.95122	1	1	1	1	1	0.760684	0.641026	1	1
chr1	156340973	156341045	+	ENSG00000132677	RHBG	Rh family B glycoprotein (gene/pseudogene)	1	0	0	0.0322581	0	0	0	NA	1	NA	NA	NA	1	NA	NA	NA	1	NA	0.0864198	0.0322581	NA	NA	NA	NA	NA	NA	0.223881	0.0555556	NA	NA	NA	NA	1	NA	NA	NA	NA	NA
chr7	104719293	104719410	+	ENSG00000005483	KMT2E	lysine methyltransferase 2E	1	0.9	0	0.0323529	0	0	0.978723	1	0.835616	0.792208	0.84	0.916084	0.860465	1	0.967568	1	0.867647	0.841584	0.934783	0.953125	1	0.875	0.959732	1	0.859649	1	0.991071	0.977778	1	0.961165	1	1	1	1	0.941176	0.881356	1	1
chr2	39006400	39006467	+	ENSG00000152147	GEMIN6	gem nuclear organelle associated protein 6	0	0.3	0	0.0323944	0	0	0.0277778	0	0	0	0	0	0.0175439	0	0.252747	0.267606	0.030303	0	0.148718	0.270073	0.015625	0.032967	0.222222	0	0.234375	0.142857	0.0674847	0.0350877	0.273973	0.340426	0	0	0.0406091	0.0553506	0	0	0	0
chr2	55481177	55481337	-	ENSG00000085760	MTIF2	mitochondrial translational initiation factor 2	1	0.9	0	0.0324503	0	0	1	1	0.972973	0.976744	0.864407	0.941176	0.80597	0.806452	1	1	0.957895	0.973856	0.86755	1	1	1	1	1	0.723077	0.890909	0.939394	0.896552	0.959596	1	1	1	0.984962	0.875	0.757576	0.735294	1	1
chr12	54765257	54765499	-	ENSG00000161642	ZNF385A	zinc finger protein 385A	1	0.8	0	0.0325581	0	0	0.971831	0.855422	0.767442	0.628571	0.948718	1	0.804651	0.851852	1	1	0.95122	1	1	1	0.8	1	1	1	1	1	0.931973	0.890909	1	0.955556	1	1	1	0.771429	0.864662	0.842105	0.99687	0.991489
chr1	151397431	151397537	-	ENSG00000143442	POGZ	pogo transposable element with ZNF domain	1	0.8	0	0.0333333	0	0	0.813953	0.936508	1	0.833333	1	0.959732	0.97619	1	1	1	1	1	1	1	1	1	1	1	0.902439	0.84127	1	0.96648	1	1	0.975	1	0.877551	0.913978	1	1	0.875	0.714286
chr1	155221293	155221392	-	ENSG00000160767	FAM189B	family with sequence similarity 189 member B	1	0.9	0	0.0333333	0	0	1	0.953488	1	1	0.933333	0.8	0.894737	1	0.898734	0.884615	1	1	1	0.925926	1	1	0.766667	0.735294	1	0.923077	0.828571	0.866667	1	1	1	0.913978	0.714286	1	1	1	0.866667	1
chr10	103347003	103347163	-	ENSG00000166169	POLL	DNA polymerase lambda	1	0.9	0	0.0333333	0	0	0.894737	0.857143	1	0.875	0.931034	1	1	0.8	0.9	1	1	1	1	0.777778	0.636364	1	1	1	1	NA	0.809524	0.866667	1	1	1	1	0.931034	0.956522	0.87234	0.722222	0.627119	0.7
chr11	1958193	1958233	+	ENSG00000130595	TNNT3	troponin T3, fast skeletal type	1	0.8	0	0.0333333	0	0	1	1	1	1	1	NA	0.820639	0.74607	0.771429	0.833333	1	1	1	1	NA	NA	1	1	1	1	1	1	0.913043	1	0.869032	0.860862	0.99095	0.948718	0.947242	0.887962	NA	NA
chr11	64814947	64815037	-	ENSG00000168060	NAALADL1	N-acetylated alpha-linked acidic dipeptidase like 1	0	0.1	0	0.0333333	0	0	0	0	0.176471	0.0625	0	0.111111	0.25	0	0	0	0	0	0.384615	1	NA	0	0	0	0	0	0.0731707	0.0196078	0.133333	0.130435	0	0	0.142857	0	0.111111	0.333333	0	0
chr12	105759585	105759620	+	ENSG00000235162	C12orf75	chromosome 12 open reading frame 75	1	0.7	0	0.0333333	0	0	1	1	0.946903	1	1	1	1	1	1	1	1	1	1	0.945946	0.444444	1	0.955556	1	0.769231	0.666667	1	1	1	1	1	1	1	1	0.984127	1	0.721212	0.752066
chr15	65944008	65944097	+	ENSG00000074621	SLC24A1	solute carrier family 24 member 1	1	0.7	0	0.0333333	0	0	0.621622	0.666667	0.684211	0.885714	1	NA	0.674419	0.833333	1	1	1	1	1	1	NA	1	1	1	1	1	0.72093	0.642857	1	1	NA	NA	0.921053	0.666667	0.882353	1	1	1
chr16	3841982	3842095	-	ENSG00000005339	CREBBP	CREB binding protein	1	0.8	0	0.0333333	0	0	1	0.914286	0.78125	0.95	0.846154	1	0.833333	1	1	1	0.84127	0.862069	1	1	1	NA	1	1	1	1	1	1	0.883495	0.90625	0.985075	1	1	0.958763	0.884615	0.833333	1	1
chr16	84216682	84216755	-	ENSG00000103168	TAF1C	TATA-box binding protein associated factor, RNA polymerase I subunit C	1	0.9	0	0.0333333	0	0	0.96	1	0.851852	1	1	1	0.9375	0.888889	0.888889	1	1	1	1	0.846154	1	1	1	1	0.962963	1	0.730337	0.965517	0.965517	1	1	0.846154	0.827586	0.833333	0.893805	0.971831	0.866667	1
chr19	30199161	30199330	-	ENSG00000131943	C19orf12	chromosome 19 open reading frame 12	1	0.8	0	0.0333333	0	0	1	1	1	1	0.454545	1	0.854545	1	1	1	0.791667	0.894737	0.75	0.8	0.833333	1	1	1	1	1	1	0.888889	1	1	1	1	1	1	1	1	1	1
chr19	41248482	41248675	-	ENSG00000188493	C19orf54	chromosome 19 open reading frame 54	1	0.7	0	0.0333333	0	0	1	1	0.777778	1	1	1	0.692308	1	NA	1	1	1	1	1	1	1	0.666667	1	1	1	0.733333	1	1	NA	0.866667	1	1	0.909091	0.777778	1	1	1
chr2	130918759	130918845	-	ENSG00000136699	SMPD4	sphingomyelin phosphodiesterase 4	1	0.8	0	0.0333333	0	0	1	1	0.869565	1	0.958333	1	0.833333	1	1	1	0.954545	0.8125	1	0.833333	1	1	1	1	0.320755	0.621622	0.810526	0.948052	0.846154	0.813953	1	1	0.859155	0.857143	0.965517	0.897959	0.777778	0.904762
chr2	130932487	130932573	-	ENSG00000136699	SMPD4	sphingomyelin phosphodiesterase 4	1	0.8	0	0.0333333	0	0	1	1	0.833333	1	1	1	1	1	1	1	1	1	1	1	1	0.875	1	1	0.692308	0.833333	0.724138	0.727273	1	1	1	1	0.953488	0.837838	0.888889	0.783784	1	1
chr20	25000646	25000783	-	ENSG00000154930	ACSS1	acyl-CoA synthetase short-chain family member 1	1	0.9	0	0.0333333	0	0	0.888889	0.846154	1	0.828571	1	1	1	1	0.939394	0.857143	0.984733	1	1	1	1	1	1	0.7	1	0.702128	0.866667	0.923077	0.965517	1	1	1	1	1	0.866667	0.925926	0.9	0.761468
chr22	30221611	30221769	-	ENSG00000100325	ASCC2	activating signal cointegrator 1 complex subunit 2	1	0.8	0	0.0333333	0	0	1	1	0.625	0.875	0.692308	0.647059	1	0.794118	1	1	1	0.947368	0.855072	0.781818	1	1	1	1	1	1	0.833333	0.813333	0.943662	0.8	0.904762	0.836478	0.972222	0.89011	0.962963	0.892473	1	1
chr22	30684695	30684765	-	ENSG00000099992	TBC1D10A	TBC1 domain family member 10A	1	0.8	0	0.0333333	0	0	1	1	0.846154	1	1	0.833333	1	1	1	1	0.833333	1	0.894737	1	1	0.5	1	1	1	1	0.866667	0.714286	0.777778	0.789474	1	1	0.870968	1	1	0.923077	1	1
chr22	31946240	31946334	+	ENSG00000198089	SFI1	SFI1 centrin binding protein	1	0.7	0	0.0333333	0	0	1	1	0.818182	1	0.942857	0.714286	1	1	1	1	1	1	0.733333	0.904762	NA	NA	0.684211	1	0.757576	0.763636	1	0.916667	0.74026	1	NA	NA	0.975	1	1	1	1	1
chr3	112731581	112731658	-	ENSG00000163608	NEPRO	nucleolus and neural progenitor protein	1	0.8	0	0.0333333	0	0	0.977011	1	1	1	0.939394	0.964286	0.850746	1	0.842105	1	0.821429	0.79661	1	1	0.866667	1	0.860465	0.833333	1	0.795918	0.957746	1	1	0.83908	1	1	0.919075	0.982759	0.870968	0.844156	1	0.991342
chr3	11849809	11850057	-	ENSG00000144559	TAMM41	TAM41 mitochondrial translocator assembly and maintenance homolog	0	0.1	0	0.0333333	0	0	0	0.1	0.047619	0.133333	0.030303	0.0666667	0.25	0.130435	0	0	0.0909091	0.0625	0	0	0	0	0.473684	0.192308	0.148148	0.208333	0	0	0	0	0	0	0	0	0.047619	0	0.147541	0.101124
chr3	38181879	38182083	+	ENSG00000172936	MYD88	myeloid differentiation primary response 88	1	0.8	0	0.0333333	0	0	0.909091	0.769231	0.925	1	0.555556	1	1	0.909091	1	1	1	1	1	1	1	1	0.864407	1	0.813953	1	0.927273	0.842105	1	1	1	NA	1	1	1	0.833333	0.896552	0.969543
chr3	4744514	4744634	+	ENSG00000150995	ITPR1	inositol 1,4,5-trisphosphate receptor type 1	1	0.8	0	0.0333333	0	0	0.785714	1	0.84375	0.9	0.766667	0.971014	1	1	1	1	0.875	0.939394	1	1	0.411765	1	1	1	1	1	0.910448	0.962264	1	0.99005	1	1	1	0.836735	0.923077	0.921569	1	0.984
chr3	4776848	4777038	+	ENSG00000150995	ITPR1	inositol 1,4,5-trisphosphate receptor type 1	1	0.8	0	0.0333333	0	0	1	1	0.761905	0.833333	0.787879	0.957447	1	1	1	1	1	0.8	1	1	0	NA	1	1	1	1	1	0.95122	1	0.9875	1	1	1	0.851852	0.877551	0.84	1	0.952381
chr4	166149959	166150065	+	ENSG00000109466	KLHL2	kelch like family member 2	1	0.8	0	0.0333333	0	0	0.781513	0.727273	0.886792	0.75	0.788079	0.945946	0.833333	0.913043	0.707317	0.56	0.906977	0.9375	0.883495	0.847826	0.797468	1	1	1	1	1	0.85	1	1	1	1	1	0.74359	0.818182	0.777778	0.708333	1	1
chr4	166254492	166254777	+	ENSG00000052802	MSMO1	methylsterol monooxygenase 1	1	0.8	0	0.0333333	0	0	1	0.818182	0.851064	0.851852	0.752577	0.811765	0.917526	0.911765	1	0.911111	1	0.777778	1	1	0.98593	0.997516	0.968652	0.928687	0.916084	1	0.97318	0.923288	0.897959	0.714286	1	1	1	1	0.833333	0.705882	1	1
chr5	176078755	176078901	+	ENSG00000048140	TSPAN17	tetraspanin 17	1	0.8	0	0.0333333	0	0	0.941176	1	0.6	0.777778	0.644444	0.857143	1	0.964286	1	1	0.940594	0.898305	0.830508	0.906977	1	1	0.681818	0.816092	1	1	0.661972	0.833333	1	1	0.944444	0.727273	1	1	0.785714	0.72093	0.904762	1
chr6	64389901	64390062	+	ENSG00000118482	PHF3	PHD finger protein 3	1	0.8	0	0.0333333	0	0	1	1	0.636364	0.692308	0.966667	0.875	1	1	1	1	0.967213	1	1	1	1	1	0.925	1	1	1	1	1	0.872727	0.908046	1	1	0.940594	0.954023	0.866667	0.827957	0.833333	0.777778
chr7	2270184	2270399	-	ENSG00000002822	MAD1L1	MAD1 mitotic arrest deficient like 1	1	0.8	0	0.0333333	0	0	1	1	0.875	0.818182	1	1	0.862069	1	1	1	1	1	0.6875	0.714286	1	1	1	1	1	1	0.777778	0.863636	1	1	1	1	0.903226	1	0.833333	1	0.924528	1
chr8	124265562	124268411	-	ENSG00000165156	ZHX1	zinc fingers and homeoboxes 1	1	0.8	0	0.0333333	0	0	0.96875	0.836735	0.789474	0.939394	0.87013	0.777778	0.784173	0.732558	1	1	0.833333	1	0.875	0.76699	0.721311	0.61039	1	1	1	1	0.818182	0.959596	0.737374	0.649123	1	1	0.911111	0.983607	0.755725	0.872	1	1
chr8	42166419	42166543	+	ENSG00000104365	IKBKB	inhibitor of nuclear factor kappa B kinase subunit beta	1	0.8	0	0.0333333	0	0	0.833333	0.95122	1	1	0.764706	1	1	1	1	1	0.909091	0.666667	1	0.913043	1	1	0.913043	1	0.716667	1	1	0.928571	0.787879	0.766667	1	1	0.972603	0.882353	0.894737	1	1	0.923077
chr8	48206456	48206619	+	ENSG00000164808	SPIDR	scaffolding protein involved in DNA repair	1	0.8	0	0.0333333	0	0	1	0.953488	1	0.911111	0.683168	0.824561	0.666667	0.777778	1	1	0.945946	1	0.762712	0.862069	0.833333	1	1	1	0.701493	0.747748	0.833333	1	0.933333	0.910112	1	1	0.891892	0.959184	1	0.930233	1	1
chr8	56657620	56657680	-	ENSG00000167904	TMEM68	transmembrane protein 68	1	0.8	0	0.0333333	0	0	1	1	0.866667	0.75	0.925926	1	1	1	1	1	0.818182	1	0.894737	0.833333	1	1	1	1	0.809524	1	1	1	1	1	1	1	0.835616	0.714286	0.975309	1	0.932584	0.68
chr8	82741665	82741751	-	ENSG00000104497	SNX16	sorting nexin 16	1	0.9	0	0.0333333	0	0	1	0.688889	1	1	0.818182	1	0.920792	0.950617	0.677419	0.714286	0.846154	0.857143	1	1	1	1	0.785714	1	1	1	0.866667	1	1	1	1	1	0.878788	0.888889	0.888889	0.828571	1	1
chr16	57822487	57822625	-	ENSG00000140859	KIFC3	kinesin family member C3	0	0.2	0	0.0333333	0	0	0.142857	0.0322581	0	0	0	0	0	0.166667	0	0	0.04	0	0.416667	0.1875	0.2	NA	0.166667	0.148148	0.238095	0.357143	0.2	0.0666667	0.375	0.333333	0	0	0.0285714	0.0588235	0.142857	0.130435	1	NA
chr9	128097451	128097531	+	ENSG00000165219	GAPVD1	GTPase activating protein and VPS9 domains 1	0	0.2	0	0.0333333	0	0	0.181287	0.166667	0.264368	0.365854	0.487179	0.435897	0.220339	0.0232558	0.03125	0	0.0487805	0.0285714	0	0	0.75	0.5	0	0	0	NA	0	0	0	0	0.174603	0.0212766	0.293578	0.259843	0.190184	0.252747	0	0
chr2	27317668	27317802	+	ENSG00000138030	KHK	ketohexokinase	0	0.8	0	0.033463	0	0	0	0	0	0	0	0	0	0	0	0	0	0	0.831202	0.766537	0.910526	0.863118	0	0	0	0	0	0	0	0	0	0	0	0	NA	NA	0	NA
chr19	1632037	1632115	-	ENSG00000071564	TCF3	transcription factor 3	1	0.8	0	0.0339623	0	0	1	1	0.970149	1	0.733333	1	0.923077	1	0.925926	0.846154	0.692308	1	1	1	0.333333	1	0.916667	0.733333	0.776316	0.88785	0.782609	0.806452	0.735849	0.941176	1	1	0.833962	0.85567	1	1	0.912088	0.948052
chr7	102737724	102737795	+	ENSG00000170632	ARMC10	armadillo repeat containing 10	1	0.8	0	0.0340426	0	0	0.95122	1	0.808219	0.847826	1	1	0.821429	1	0.711111	0.823529	1	1	0.73822	0.765957	1	1	0.884444	0.766667	0.84466	0.870968	0.884058	0.945205	0.931034	1	1	1	1	0.888	0.97561	1	1	1
chr13	49084765	49084907	-	ENSG00000136161	RCBTB2	RCC1 and BTB domain containing protein 2	1	0.8	0	0.0342342	0	0	1	1	0.818182	0.826087	1	1	0.84466	0.963636	1	1	0.857143	1	1	1	1	1	1	1	0.681818	0.666667	0.958333	0.934066	1	1	NA	1	0.978495	1	0.864407	0.882353	0.785714	0.765766
chr11	85361293	85361385	+	ENSG00000171202	TMEM126A	transmembrane protein 126A	1	0.8	0	0.0343195	0	0	0.789474	0.906977	0.857143	1	0.925373	0.859649	0.827338	0.894737	0.896104	1	0.825784	0.829384	1	1	1	1	0.626374	0.571429	0.83432	0.74	1	1	1	1	1	1	0.956522	0.984	0.979058	0.972789	0.763158	0.64557
chr10	135213033	135213123	+	ENSG00000148824	MTG1	mitochondrial ribosome associated GTPase 1	1	0.9	0	0.0343284	0	0	0.823529	1	0.865169	0.967742	1	1	0.969231	1	1	1	0.924528	0.894737	1	1	1	1	1	1	0.865672	0.580247	0.849624	0.894737	1	1	1	NA	0.901639	1	1	1	1	1
chr2	118853995	118854376	+	ENSG00000125629	INSIG2	insulin induced gene 2	1	0.8	0	0.0344828	0	0	0.835616	0.860465	0.840491	0.831579	1	1	0.857143	0.955556	1	1	1	1	0.703704	1	1	1	1	1	1	1	0.880952	0.924528	1	1	1	1	0.978947	0.966102	0.765517	0.78022	1	1
chr15	75182868	75182995	+	ENSG00000178802	MPI	mannose phosphate isomerase	1	0.9	0	0.0348315	0	0	1	0.865169	0.804124	0.921569	0.977654	0.969697	0.878788	0.835821	1	1	1	1	1	1	1	1	1	1	1	1	0.834025	0.852761	0.929078	0.932203	1	1	0.880682	0.965116	0.901163	0.934783	1	1
chr12	32861087	32861158	+	ENSG00000087470	DNM1L	dynamin 1 like	1	0.8	0	0.0348624	0	0	1	1	0.826087	0.76	0.911111	1	0.91453	1	0.954023	0.925	0.989474	1	0.834862	0.964912	0.756098	1	0.867925	0.772152	1	1	0.927007	1	0.954802	1	1	1	0.993031	1	1	1	0.869565	1
chr8	42694329	42694524	-	ENSG00000131931	THAP1	THAP domain containing 1	1	0.7	0	0.0349398	0	0	0.785714	0.916667	0.73494	0.702128	0.945946	0.666667	0.875	0.892857	1	1	0.978022	1	0.957447	1	1	1	1	1	1	1	0.878261	1	1	1	0.897436	1	0.812081	0.895833	0.673913	0.762712	0.709677	0.922581
chr3	172229407	172229449	-	ENSG00000121858	TNFSF10	tumor necrosis factor superfamily member 10	1	0.8	0	0.0351064	0	0	1	1	0.966173	1	1	1	0.907975	0.978836	1	0.77027	1	1	0.965517	0.915094	1	0.913043	0.891932	0.862398	0.707434	0.785714	0.88	0.90625	0.835106	0.843137	1	1	1	1	0.962264	0.850746	0.951941	0.912473
chr7	73629152	73629270	+	ENSG00000086730	LAT2	linker for activation of T-cells family member 2	0	0.1	0	0.0351351	0	0	0	0	0.0196078	0.0140845	0.111111	0.142857	NA	0	0	0	0	0.333333	0	NA	NA	NA	0.135135	0	0.142857	0.384615	0	0	NA	0	NA	NA	0	0	0	0	0.159609	0.131148
chr8	42147674	42147791	+	ENSG00000104365	IKBKB	inhibitor of nuclear factor kappa B kinase subunit beta	1	0.9	0	0.0351351	0	0	0.608696	0.888889	0.954545	0.914286	1	1	0.785714	0.828571	1	1	1	1	1	1	1	1	1	0.896552	1	1	0.864865	0.87234	0.72	0.851852	1	1	0.773585	1	0.972973	1	1	1
chr1	35826795	35826856	+	ENSG00000146463	ZMYM4	zinc finger MYM-type containing 4	1	0.8	0	0.0352941	0	0	0.965517	0.92	1	1	1	0.913043	1	1	0.973684	1	0.722222	0.703704	1	1	1	1	0.897436	0.928571	1	1	0.764706	0.818182	0.803279	1	1	1	0.96129	1	0.886364	0.945946	1	0.966102
chr15	43478018	43478077	+	ENSG00000166946	CCNDBP1	cyclin D1 binding protein 1	1	0.8	0	0.0352941	0	0	1	1	0.968504	1	0.978022	1	0.98	0.924812	1	1	0.814286	0.842105	0.93578	1	0.979167	0.954545	0.912568	0.736842	1	0.945578	0.980769	1	0.977941	1	0.764706	0.703704	1	1	0.987097	0.985185	0.979452	0.969789
chr17	20107646	20109225	+	ENSG00000128487	SPECC1	sperm antigen with calponin homology and coiled-coil domains 1	1	0.8	0	0.0352941	0	0	1	1	1	1	0.923077	0.925234	1	1	0.846154	0.789474	1	1	0.84	1	NA	1	0.764706	0.804878	0.850746	0.866667	0.903846	0.897436	1	1	1	1	0.911111	0.977401	0.818182	0.761905	1	1
chr18	66368982	66369027	-	ENSG00000166479	TMX3	thioredoxin related transmembrane protein 3	1	0.8	0	0.0352941	0	0	0.925926	0.756098	0.961538	0.764706	1	0.939394	1	1	1	0.88	1	0.894737	1	1	1	1	0.958042	0.714286	1	1	0.774648	0.6	0.797753	0.551724	1	NA	0.789474	0.961538	0.807229	0.755102	0.838509	0.873418
chr2	65561739	65561907	-	ENSG00000198369	SPRED2	sprouty related EVH1 domain containing 2	1	0.8	0	0.0352941	0	0	0.844237	0.830846	0.740741	0.745455	0.764706	0.766667	1	0.965517	1	1	1	1	1	1	0.9375	1	0.952096	0.941176	1	1	0.944444	0.95	1	0.925	1	1	0.870968	0.846154	0.881081	0.910714	1	1
chr5	130651669	130651837	+	ENSG00000158985	CDC42SE2	CDC42 small effector 2	1	0.8	0	0.0352941	0	0	0.993174	0.975904	0.950207	1	0.764706	0.808511	1	0.976744	0.770115	0.666667	1	1	1	1	0.921569	1	1	1	0.947368	0.912664	0.887324	0.851852	1	1	1	1	0.882353	0.930348	0.93154	0.955975	0.988962	0.973684
chr4	20884231	20884332	-	ENSG00000185774	KCNIP4	potassium voltage-gated channel interacting protein 4	0	0.9	0	0.0354839	0	0	NA	NA	NA	NA	0.883333	0.935484	NA	NA	0	0	NA	NA	0	NA	NA	NA	NA	NA	NA	NA	1	1	0	NA	NA	NA	NA	0	0	0	NA	NA
chr2	8888017	8888130	-	ENSG00000134313	KIDINS220	kinase D interacting substrate 220	1	0.9	0	0.0355932	0	0	0.942857	0.810345	1	1	0.430769	0.349398	0.964286	1	0.877193	0.792208	0.921875	0.924051	0.828125	0.966102	1	1	1	0.855422	0.958333	1	1	0.88764	1	1	1	0.950311	0.864407	0.72093	0.938776	1	0.899371	0.989362
chr22	24807556	24807672	+	ENSG00000100014	SPECC1L	sperm antigen with calponin homology and coiled-coil domains 1 like	1	0.9	0	0.0355932	0	0	0.945455	0.850467	1	0.971429	0.894737	0.836066	0.864407	0.962264	0.848485	0.73494	0.943662	1	1	1	1	1	0.888889	0.703704	1	0.952	0.974026	0.982759	1	1	1	1	0.984436	1	0.974522	0.905325	0.969231	1
chr7	158715068	158715240	+	ENSG00000126870	WDR60	WD repeat domain 60	1	0.9	0	0.0355932	0	0	1	1	1	0.853659	0.961538	1	1	1	0.619048	1	1	1	0.916667	1	1	1	1	1	1	1	1	1	0.87234	0.909091	1	1	0.854839	0.861111	0.890411	0.864407	1	1
chr17	565049	565135	-	ENSG00000141252	VPS53	VPS53, GARP complex subunit	1	0.8	0	0.0356164	0	0	0.708738	0.972973	0.72093	0.795918	0.857143	0.957447	0.876923	0.821429	0.885714	1	1	0.925926	0.821429	0.72973	1	1	1	1	1	1	0.74359	0.818182	1	1	1	1	0.835616	0.964912	0.894737	0.9	1	1
chr5	141359688	141359916	+	ENSG00000013561	RNF14	ring finger protein 14	1	0.8	0	0.0356164	0	0	0.92	0.931034	1	1	0.788018	0.591241	0.853659	0.823529	0.883495	0.724138	0.837838	0.835616	0.960199	1	0.953846	1	1	1	1	1	0.95122	1	0.971292	1	1	1	0.736842	0.799043	0.874016	0.877095	1	1
chr2	88485070	88485243	+	ENSG00000144115	THNSL2	threonine synthase like 2	0	0.2	0	0.0356808	0	0	0.0434783	0	0	0	0	0	0	0.0588235	0.142857	0.0526316	0.157895	0.263158	0.0218978	0	0.395349	0.185185	0.0869565	0.176471	0	0	0	0	0.307692	0.241379	0.164319	0.0952381	0.0810811	0.0769231	0.176471	0.047619	0	0
chr10	21107633	21108445	-	ENSG00000078114	NEBL	nebulette	0	1	0	0.0357143	0	0	NA	0	1	NA	0.0185185	0.0201342	0	0	NA	NA	0.964286	0.958744	0	0	NA	NA	0	0	0	0	0	NA	NA	NA	NA	NA	0.461538	0.411765	0.08	0.0406504	NA	NA
chr12	125621208	125621410	+	ENSG00000081760	AACS	acetoacetyl-CoA synthetase	1	0.8	0	0.0360656	0	0	0.849462	1	0.962963	1	0.830508	0.836066	0.992157	0.971014	0.945946	1	0.866667	1	1	0.957447	1	1	1	1	1	1	0.925	0.728814	1	1	1	1	0.916084	0.98	0.900552	0.847458	1	1
chr1	150464074	150464138	+	ENSG00000143374	TARS2	threonyl-tRNA synthetase 2, mitochondrial (putative)	1	0.7	0	0.0362637	0	0	0.857143	1	0.733333	0.902439	1	1	1	0.904762	1	1	0.957447	1	0.924528	1	1	0.914894	1	1	1	1	0.826087	0.736842	1	1	0.910112	1	0.96	0.846154	0.736264	0.957447	0.969925	1
chr22	39905427	39905576	+	ENSG00000100335	MIEF1	mitochondrial elongation factor 1	0	0.1	0	0.0363636	0	0	0.0909091	0.0769231	0.025641	0	0.0746269	0.0243902	0.384615	0.0625	0	0	0.0344828	0	0.207547	0.180328	0	0	0	0	0	0	0.0545455	0	0	0.0666667	0	0	0.025	0.0649351	0.114286	0.142857	0.136364	0.0930233
chr12	121659897	121659969	+	ENSG00000135124	P2RX4	purinergic receptor P2X 4	1	0.9	0	0.0363636	0	0	1	1	0.914286	1	0.660377	1	1	1	0.88	0.913043	1	1	0.915789	1	0.9625	1	0.852632	0.851852	1	0.866667	0.936508	1	0.961039	0.936842	NA	NA	0.805556	0.863636	0.909091	1	1	1
chr20	401515	401675	+	ENSG00000125826	RBCK1	RANBP2-type and C3HC4-type zinc finger containing 1	1	0.9	0	0.0363636	0	0	1	1	0.976744	0.924528	0.756098	1	0.939394	1	0.981481	1	1	1	0.890909	1	0.928571	1	0.853659	1	0.96875	1	0.891473	0.863636	1	1	1	1	0.787879	0.746032	0.976471	1	1	1
chrX	18919603	18919721	-	ENSG00000044446	PHKA2	phosphorylase kinase regulatory subunit alpha 2	1	0.9	0	0.0363636	0	0	0.757576	1	0.75	0.928571	1	1	0.855072	0.863636	1	1	1	1	1	1	0.633333	1	1	1	0.973333	0.939394	0.857143	1	0.866667	1	NA	1	0.865169	0.957447	0.940299	1	1	1
chr2	40405527	40405633	-	ENSG00000183023	SLC8A1	solute carrier family 8 member A1	0	1	0	0.0364583	0	0	0	0	0	0	1	0.727273	0	0	0	0	0.912037	0.963542	0	0	0	0	NA	0	0	NA	0	0	0	0.0465116	NA	NA	0	0	0	NA	0	0
chr7	44687256	44687358	+	ENSG00000105953	OGDH	oxoglutarate dehydrogenase	1	0.8	0	0.0365385	0	0	0.943503	0.960265	1	1	0.782857	0.919192	0.991597	1	1	1	0.990107	0.984314	0.932584	1	0.977778	1	1	0.931034	1	1	1	1	1	0.97619	1	1	0.754237	0.701031	0.9375	0.954955	0.850575	0.836538
chr6	52852155	52852206	-	ENSG00000170899	GSTA4	glutathione S-transferase alpha 4	1	0.8	0	0.0365591	0	0	0.757576	0.714286	0.897959	1	0.990338	0.958333	1	1	0.933333	1	1	1	1	1	1	1	0.763441	0.6875	0.736842	1	0.977143	1	0.76378	0.770115	0.853659	1	0.957143	0.96875	0.978142	0.956989	1	1
chr1	155238499	155238586	-	ENSG00000176444	CLK2	CDC like kinase 2	1	0.8	0	0.0367347	0	0	1	1	0.835052	0.898305	0.806452	1	1	1	1	1	0.644444	0.733333	0.704918	0.730769	0.571429	0.826087	1	1	0.972603	0.836735	1	0.969231	0.901235	0.898551	1	1	0.9447	0.907692	0.80531	0.747126	1	1
chr12	56363259	56363360	+	ENSG00000123374	CDK2	cyclin dependent kinase 2	1	0.8	0	0.0367347	0	0	1	1	0.960784	1	0.84	1	1	1	0.975309	1	1	0.836735	1	1	1	1	0.948819	0.926346	0.825	0.77305	0.869159	0.864078	0.942029	0.958763	0.883333	0.853659	1	1	0.914894	1	1	1
chr16	15719229	15719657	-	ENSG00000166783	KIAA0430	KIAA0430	1	0.8	0	0.0367347	0	0	0.666667	0.88	0.703704	0.655172	0.826087	0.884615	0.797753	0.836735	0.986577	0.88785	0.9	0.764706	1	1	1	1	1	1	1	1	0.888889	1	0.983607	1	0.746835	0.588235	0.761905	0.784615	0.902439	1	0.901786	1
chr1	204513663	204513812	+	ENSG00000198625	MDM4	MDM4, p53 regulator	1	0.8	0	0.0368421	0	0	0.803571	1	0.888889	0.87931	0.93617	0.837838	0.808	0.810526	1	1	0.87234	0.8	0.688889	0.714286	0.37931	0.6	1	1	0.826923	0.763158	0.989637	0.984615	0.411765	1	1	1	0.958763	0.885246	1	0.977778	1	1
chr15	76206451	76206546	+	ENSG00000167196	FBXO22	F-box protein 22	1	0.7	0	0.0368421	0	0	0.936508	0.869565	1	1	0.730769	0.73913	1	1	1	1	0.968254	1	0.983607	1	1	1	1	0.906977	1	1	0.953488	0.824561	0.981132	1	0.736842	0.853659	1	1	1	0.971831	1	1
chr4	2869699	2869856	+	ENSG00000087274	ADD1	adducin 1	0	0.2	0	0.0368421	0	0	0.0265487	0.0769231	0.0697674	0.0434783	0.236842	0.247525	0	0.0227273	0	0	0.0604027	0.06	0.21875	0.283582	0.0704225	0	0	0	0.151515	0.0149254	0	0.00689655	0	0	0	0	0.0461538	0.0598291	0.0440252	0	0	0
chr1	94997877	94998036	-	ENSG00000117525	F3	coagulation factor III, tissue factor	1	0.9	0	0.0369048	0	0	0.937008	0.930627	0.971223	0.979798	0.810127	0.834537	0.951807	0.924933	0.935829	0.974468	0.947917	0.984252	1	1	1	1	0.963285	0.94015	1	1	0.85906	0.900654	1	1	1	1	0.96266	0.981395	0.879961	0.863095	1	NA
chr14	37838722	37838829	+	ENSG00000151338	MIPOL1	mirror-image polydactyly 1	1	0.8	0	0.037037	0	0	1	1	1	1	1	1	1	1	0.818182	0.85	0.894737	1	1	1	NA	NA	1	1	1	1	0.811321	0.722222	0.902913	0.876923	NA	NA	0.837037	1	0.923077	0.882353	NA	NA
chr9	36056977	36057010	+	ENSG00000122707	RECK	reversion inducing cysteine rich protein with kazal motifs	0	0.2	0	0.0372093	0	0	0.018018	0.00534759	0.104478	0.162791	0.217391	0.333333	0.243243	0.0434783	0	0	0.04	0.0769231	0	0	0	0	0.024	0	0	0	0.0140845	0	0.111111	0	0	NA	0.0909091	0	0.2	0	0	0
chr16	57171061	57171194	+	ENSG00000140848	CPNE2	copine 2	1	0.9	0	0.0374046	0	0	0.966851	0.935897	0.925	0.849624	0.904762	0.954545	0.962441	0.989529	1	1	1	1	0.913043	0.923077	1	1	0.81982	0.8	0.892216	0.862595	1	1	1	0.944444	1	1	0.976608	1	0.970149	1	0.857143	0.865546
chr10	126205749	126205840	+	ENSG00000107902	LHPP	phospholysine phosphohistidine inorganic pyrophosphate phosphatase	1	0.8	0	0.0375	0	0	0.932203	0.892857	0.962963	0.952381	0.810127	0.882353	0.985401	1	0.8375	0.981982	1	0.875	1	1	0.930556	0.928571	1	1	0.769231	1	1	0.968254	0.932203	0.956044	0.690476	1	0.979695	0.934641	0.961783	0.965217	1	1
chr12	42631401	42631526	-	ENSG00000015153	YAF2	YY1 associated factor 2	1	0.8	0	0.0378378	0	0	1	1	1	1	1	1	1	1	1	1	0.981818	0.973684	1	1	0.853659	0.837838	1	1	1	1	0.84	1	0.83871	1	0.793814	0.846154	0.913043	1	0.965517	0.901235	1	1
chr2	160005653	160005783	+	ENSG00000115183	TANC1	tetratricopeptide repeat, ankyrin repeat and coiled-coil containing 1	1	0.8	0	0.0378378	0	0	0.857143	1	0.864407	0.73913	0.555556	1	0.254902	0.538462	1	1	0.821782	0.808511	1	1	1	1	1	1	1	1	0.837838	1	0.821429	0.632653	NA	NA	1	1	0.885714	1	NA	NA
chr6	131186676	131186774	-	ENSG00000079819	EPB41L2	erythrocyte membrane protein band 4.1 like 2	1	0.7	0	0.0378815	0	0	0.953488	0.915493	0.979275	0.957219	0.699374	0.619318	1	0.974843	0.988439	1	1	1	1	1	1	1	1	1	1	1	0.989276	0.986159	1	1	1	1	0.737882	0.769412	0.984	0.988571	1	1
chr5	137676873	137677102	+	ENSG00000120709	FAM53C	family with sequence similarity 53 member C	1	0.9	0	0.037931	0	0	0.929825	1	0.809524	0.925926	0.673913	0.885714	1	1	1	1	0.732283	0.961538	0.793103	1	1	1	1	1	1	1	0.617978	0.862069	0.924051	0.866667	0.875	1	0.786667	0.820513	0.710145	0.891892	1	1
chr6	15651544	15651594	-	ENSG00000047579	DTNBP1	dystrobrevin binding protein 1	1	0.9	0	0.037931	0	0	0.903846	0.702128	0.907285	0.909091	0.859375	0.809524	0.928571	1	1	1	0.980769	0.875	1	0.913043	1	1	1	0.862069	0.862745	0.756098	0.972603	0.906977	0.927711	0.970149	0.92638	1	1	1	1	1	0.986111	1
chr1	155223875	155223985	-	ENSG00000160767	FAM189B	family with sequence similarity 189 member B	1	0.8	0	0.0380952	0	0	0.92	0.945946	0.5	0.5	0.76	0.878788	0.761905	0.948718	0.898734	1	0.8	1	1	1	1	1	0.875	1	0.820513	1	0.836735	0.9	0.873418	0.875	1	1	1	1	0.945946	1	1	1
chr14	59827520	59827580	+	ENSG00000100592	DAAM1	dishevelled associated activator of morphogenesis 1	1	0.8	0	0.0383838	0	0	1	1	0.982906	1	0.838384	0.8	0.934884	0.932773	1	1	0.955882	0.896552	1	1	1	1	0.654135	0.72	1	1	1	1	1	1	0.8125	1	0.897436	1	1	1	1	1
chr17	42757953	42758011	-	ENSG00000180329	CCDC43	coiled-coil domain containing 43	1	0.8	0	0.0383838	0	0	0.826923	1	0.838384	0.915493	0.915663	0.897436	0.945946	0.652174	0.984375	0.915493	0.820896	0.947368	0.918367	0.666667	0.692308	1	1	1	1	1	0.968992	1	0.775281	0.753086	1	1	0.886076	0.880342	0.953795	0.985401	1	1
chr1	17316382	17316498	-	ENSG00000159363	ATP13A2	ATPase 13A2	1	0.8	0	0.0387097	0	0	0.924051	0.9375	0.915493	0.906977	0.765517	0.879518	0.898305	0.932203	1	0.857143	0.666667	1	1	1	1	1	1	1	0.975309	1	0.83871	1	0.901639	1	1	1	0.959184	1	0.785714	0.95122	0.913043	1
chr3	142144064	142144174	-	ENSG00000114127	XRN1	5'-3' exoribonuclease 1	1	0.8	0	0.0387097	0	0	1	1	0.851852	1	0.822222	0.769231	1	1	1	1	1	1	1	1	0.714286	1	0.714286	0.647059	1	1	0.870968	0.870968	1	1	0.791667	0.83871	0.961538	1	0.928571	1	1	1
chr6	149924404	149924509	-	ENSG00000186625	KATNA1	katanin catalytic subunit A1	1	0.9	0	0.0390374	0	0	1	1	0.826087	1	0.666667	1	1	1	1	1	1	1	1	1	1	1	1	1	0.860963	1	1	1	0.915493	0.869159	1	1	0.990385	1	0.909091	1	0.858156	1
chr11	59562845	59562955	+	ENSG00000166900	STX3	syntaxin 3	1	0.9	0	0.0395349	0	0	1	1	1	0.897436	0.230769	0.0909091	0.769231	0.724138	1	1	0.860465	1	0.989744	0.969072	1	1	1	0.858586	1	1	1	0.924528	0.884615	1	1	1	1	0.83871	0.909091	0.888889	0.922078	0.851852
chr20	44751765	44751858	+	ENSG00000101017	CD40	CD40 molecule	1	0.9	0	0.0395349	0	0	0.882353	1	0.912	0.885714	1	0.5	0.857143	0.860465	0.824561	0.885714	0.952381	1	0.944444	1	1	1	0.635821	0.683333	0.715447	0.794872	0.934426	0.829787	0.961905	1	1	1	0.74359	0.818182	0.87931	0.888889	1	1
chr10	97096278	97097051	-	ENSG00000095637	SORBS1	sorbin and SH3 domain containing 1	0	0.8	0	0.0396694	0	0	0	0	0	0	0.0283401	0.0240964	0.00523062	0.00319489	0.00259067	0.00179533	0.760331	0.843705	0	0	0	0	0	0	0.019943	0.0224719	0	0	0.00232666	0.00540541	0.783784	0.889251	0.0365591	0.00699301	0.517588	0.493056	NA	NA
chr17	33344542	33344625	-	ENSG00000092871	RFFL	ring finger and FYVE like domain containing E3 ubiquitin protein ligase	1	0.8	0	0.04	0	0	1	1	0.72549	0.92	0.880952	0.966102	1	0.92	1	1	0.894737	0.733333	0.958763	1	0.816092	0.884615	1	1	0.84	0.686275	0.923077	0.954545	1	1	0.861538	1	0.636364	0.781818	0.971564	0.940828	0.951456	0.808081
chr18	697240	697355	-	ENSG00000132199	ENOSF1	enolase superfamily member 1	1	0.8	0	0.04	0	0	0.862069	0.9375	0.973333	0.913043	0.84	0.806452	1	1	0.76	0.904762	0.733333	1	0.648352	0.842697	0.977528	0.989583	1	1	0.698113	1	0.910448	1	0.915789	0.869565	1	1	1	1	0.790123	0.768595	1	1
chr19	16636053	16636488	-	ENSG00000085872	CHERP	calcium homeostasis endoplasmic reticulum protein	1	0.8	0	0.04	0	0	1	1	1	1	1	1	0.857143	1	1	1	0.888889	1	1	0.636364	0.826087	1	1	1	0.923077	0.875	0.791045	1	1	1	1	0.885714	0.75	1	0.829787	1	0.84	1
chr3	160083831	160083940	-	ENSG00000068885	IFT80	intraflagellar transport 80	1	0.8	0	0.04	0	0	0.84	1	0.736842	0.959184	0.84127	0.8	0.6	1	0.906977	1	0.875	1	0.972222	1	1	1	0.747126	1	0.833333	1	1	1	1	0.75	NA	1	0.913043	0.987097	1	1	0.714286	0.821429
chr16	70187294	70187476	+	ENSG00000090857	PDPR	pyruvate dehydrogenase phosphatase regulatory subunit	1	0.8	0	0.04	0	0	1	1	0.724138	0.807692	0.926829	1	0.636364	0.789474	1	1	0.846154	0.939394	0.92	0.746835	1	1	1	1	1	1	0.627907	0.677419	0.76	0.848485	0.898551	1	0.9	1	0.808511	0.802469	1	1
chr18	11886712	11886777	-	ENSG00000154889	MPPE1	metallophosphoesterase 1	1	0.8	0	0.04	0	0	0.777778	1	1	0.829787	0.659574	0.644444	0.661972	0.76	1	1	1	1	0.966102	0.753086	0.894737	0.885714	1	1	0.870968	1	0.789474	0.754386	0.863636	1	1	1	0.794872	0.642857	0.775	0.632353	1	0.927928
chr19	58927186	58927307	+	ENSG00000171574	ZNF584	zinc finger protein 584	0	0.2	0	0.04	0	0	0	0	0.148936	0.103448	0.0285714	0	0	0	0.15	0.0555556	0.129032	0.166667	0.16	0.285714	0.25	0.0625	0	0.047619	0	0	0.04	0.0212766	0	0	0.1875	0.0857143	0.0731707	0.0810811	0.170213	0.0512821	0	0
chr3	9475729	9475865	+	ENSG00000168137	SETD5	SET domain containing 5	0	0.2	0	0.04	0	0	0.114286	0.0724638	0	0	0	0	0	0.157895	0.0117647	0	0.137931	0.133333	0.16	0.1	0.157895	0.166667	0.203252	0.316456	0	0	0.00840336	0	0.116279	0	0.25	0.221053	0.0136986	0	0.1	0.0666667	0	0.0537634
chrX	48849840	48849990	-	ENSG00000068400	GRIPAP1	GRIP1 associated protein 1	1	0.9	0	0.0403509	0	0	1	1	0.722772	0.890411	0.938326	0.986207	0.846154	1	1	1	1	1	0.923077	0.877551	0.746032	1	0.923077	0.859649	0.859155	0.959184	0.9	1	1	1	1	1	1	1	0.870968	1	0.853659	0.835052
chr17	46023227	46023355	+	ENSG00000108439	PNPO	pyridoxamine 5'-phosphate oxidase	1	0.8	0	0.0404908	0	0	0.809524	0.911111	0.625	0.939394	0.790698	1	0.979798	1	1	1	0.932584	0.96875	1	1	0.989011	1	0.672131	0.787879	1	1	0.890909	0.842697	0.918367	0.885714	0.9	1	1	1	0.840491	0.894737	0.913043	0.87234
chr10	13386758	13387028	-	ENSG00000086475	SEPHS1	selenophosphate synthetase 1	1	0.9	0	0.0407035	0	0	0.846154	0.89313	0.649635	0.721519	0.894737	0.927711	0.934959	0.938462	1	1	1	1	1	1	0.737705	0.904762	1	1	1	1	0.981308	1	1	1	1	1	0.859296	0.94382	0.789474	0.904059	1	0.931034
chr18	32418058	32418135	+	ENSG00000134769	DTNA	dystrobrevin alpha	0	0.4	0	0.040884	0	0	0	0	0	0	0.0247934	0.016	0	0	0.0322581	0	0.389163	0.359116	NA	0	NA	NA	0	0	0	0	0	0	0	0	0.12426	0.269841	0	0	0.158879	0.0952381	NA	NA
chr6	15651544	15651639	-	ENSG00000047579	DTNBP1	dystrobrevin binding protein 1	1	0.9	0	0.0411765	0	0	0.875	0.674419	0.85567	0.901639	0.777778	0.809524	0.896552	1	1	1	0.952381	0.842105	1	0.894737	1	1	1	0.733333	0.794118	0.583333	0.947368	0.846154	0.862595	0.952381	0.858824	1	1	1	1	1	0.976471	1
chr3	32490946	32491044	+	ENSG00000153551	CMTM7	CKLF like MARVEL transmembrane domain containing 7	1	0.8	0	0.0412698	0	0	1	1	0.849624	1	1	1	0.786408	0.90625	1	1	0.666667	1	1	0.84127	1	1	0.691395	0.696552	0.666667	0.495268	1	1	0.835821	0.793103	1	1	0.714286	0.671642	0.85	0.828571	0.978313	0.981162
chr6	57015517	57015660	+	ENSG00000112200	ZNF451	zinc finger protein 451	1	0.8	0	0.0412698	0	0	1	1	1	1	0.789474	0.702128	0.893491	1	0.844156	0.714286	0.967742	1	1	1	1	1	1	0.84127	1	1	0.902439	1	0.837037	0.912088	1	1	0.975062	0.952756	0.973333	1	1	1
chr2	99163049	99163157	+	ENSG00000040933	INPP4A	inositol polyphosphate-4-phosphatase type I A	1	0.8	0	0.0413793	0	0	1	0.75	0.9375	1	0.972222	1	0.809524	1	1	1	1	0.941176	1	1	1	1	1	0.684211	0.607843	0.894737	0.875	1	0.76	0.758621	1	NA	1	1	1	1	0.992366	1
chr6	13588563	13588696	+	ENSG00000124523	SIRT5	sirtuin 5	1	0.8	0	0.0413793	0	0	1	1	1	0.777778	0.652174	1	1	1	1	1	0.918782	1	0.938144	1	0.934066	0.909091	1	1	0.678571	0.758621	0.860465	0.888889	0.901961	0.952381	1	1	1	1	0.829787	0.933333	1	1
chrX	15858620	15858714	-	ENSG00000182287	AP1S2	adaptor related protein complex 1 sigma 2 subunit	0	0.9	0	0.041844	0	0	0	0	0.00659341	0	0.0242424	0.011236	0.0632911	0.0666667	0	0	0.835724	0.858156	0	0	0	0	0	0	0	0	0	0	0	0	1	0.881443	0.0102881	0.0127443	0.537391	0.428571	0	0
chr2	37229449	37229715	-	ENSG00000008869	HEATR5B	HEAT repeat containing 5B	1	0.7	0	0.0419355	0	0	0.902439	0.90625	1	1	1	1	1	1	1	1	0.942029	0.962617	1	1	0.741935	0.9375	1	1	0.822785	0.738095	0.925926	1	0.929825	0.803922	1	1	1	1	0.957746	0.912281	1	0.94898
chr3	52677264	52677359	-	ENSG00000163939	PBRM1	polybromo 1	1	0.7	0	0.0419355	0	0	0.807229	0.851852	1	1	0.837838	0.846154	0.957447	0.964286	0.913043	1	0.950617	0.955556	0.677419	0.741935	1	1	1	1	1	1	0.96	1	1	1	0.89899	1	1	1	0.911111	1	1	0.741935
chr1	155640111	155640255	-	ENSG00000163374	YY1AP1	YY1 associated protein 1	1	0.8	0	0.0421053	0	0	1	0.896907	0.971014	1	0.95	1	0.794872	0.842105	0.835294	1	1	1	0.880597	0.933333	1	1	1	1	0.866667	1	0.957447	0.974026	1	0.989529	1	0.981735	0.91411	0.966805	0.717647	0.98374	1	1
chr17	2371055	2371170	-	ENSG00000127804	METTL16	methyltransferase like 16	1	0.8	0	0.0421053	0	0	0.72	0.931034	0.808511	1	0.842105	0.857143	1	1	1	1	1	1	1	1	1	1	1	1	1	1	1	1	0.939394	0.844156	0.581395	1	0.830986	0.864865	0.809524	0.741935	1	1
chr22	17092548	17092783	+	ENSG00000100181	TPTEP1	transmembrane phosphatase with tensin homology pseudogene 1	1	0.8	0	0.0421053	0	0	0.888889	0.789474	0.842105	0.714286	1	0.933333	0.690141	0.836066	1	1	1	1	0.875	0.894737	1	NA	1	0.931034	1	1	0.794872	0.666667	1	0.846154	0.892857	1	1	0.6875	0.836066	0.873418	1	1
chr8	86035648	86035841	+	ENSG00000133739	LRRCC1	leucine rich repeat and coiled-coil centrosomal protein 1	1	0.7	0	0.0421053	0	0	1	0.714286	0.955556	0.888889	0.7	0.517241	0.793103	0.882353	0.64557	0.640449	1	1	0.613636	0.74359	1	1	0.660377	0.806452	1	1	0.6875	0.657895	0.643411	0.887324	NA	NA	0.964444	1	0.675	0.628571	1	1
chr9	88924378	88924491	-	ENSG00000083223	ZCCHC6	zinc finger CCHC-type containing 6	1	0.8	0	0.0421053	0	0	1	1	1	1	1	1	0.756098	1	1	0.966667	1	0.928571	0.684211	0.755102	1	1	0.692308	1	0.714286	0.802198	1	1	0.842105	1	1	1	1	1	0.826087	0.931034	0.99115	0.991071
chr17	57971157	57971285	+	ENSG00000108443	RPS6KB1	ribosomal protein S6 kinase B1	0	0.2	0	0.0421053	0	0	0.2	0.037037	0.294118	0	0.142857	0.238095	0.0967742	0.04	0.0769231	0	0	0.0285714	0	0	0	0	0.157895	0	0	0	0.0196078	0	0	0	0	0	0.333333	0	0.157895	0	0	0
chr19	12204881	12204999	+	ENSG00000214189	ZNF788	zinc finger family member 788	0	0.2	0	0.0421053	0	0	1	1	0	0	0	0	0	0	0	0	0	NA	0	NA	NA	NA	NA	0	1	0	0.2	0	0	0	NA	NA	0.157895	0.153846	0	0	0	NA
chr7	139059147	139059217	+	ENSG00000146963	LUC7L2	LUC7 like 2, pre-mRNA splicing factor	0	0.2	0	0.0421053	0	0	0	0.0212766	0.134328	0.278689	0.173913	0.3	0.0526316	0	0.0147783	0	0.0208333	0.0652174	0.0793651	0.0909091	0	0	0	0	0	0	0.0679612	0.0679612	0.157895	0.128205	0.00689655	0	0.030303	0.032967	0.190751	0.349398	0	0
chr7	99160811	99160889	+	ENSG00000197343	ZNF655	zinc finger protein 655	0	0.2	0	0.0421053	0	0	0	0.0434783	0.0153846	0.191489	0.247525	0.289474	0.0857143	0.142857	0.0384615	0.157895	0	0	0	0	0	0	0.285714	0.142857	0	0	0.106383	0.0149254	0.0857143	0.230769	0	0	0.04	0.011236	0.142857	0.1875	0.0232558	0.0344828
chr16	90102041	90102095	+	ENSG00000141013	GAS8	growth arrest specific 8	1	0.8	0	0.0424242	0	0	0.757576	0.928571	0.810811	0.645161	0.657143	0.8	0.859649	0.735849	1	1	1	1	0.866667	0.870968	1	1	1	1	1	1	0.897436	0.833333	0.928571	0.761905	1	1	0.967742	0.974684	0.877729	0.769231	0.647059	0
chr2	20990015	20990158	-	ENSG00000118961	LDAH	lipid droplet associated hydrolase	1	0.8	0	0.0424242	0	0	1	0.74359	0.875	0.692308	1	0.75	0.76	0.757576	1	1	1	1	0.810526	0.885714	1	1	1	1	1	1	1	1	0.852632	0.717949	1	1	0.828571	1	1	1	1	1
chr12	88909311	88909394	-	ENSG00000049130	KITLG	KIT ligand	1	0.7	0	0.0425743	0	0	0.709091	0.785714	0.833333	1	1	1	0.681818	1	0.967742	0.975904	0.789474	1	0.644737	0.742574	NA	NA	0.911111	0.877095	1	1	0.866667	0.9375	0.954887	0.943262	NA	1	0.783784	0.714286	0.882353	1	NA	NA
chr3	129155286	129156151	-	ENSG00000129071	MBD4	methyl-CpG binding domain 4, DNA glycosylase	1	0.8	0	0.0426966	0	0	1	1	0.91358	0.982143	0.866667	1	1	0.97619	1	1	1	1	0.974359	0.728395	1	1	0.672727	0.655172	0.789474	0.846154	0.882353	0.987179	1	0.830986	1	1	1	0.816327	1	1	0.756757	0.842697
chr5	40730364	40730445	-	ENSG00000113638	TTC33	tetratricopeptide repeat domain 33	1	0.8	0	0.0426966	0	0	0.883333	0.875	1	0.921569	1	0.986207	1	0.961538	1	0.913043	1	1	1	1	1	1	1	0.8	0.842697	0.546667	0.925373	0.831776	1	1	1	1	0.95082	1	0.88024	0.9625	1	1
chr11	46539698	46539976	-	ENSG00000110497	AMBRA1	autophagy and beclin 1 regulator 1	0	0.1	0	0.0428571	0	0	0.103448	0	0.315789	0	0.0416667	0	0.142857	0	1	NA	0	0	0.0666667	0	0	0	0.294118	0	0.2	0	0.0909091	0	0.136364	0	0.2	0	0.0508475	0	0.173333	0.037037	0	0
chr19	55088932	55089190	+	ENSG00000239998	LILRA2	leukocyte immunoglobulin like receptor A2	0	0.1	0	0.0428571	0	0	0	0	0.0666667	0.2	0	NA	0	0	0	NA	0.428571	0.2	0	NA	0.153846	0	0.047619	0.133333	0.272727	0.12	0	0	0	0	NA	NA	0.142857	0.333333	0	NA	0.119415	0.149331
chr2	165583616	165583654	-	ENSG00000082438	COBLL1	cordon-bleu WH2 repeat protein like 1	0	0.1	0	0.0428571	0	0	0.142857	0.121951	0.0943396	0.05	0.0857143	0.2	0.169811	0.108434	0.155556	0.142857	0.166667	0	0.255814	0.102941	0.590909	0.347826	0.117647	0	0.116279	0	0.0491803	0.212121	0	0	0	0	0.25	0	0	0	NA	NA
chr4	8034375	8034407	-	ENSG00000163995	ABLIM2	actin binding LIM protein family member 2	0	0.1	0	0.0428571	0	0	0.0149254	0	0.142857	0.0526316	0.142857	0.25641	0	0	0.2	0.222222	0	0.111111	0.142857	0.2	NA	NA	0	0	0	0	0	0.2	0	0	0.0315217	0.021601	0	0	0.0792079	0.0684932	0	0
chr8	133811341	133811418	+	ENSG00000129292	PHF20L1	PHD finger protein 20-like 1	0	0.1	0	0.0428571	0	0	0.0967742	0	0	0.125	0.0232558	0	0.0588235	0.263158	0	0	0.0588235	0.0263158	0.12	0.172414	0	0	0	0.111111	0.142857	0.428571	0.0769231	0.0232558	0	0	0.333333	0.142857	0	0.0810811	0.235669	0.150327	0.306667	0.102041
chr8	133837280	133837402	+	ENSG00000129292	PHF20L1	PHD finger protein 20-like 1	0	0.1	0	0.0428571	0	0	0.030303	0.25	0.0526316	0.0769231	0.5	0.0769231	0	0	0.132075	0	0.0192308	0.012987	0	0	0	0	0	0	0	0	0	0.0333333	0	0	0.168831	0.473684	0.0434783	0.030303	0.142857	0.079646	0	0
chr2	201761799	201761937	+	ENSG00000196290	NIF3L1	NGG1 interacting factor 3 like 1	1	0.9	0	0.0428571	0	0	0.844156	1	1	0.961905	0.985507	1	0.98	1	1	1	0.844156	0.857143	1	1	0.982301	1	0.428571	0.619048	0.917355	0.870968	0.924528	0.891304	0.887324	0.857143	0.782609	0.903226	1	1	0.925926	0.911111	1	1
chr21	42802460	42802535	+	ENSG00000157601	MX1	MX dynamin like GTPase 1	1	0.7	0	0.0428571	0	0	0.833333	1	0.894737	1	0.804878	1	0.742857	0.935484	0.925926	1	0.956522	1	1	1	0.777778	1	0.981308	0.666667	1	0.897059	0.971631	1	1	1	1	1	0.714286	0.876543	0.983051	1	0.992424	0.988417
chr4	146463734	146463850	+	ENSG00000170365	SMAD1	SMAD family member 1	1	0.8	0	0.0429319	0	0	1	1	1	0.962264	0.940741	0.972603	1	1	1	1	1	1	1	1	1	1	0.574074	0.942857	0.842932	0.830508	0.93617	1	0.902703	0.869919	0.884615	0.53125	1	1	0.842697	0.847826	1	1
chr14	50300141	50300214	-	ENSG00000165525	NEMF	nuclear export mediator factor	1	0.8	0	0.0431373	0	0	1	1	0.794872	0.862069	0.981982	0.960784	0.967213	0.813953	1	0.857143	1	1	0.887324	1	1	0.6	1	1	0.588235	0.811321	0.915493	0.951807	0.843137	1	1	1	0.884615	0.901639	0.8	0.866667	0.746032	1
chr2	97403686	97403804	-	ENSG00000114988	LMAN2L	lectin, mannose binding 2 like	1	0.8	0	0.0431373	0	0	0.818182	0.965517	0.954545	0.833333	0.913043	0.857143	1	1	1	1	1	1	1	0.937984	1	1	0.648352	0.714286	0.722222	0.770492	0.965909	0.968421	0.894737	0.896774	1	1	0.902439	0.843137	1	0.91411	1	1
chr9	74586421	74586534	+	ENSG00000155621	C9orf85	chromosome 9 open reading frame 85	1	0.8	0	0.0431373	0	0	0.890411	0.724138	0.826087	0.8	0.945946	1	0.704918	0.737705	0.650485	0.844156	1	0.933333	1	1	0.843137	0.666667	1	1	1	1	0.850746	0.621622	0.826087	0.793814	1	1	0.833333	0.738095	0.580247	0.592593	1	1
chr1	155724166	155724279	-	ENSG00000116580	GON4L	gon-4 like	1	0.8	0	0.0432432	0	0	0.756757	1	0.894737	1	1	1	0.703704	0.875	0.945946	1	0.793103	0.666667	0.487179	1	0.619048	1	0.75	1	0.404255	0.849057	0.780822	0.781818	0.617021	0.829787	0.924528	1	0.777778	1	0.9	0.688889	0.960784	1
chr10	11308561	11308640	+	ENSG00000048740	CELF2	CUGBP Elav-like family member 2	1	0.7	0	0.0435897	0	0	0.825503	0.841727	0.538462	0.694444	0.970803	0.980952	1	0.966245	0.702703	0.74359	0.9375	0.929577	1	1	1	1	0.680982	0.781513	0.540541	0.559322	0.976744	0.979167	1	1	1	1	0.734694	0.864078	1	1	0.837168	0.793226
chr4	87967318	87967438	+	ENSG00000172493	AFF1	AF4/FMR2 family member 1	1	0.7	0	0.0435897	0	0	0.940594	1	1	1	0.714286	1	1	1	1	1	0.68	0.74359	0.833333	1	1	1	0.923077	0.833333	1	1	1	1	1	1	1	1	1	0.84	0.902439	0.89781	1	1
chr21	48081712	48081848	+	ENSG00000160310	PRMT2	protein arginine methyltransferase 2	1	0.8	0	0.0436548	0	0	0.940594	0.764706	0.756345	0.693333	0.873239	0.933333	0.881356	0.911765	0.966292	1	1	1	1	1	1	1	0.92	0.802198	1	1	0.981265	0.964126	0.957784	0.959596	1	1	0.934959	0.804348	0.848485	0.666667	0.883117	0.87037
chr1	110924274	110924417	-	ENSG00000168679	SLC16A4	solute carrier family 16 member 4	1	0.8	0	0.04375	0	0	1	0.860465	1	1	0.785714	1	1	1	1	0.884615	1	1	0.847507	0.905085	NA	1	1	0.850467	1	NA	0.917476	0.835866	1	1	1	NA	0.701149	0.788235	0.885057	0.84375	NA	NA
chr3	93714718	93714788	+	ENSG00000169379	ARL13B	ADP ribosylation factor like GTPase 13B	1	0.8	0	0.04375	0	0	0.925926	0.928571	0.793103	1	1	0.923077	0.555556	0.647059	1	1	1	0.904762	1	0.842105	1	1	0.84375	0.875	1	0.666667	0.790698	0.891892	1	1	1	1	1	0.957447	1	0.866667	1	0.578947
chrX	30861083	30861166	-	ENSG00000157625	TAB3	TGF-beta activated kinase 1 and MAP3K7 binding protein 3	1	0.8	0	0.04375	0	0	1	0.75	1	1	1	0.877551	0.818182	0.933333	1	1	1	1	1	0.764706	0.860465	0.6	1	1	0.823529	1	0.971429	0.932203	0.621622	1	1	1	0.84375	0.860465	0.928571	1	1	1
chr11	34991686	34991833	+	ENSG00000110435	PDHX	pyruvate dehydrogenase complex component X	1	0.8	0	0.0439024	0	0	0.935484	1	1	1	0.911504	1	0.975904	0.75	1	1	0.969171	0.971182	0.92	1	0.945946	0.92	0.915789	0.756098	0.884615	1	0.795455	0.785714	0.941748	1	1	1	0.937008	0.958333	0.889655	0.724138	1	1
chr20	25004102	25004277	-	ENSG00000154930	ACSS1	acyl-CoA synthetase short-chain family member 1	1	0.8	0	0.0439024	0	0	0.913043	0.894737	0.777778	0.756098	0.903226	0.826087	1	0.857143	0.955556	0.948718	0.953488	1	1	1	1	1	1	0.526316	1	0.887324	0.833333	0.85	1	1	1	1	1	1	0.719298	0.710843	0.852941	0.779412
chr4	76836021	76836138	-	ENSG00000138744	NAAA	N-acylethanolamine acid amidase	1	0.8	0	0.0439024	0	0	1	1	0.895349	0.95	0.756098	0.851852	0.945946	1	0.763636	0.944444	1	1	0.922078	1	0.691358	1	0.566667	0.828571	0.610811	0.94	0.69863	1	0.837838	0.878788	1	1	0.875	1	0.764706	0.914894	0.750831	0.874016
chr10	60121255	60121286	+	ENSG00000072401	UBE2D1	ubiquitin conjugating enzyme E2 D1	1	0.8	0	0.0440367	0	0	1	0.862069	1	1	1	1	0.862069	1	1	0.714286	0.844037	0.881481	1	1	1	0.615385	1	1	1	1	1	1	1	0.755102	1	0.991903	1	0.84	0.78125	0.911111	1	0.940594
chr19	49310257	49310331	-	ENSG00000105552	BCAT2	branched chain amino acid transaminase 2	1	0.8	0	0.0441558	0	0	0.968254	0.938462	0.909091	1	1	1	0.884615	1	0.815126	0.971014	1	1	0.977011	1	1	1	0.740741	1	0.630769	0.890909	0.831579	0.914286	0.974194	0.941176	1	1	0.844156	0.846154	0.921569	0.948718	0.741935	0.945946
chr20	32298361	32298559	-	ENSG00000101417	PXMP4	peroxisomal membrane protein 4	1	0.8	0	0.0444444	0	0	0.843137	0.875	0.914894	0.9375	0.866667	1	0.95122	0.909091	0.723077	1	1	1	0.888889	1	1	1	1	1	1	0.73913	0.884298	0.844444	0.71875	0.789474	1	1	0.936508	1	1	1	0.789474	1
chr1	113098490	113098640	-	ENSG00000007341	ST7L	suppression of tumorigenicity 7 like	1	0.8	0	0.0448276	0	0	0.853659	0.73913	0.818182	1	0.446809	0.657143	1	1	1	1	1	1	1	1	1	1	1	1	1	0.84	0.890625	0.9375	0.867925	0.848485	1	1	0.844828	0.93	0.830508	0.906977	1	1
chr14	103355897	103355971	+	ENSG00000131323	TRAF3	TNF receptor associated factor 3	1	0.8	0	0.044898	0	0	0.85	0.73913	0.8	0.947368	0.68	0.846154	0.891892	0.68	1	1	0.806452	0.916667	0.789474	1	1	1	0.835616	0.428571	0.861386	1	1	1	1	1	NA	NA	0.755102	0.875	1	1	0.931034	0.882353
chr15	91561035	91561115	-	ENSG00000184056	VPS33B	VPS33B, late endosome and lysosome associated	1	0.8	0	0.044898	0	0	1	1	1	1	0.925926	0.931034	1	1	1	1	1	1	1	1	1	1	0.793103	0.953488	0.904762	0.75	0.833333	0.846154	1	0.875	1	1	1	1	0.755102	1	0.68	1
chr19	18885710	18885796	+	ENSG00000105662	CRTC1	CREB regulated transcription coactivator 1	1	0.8	0	0.044898	0	0	1	0.741935	0.914894	0.733333	0.827586	0.755102	1	1	1	0.853659	0.714286	1	0.935484	0.923077	1	1	0.913043	1	0.73913	0.846154	0.95122	0.963636	1	1	1	1	0.840909	0.835616	0.931034	1	1	1
chr5	93294482	93294673	-	ENSG00000113391	FAM172A	family with sequence similarity 172 member A	1	0.8	0	0.0450704	0	0	1	1	0.942029	0.876543	0.73494	0.75	0.84507	0.936842	0.877551	0.787234	1	1	0.85	1	1	1	1	1	1	1	1	1	0.784946	0.636364	1	1	1	1	1	1	0.764706	1
chr6	33237776	33237828	-	ENSG00000223501	VPS52	VPS52, GARP complex subunit	1	0.8	0	0.045283	0	0	1	1	0.754717	0.75	0.935484	0.793103	1	0.904762	1	1	1	1	1	1	1	0.948718	1	1	1	1	0.966942	0.95	1	1	0.975309	1	0.75	0.851852	0.906542	0.916667	1	1
chr20	33328167	33331145	-	ENSG00000198646	NCOA6	nuclear receptor coactivator 6	1	0.9	0	0.0454545	0	0	0.907407	1	0.80198	0.92	0.877551	1	0.980769	1	0.816514	0.928571	0.878049	0.854545	0.900709	1	1	1	0.833333	1	1	1	0.941176	1	0.852632	0.825503	1	1	0.530667	0.543478	0.945946	0.894737	1	1
chr11	120924260	120924441	+	ENSG00000154114	TBCEL	tubulin folding cofactor E like	1	0.8	0	0.045614	0	0	0.754386	0.803922	1	1	0.705882	0.724138	0.633333	0.65	1	0.836735	1	1	0.592593	0.741935	0.621622	0.84	1	1	1	1	0.910448	1	1	1	1	1	1	1	0.711111	0.945946	0.774194	0.44186
chr1	179834571	179834989	-	ENSG00000169905	TOR1AIP2	torsin 1A interacting protein 2	1	0.8	0	0.0461538	0	0	1	0.944444	0.853659	0.846154	0.764706	0.727273	0.471698	0.619048	0.793103	0.787234	0.970588	1	0.75	1	0.9	0.864407	1	1	1	1	0.97619	0.818182	1	1	0.940299	0.897436	0.876923	0.892857	0.62963	0.76	1	1
chr13	21999791	21999817	-	ENSG00000180776	ZDHHC20	zinc finger DHHC-type containing 20	1	0.8	0	0.0461538	0	0	0.785714	1	1	0.75	0.962617	0.822222	1	0.904762	0.1875	0.9375	0.428571	1	1	1	NA	1	0.733333	1	1	1	0.789474	0.69697	0.594937	0.52381	NA	NA	0.731544	0.75	0.846154	0.789474	0.93985	0.65625
chr15	93489051	93489095	+	ENSG00000173575	CHD2	chromodomain helicase DNA binding protein 2	1	0.8	0	0.0461538	0	0	0.967213	0.75	0.846154	1	0.925373	0.826087	1	1	0.876543	0.85	1	1	1	1	0.8125	1	1	1	0.957447	1	0.920792	0.846154	1	1	1	1	1	1	0.925926	0.901961	0.980519	1
chr17	12914980	12915099	-	ENSG00000006744	ELAC2	elaC ribonuclease Z 2	1	0.8	0	0.0461538	0	0	0.824	0.689655	0.982143	0.864865	0.917808	1	1	1	1	1	0.986755	0.924242	0.937824	1	1	1	1	1	0.91453	0.59375	0.98773	1	0.989362	1	0.963303	0.899083	1	1	0.846154	1	0.833333	1
chr2	37316783	37317009	+	ENSG00000152133	GPATCH11	G-patch domain containing 11	1	0.8	0	0.0461538	0	0	0.666667	0.795918	0.555556	0.846154	0.826087	0.885714	0.868852	0.727273	1	1	1	1	0.789474	1	1	1	NA	NA	1	1	1	0.882353	1	1	1	1	0.971014	1	0.735849	0.5	1	1
chr22	18305713	18305826	-	ENSG00000093100	MICAL3	microtubule associated monooxygenase, calponin and LIM domain containing 3	1	0.8	0	0.0461538	0	0	1	1	0.72549	0.787879	1	0.971014	0.939394	1	0.941176	0.894737	0.909091	0.75	0.789474	0.777778	0.6	1	1	1	1	1	0.753846	0.977011	0.68	1	1	1	0.894737	0.892857	0.868132	0.848485	0.8	0.62963
chr9	100232840	100232951	+	ENSG00000196116	TDRD7	tudor domain containing 7	1	0.8	0	0.0461538	0	0	0.767442	0.888889	0.96	1	1	0.913043	1	1	1	1	1	1	1	0.822222	1	1	1	0.753086	0.753846	0.704918	1	1	1	1	1	1	1	1	0.863014	1	1	1
chr1	202544130	202544310	+	ENSG00000077157	PPP1R12B	protein phosphatase 1 regulatory subunit 12B	0	0.3	0	0.0463557	0	0	0	0	0	0	0.174603	0.275	0.027027	0.0526316	0.00666667	0	0.177296	0.253644	0	0	NA	NA	0	0	0	NA	0	0	0	0	0.739535	0.723077	0.00662252	0	0.275862	0.421053	0	0
chr5	52095719	52096954	+	ENSG00000152684	PELO	pelota homolog (Drosophila)	1	0.7	0	0.0468354	0	0	0.773585	0.723077	1	0.943925	1	1	0.731707	0.621622	0.695652	0.829268	0.956522	0.945946	0.94382	0.946429	0.746835	0.72	0.96	0.931034	0.813559	0.921053	0.894737	0.833333	0.879195	0.813953	1	1	1	1	1	1	1	1
chr19	13876768	13876943	+	ENSG00000037757	MRI1	methylthioribose-1-phosphate isomerase 1	1	0.7	0	0.0478261	0	0	0.818182	1	0.849057	0.771429	0.942857	0.684211	0.726027	0.846154	0.518519	0.652174	0.857143	1	0.74026	0.875	1	1	0.777778	1	1	1	0.660377	0.828571	0.709091	0.568627	1	1	0.5	0.875	0.744186	0.947368	1	1
chr12	89992367	89992520	-	ENSG00000070961	ATP2B1	ATPase plasma membrane Ca2+ transporting 1	0	0.9	0	0.0478827	0	0	0	0	0	0	0.947883	0.919786	0	0	0	0	0.0714286	0.12	0	0	0	0	0	0	0	0	0	0	0	0	1	1	0	0	0.027027	0.0638298	0	0
chr19	9268656	9268751	+	ENSG00000130803	ZNF317	zinc finger protein 317	1	0.8	0	0.0481013	0	0	1	0.954545	0.886792	0.722222	0.913043	0.944444	0.809524	0.75	1	1	0.857143	0.833333	1	1	1	1	1	1	1	1	0.9375	0.860465	1	1	1	1	1	1	0.848101	0.875	0.774194	1
chr12	89865391	89865506	-	ENSG00000139323	POC1B	POC1 centriolar protein B	1	0.9	0	0.0481481	0	0	0.888889	0.666667	1	1	0.965909	1	1	0.851852	0.851852	1	1	0.92	0.823529	0.777778	1	1	0.894737	1	0.688312	0.625	0.888889	0.90625	0.758621	0.909091	1	1	1	0.903846	0.915789	0.940299	1	1
chr8	22269550	22269719	+	ENSG00000104635	SLC39A14	solute carrier family 39 member 14	1	0.9	0	0.0481481	0	0	0.813084	0.931034	0.866667	1	1	1	0.62963	1	0.956989	1	0.991968	1	0.914439	0.878261	0.379928	0.277628	1	1	1	1	1	1	1	1	1	1	1	1	0.851852	0.971831	NA	NA
chr12	102060522	102060575	+	ENSG00000196091	MYBPC1	myosin binding protein C, slow type	0	0.5	0	0.0483871	0	0	0	0	NA	0	0.552239	0.548387	0.0629834	0.0469974	0	NA	NA	NA	NA	NA	NA	NA	NA	NA	0	NA	NA	NA	0	0	0.00726392	0.00458772	0.617852	0.533582	0.0310915	0.0189045	NA	NA
chr10	70942276	70942410	+	ENSG00000156502	SUPV3L1	Suv3 like RNA helicase	0	0.2	0	0.0484848	0	0	0	0	0	0	0.0909091	0.714286	0.354839	0.151515	0	0	0.0322581	0	0.333333	1	0.0714286	0.157895	0	0	0	0.3	0.2	0	0	0	0	0	0.142857	0	0	0	0.185185	0.266667
chr3	37083759	37083822	+	ENSG00000076242	MLH1	mutL homolog 1	1	0.8	0	0.0484848	0	0	0.964286	0.918367	0.911504	0.835052	0.971014	1	1	1	0.833333	0.848485	1	0.958549	1	1	1	1	0.626374	0.660377	0.844444	0.888889	0.953125	0.954545	0.928571	0.891304	0.864662	0.853211	0.916201	1	1	1	1	1
chr10	13655741	13655881	+	ENSG00000165630	PRPF18	pre-mRNA processing factor 18	1	0.8	0	0.0485207	0	0	0.863014	0.893617	0.985714	0.986577	0.915254	1	0.988166	0.965116	0.751479	0.913793	1	1	0.858974	0.849315	0.786667	1	1	1	0.973333	0.935484	0.940476	0.889571	1	1	1	1	0.888502	0.836879	1	1	0.804598	0.696335
chr20	33981895	33981999	-	ENSG00000101019	UQCC1	ubiquinol-cytochrome c reductase complex assembly factor 1	1	0.8	0	0.0487395	0	0	0.886792	1	0.670588	1	0.985816	1	0.846154	1	0.733333	1	0.98419	1	0.868852	0.948718	1	1	1	1	0.94	0.785714	0.848739	1	0.983051	1	1	1	0.885714	1	0.915254	1	0.96875	1
chr17	73240700	73240798	-	ENSG00000125447	GGA3	golgi associated, gamma adaptin ear containing, ARF binding protein 3	1	0.8	0	0.0490566	0	0	0.52381	0.72973	0.753846	0.849057	1	0.793103	0.714286	0.818182	1	0.888889	1	0.9	1	1	1	1	0.898305	1	1	0.870968	0.884058	0.85	1	1	0.835052	0.747368	0.904762	0.785714	0.692308	0.95122	0.965318	0.984733
chr5	131821359	131821408	-	ENSG00000125347	IRF1	interferon regulatory factor 1	1	0.8	0	0.0490566	0	0	0.772727	0.939394	0.968254	0.973856	1	0.875	0.97561	1	0.849057	1	1	1	0.927835	0.909091	1	1	0.873448	0.82268	0.878378	0.75	1	1	0.868545	0.776596	0.694444	1	0.924051	0.916667	1	1	0.981246	0.941043
chr4	95496767	95497185	+	ENSG00000163110	PDLIM5	PDZ and LIM domain 5	1	0.8	0	0.0494624	0	0	0.942857	0.916667	0.952381	1	1	1	0.849462	1	0.949367	1	0.968675	1	1	1	0.884298	1	0.884058	0.889571	0.773585	0.962963	0.925926	0.978022	0.909836	0.955556	0.689482	1	0.930556	0.974026	0.651948	0.965714	1	0.834862
chr11	12265534	12265659	+	ENSG00000133816	MICAL2	microtubule associated monooxygenase, calponin and LIM domain containing 2	0	1	0	0.0495495	0	0	0	0	0	0	0.95045	0.962617	0	0	0.0149254	0.0103093	0.771144	0.864407	0	0	0	0	0	0	0	0	0	0	0.192308	0.255814	0.995062	1	0.0382514	0.00558659	0.117647	0.129032	0	0
chr1	220246192	220246299	-	ENSG00000162813	BPNT1	3'(2'), 5'-bisphosphate nucleotidase 1	1	0.8	0	0.05	0	0	0.983471	0.962617	0.673077	0.980769	0.934066	0.970149	1	1	0.890625	0.925926	0.975904	0.879518	0.931507	0.919075	1	0.85	1	1	0.68	1	0.827338	0.960784	0.85	1	NA	1	1	0.979167	0.803279	0.924528	1	1
chr11	46665829	46665910	+	ENSG00000175224	ATG13	autophagy related 13	1	0.8	0	0.05	0	0	0.875	1	0.741935	1	0.944186	1	0.708543	0.97619	0.874214	1	0.888889	1	0.774011	1	0.621622	1	0.962264	1	0.85	0.974026	0.774436	1	1	1	1	1	0.959866	0.953488	0.926316	1	0.910035	0.98513
chr6	107531643	107531774	-	ENSG00000164494	PDSS2	decaprenyl diphosphate synthase subunit 2	1	0.8	0	0.05	0	0	1	1	1	1	0.894737	1	0.901639	1	1	1	0.891892	1	0.790476	0.902439	0.884615	0.85	1	1	1	1	0.73913	0.76	1	1	1	1	0.647059	0.642857	1	1	1	1
chrX	62885766	62885897	-	ENSG00000131089	ARHGEF9	Cdc42 guanine nucleotide exchange factor 9	1	0.8	0	0.05	0	0	0.851852	0.724138	0.904762	0.85	0.887218	0.825581	1	1	1	1	0.964286	0.891304	0.8	0.857143	1	1	1	1	1	0.703704	0.969697	0.971014	0.9	1	1	1	1	1	0.928571	0.79661	1	1
chr11	775066	775142	-	ENSG00000177225	PDDC1	Parkinson disease 7 domain containing 1	1	0.8	0	0.05	0	0	1	1	0.888889	0.75	0.769231	1	0.904762	1	1	0.928571	1	0.75	1	1	1	1	1	0.882353	0.652174	1	0.906977	0.940299	1	1	1	1	1	1	0.833333	1	1	1
chr12	70970162	70970425	-	ENSG00000127329	PTPRB	protein tyrosine phosphatase, receptor type B	1	0.8	0	0.05	0	0	0.854015	0.921053	1	1	0.714286	0.8	0.5	0.692308	1	1	0.897436	0.957895	1	1	0.922078	1	1	0.874016	1	1	0.75	0.818182	1	1	1	1	0.846154	0.866667	0.769231	0.675676	NA	NA
chr22	37457144	37457215	+	ENSG00000100379	KCTD17	potassium channel tetramerization domain containing 17	0	0.2	0	0.05	0	0	0.0877193	0.0434783	0.0178571	0.0136986	0.155556	0.0784314	0.0566038	0	0	0	0.529412	0.384615	0.0588235	0	0	0	0.25	0	0	0	0.00578035	0.0416667	0.142857	0.0588235	NA	NA	0.0452675	0.121693	0	0.0344828	0.153846	0
chr7	30113687	30113748	+	ENSG00000106086	PLEKHA8	pleckstrin homology domain containing A8	1	0.8	0	0.0507463	0	0	0.753086	0.632653	1	1	0.714286	0.846154	0.9375	0.948718	0.963636	1	1	1	1	0.6	0.7	0.833333	1	1	1	1	1	0.866667	0.835616	0.850746	1	1	0.894737	0.890909	0.681818	1	1	1
chr9	88933873	88933973	-	ENSG00000083223	ZCCHC6	zinc finger CCHC-type containing 6	1	0.8	0	0.0507463	0	0	0.904762	0.850746	0.692308	1	1	0.882353	0.8	1	0.733333	0.92	0.913043	1	1	1	1	1	0.478261	0.793103	1	1	0.809524	0.913043	0.9	0.894737	1	1	0.75	0.621622	0.72093	0.545455	0.989637	0.987013
chr17	16075117	16075309	-	ENSG00000141027	NCOR1	nuclear receptor corepressor 1	1	0.8	0	0.0580645	0	0	0.813333	1	0.582418	0.962963	0.588235	1	1	1	0.885714	1	0.894737	1	0.714286	1	0.741935	1	0.829787	1	0.901235	1	0.717391	0.878788	0.896907	1	1	1	0.810526	1	0.844156	1	0.976608	1
chr7	73474198	73474377	+	ENSG00000049540	ELN	elastin	1	0.7	0	0.0735849	0	0	0.888889	0.954545	0.591837	1	0.692308	1	0.777778	1	0.773585	1	0.833333	1	0.724138	1	1	1	1	1	0.886792	1	0.727273	0.882353	1	1	0.272727	1	0.747368	1	0.875	1	NA	NA
chr10	33195991	33196071	-	ENSG00000150093	ITGB1	integrin subunit beta 1	0	0.7	0.000358038	0.0465386	0	0	0.00180397	0	0.0073928	0.00852799	0.00137174	0.0018622	0.00415825	0.00247729	0.000893017	0.00153273	0.655065	0.653461	0.00429185	0.00766551	0	0	0	0	0.00316313	0	0	0.000791139	0	0.000358038	0.860303	0.764103	0.00646123	0.00523865	0.0718907	0.0778907	0	0
chr4	169846384	169846429	+	ENSG00000129116	PALLD	palladin, cytoskeletal associated protein	0	0.9	0.00138122	0.0394845	0	0	0	0	0.0326797	0.0172239	0.425532	0.401709	0.0598291	0.0233645	0.00234681	0	0.939484	0.893805	0	0.00821918	0	0	0.00820189	0.00138122	0.0145867	0	0.0246305	0.0110132	0.00146046	0	0.893395	0.847518	0.00505902	0.00589102	0.165385	0.0601504	0	0
chr3	32806542	32806669	+	ENSG00000182973	CNOT10	CCR4-NOT transcription complex subunit 10	0	0.1	0.0028169	0.0315789	0	0	0.0769231	0	0.132743	0.037037	0.04	0.0322581	0.060241	0	0	0	0.0697674	0	0.0280374	0	0.808917	0.0454545	0.142857	0	0.117241	0	0.037037	0.0136986	0	0.180328	0	0.047619	0.0028169	0.00353357	0.097561	0.131579	0.0909091	0.0864198
chr19	49485977	49486094	-	ENSG00000104812	GYS1	glycogen synthase 1	1	0.7	0.00298954	0.0333333	0	0	0.985612	1	0.794872	0.848485	0.928571	0.73913	0.989583	1	0.818182	0.733333	0.995506	1	0.971429	0.913043	1	1	0.714286	1	0.944444	0.948718	0.929825	1	0.924812	0.946903	0.985775	0.99701	0.939394	0.954545	0.980583	1	1	1
chr12	98989505	98989626	+	ENSG00000075415	SLC25A3	solute carrier family 25 member 3	1	0.1	0.00457666	0.0224393	0	0	0.987421	0.994859	0.985965	0.950327	0.995423	0.990476	0.908136	0.940019	0.982439	0.989899	0.0576747	0.0433018	0.998365	1	1	0.996403	0.997788	0.985093	1	1	0.990184	1	0.993346	0.98443	0.0803803	0.0775607	0.970833	0.982169	0.67029	0.681529	1	1
chr16	3117985	3118011	+	ENSG00000008517	IL32	interleukin 32	1	0.9	0.00475059	0.0176471	0	0	0.993711	0.944444	0.990862	0.98008	0.87234	1	0.963077	0.955556	0.991667	1	0.995249	1	0.986111	0.987179	1	1	0.89854	0.848101	0.871222	0.751724	0.969466	1	0.882353	0.925	0.972696	1	0.969925	1	0.989515	0.992337	0.999379	1
chr1	227149209	227149263	+	ENSG00000163050	COQ8A	coenzyme Q8A	1	0.9	0.00487211	0.0212121	0	0	0.925	0.970149	1	0.952381	1	1	1	0.986755	0.969697	0.878788	0.851685	0.969466	1	0.882353	0.959184	0.916667	1	1	0.904762	1	0.888889	1	0.839416	1	0.796226	0.995128	0.87234	0.913043	0.923077	0.956204	0.958333	0.958333
chr1	22021559	22021714	-	ENSG00000090686	USP48	ubiquitin specific peptidase 48	1	0.8	0.004914	0.0361111	0	0	1	1	0.995086	1	1	1	0.956873	0.940171	0.925602	0.912281	1	1	0.895652	0.845238	0.860465	0.714286	0.763889	0.80198	0.829787	0.744856	0.985037	0.981735	0.906383	0.97037	1	1	0.97006	0.989637	0.935154	0.856655	0.956873	1
chr4	152086741	152086848	-	ENSG00000109686	SH3D19	SH3 domain containing 19	1	0.8	0.00581395	0.0222222	0	0	0.915789	0.96337	1	1	1	1	0.945554	0.994186	0.993243	0.97619	0.928731	0.94052	0.846154	1	0.777778	0.764706	1	1	0.695652	0.93007	0.968454	0.979487	0.798365	0.878788	1	1	0.971429	0.971831	0.98995	0.983871	NA	NA
chr11	2161365	2161529	-	ENSG00000167244	IGF2	insulin like growth factor 2	0	1	0.00628931	0	0	0	0.0909091	NA	NA	NA	0	NA	1	1	0	NA	NA	NA	NA	NA	0.016129	0.00628931	0	NA	NA	1	0	NA	NA	NA	NA	NA	0.428571	0.6	NA	1	NA	NA
chr5	39388407	39388469	-	ENSG00000153071	DAB2	DAB2, clathrin adaptor protein	1	0.8	0.00630915	0.0204724	0	0	0.910506	0.90411	0.993691	0.989474	1	1	0.99449	0.978495	0.593909	0.754789	1	1	0.942141	0.952733	1	1	0.779528	0.81203	0.813793	0.827815	0.89011	0.871795	0.836735	0.8	0.753425	0.589744	0.967532	0.956522	0.968085	1	1	1
chr18	5398020	5398142	-	ENSG00000082397	EPB41L3	erythrocyte membrane protein band 4.1 like 3	0	0.2	0.00662252	0.0401826	0	0	0.00395257	0	0.037037	0.0487805	0.742981	0.788969	0.00775194	0	0.165138	0.151163	0.04	0.111111	0.0217391	0	0	0	0.059322	0.0393701	0.108108	0	0.00662252	0.0133333	0.0387597	0.00990099	0	0	0.159817	0.212598	0.222222	0.28	0.122807	0
chr1	37961486	37961519	-	ENSG00000163875	MEAF6	MYST/Esa1 associated factor 6	1	0.8	0.00735294	0.0222222	0	0	0.950311	0.908397	0.961538	0.878049	0.979592	1	1	1	0.992647	1	0.982759	1	0.777778	1	0.822785	0.809524	0.967213	0.939024	1	1	0.993485	0.930233	0.937853	0.931507	0.801653	0.69863	0.850602	0.944444	0.941423	0.872	0.979296	1
chr6	3003903	3004023	+	ENSG00000124588	NQO2	N-ribosyldihydronicotinamide:quinone reductase 2	0	0.1	0.00763359	0.0168831	0	0	0.0172414	0.010989	0.259259	0.111111	0.0181818	0	0.0736196	0.027027	0.0420168	0.0512821	0.171717	0.127273	0.0111524	0.0365854	0.0250896	0.00628931	0	0	0	0.116883	0	0.00763359	0.1	0.139241	0.00341297	0	0.0727273	0	0.060241	0.111111	0	0.0980392
chr9	32386369	32386436	+	ENSG00000122729	ACO1	aconitase 1	0	0.1	0.0080429	0.02	0	0	0.00847458	0.0212766	0.1	0	0	0	0.0080429	0.0437956	0	0.384615	0	0.0136986	0	0.05	0.0573248	0.0958904	0	0	0.333333	0.391304	0.0379747	0.0566038	0.12	0.0344828	0.210191	0.113208	0.0508475	0.0909091	0.0935252	0.105882	0	0
chr15	31260123	31260213	-	ENSG00000166912	MTMR10	myotubularin related protein 10	1	0.7	0.00833333	0.0303371	0	0	1	1	1	1	0.966555	0.988636	0.987421	0.909091	0.78125	0.875	0.938931	0.927273	0.82199	0.848101	1	1	0.875	0	1	1	0.652174	0.681818	0.737374	0.72549	1	0.991667	0.730337	0.721519	0.900709	1	0.960591	0.942197
chr6	32903313	32903429	-	ENSG00000242574	HLA-DMB	major histocompatibility complex, class II, DM beta	1	0.9	0.00847458	0.0417323	0	0	0.87234	0.761905	0.925	0.967213	1	1	0.93007	1	0.538462	0.5	0.777778	0.833333	1	1	1	1	0.878049	0.905512	0.735385	0.683794	0.858268	0.830508	0.858065	0.849057	1	1	0.876543	1	0.985612	0.991525	0.872611	0.914174
chr3	25777800	25777891	-	ENSG00000151092	NGLY1	N-glycanase 1	0	0.1	0.00934579	0.0190476	0	0	0.0352941	0.025641	0.119048	0.108108	0.0232558	0.444444	0.0535714	0.0140845	0	0	0.00934579	0.025	0.0275229	0	0.103448	0.0515464	0	0	0	0	0.132948	0.0659341	0	0	0.0506329	0	0.126697	0.122995	0.0754717	0.0990991	0.0468085	0.0197628
chr20	57612246	57612335	-	ENSG00000101166	PRELID3B	PRELI domain containing 3B	1	0.9	0.00985222	0.0191489	0	0	0.928571	0.923954	0.923445	0.894737	0.988506	0.911111	1	1	0.990148	0.918367	0.992565	1	0.94086	1	0.969925	0.806452	0.852632	0.880851	0.713333	0.689922	0.974811	0.913621	0.938889	0.979933	1	1	0.980645	1	0.952756	0.949527	1	1
chr6	30708967	30709110	-	ENSG00000137312	FLOT1	flotillin 1	1	0.8	0.01	0.00186916	0	0	0.961783	0.949008	0.982196	0.992095	0.875776	0.943218	1	1	0.801869	0.830918	0.99118	0.99274	0.991018	0.968127	1	1	0.967702	0.928094	0.720098	0.801034	0.917808	0.944444	0.974878	0.99	0.981025	0.97319	0.991667	0.989924	0.988722	0.985112	1	0.981343
chr19	10789289	10789380	+	ENSG00000129351	ILF3	interleukin enhancer binding factor 3	1	0.9	0.01	0.0214953	0	0	1	0.99	0.903704	1	1	1	0.977901	0.972222	0.845304	0.891473	0.949686	1	0.870588	0.927928	1	1	0.884892	0.878505	0.554839	0.740741	0.948586	0.910112	0.987915	0.961977	0.978541	1	0.949425	0.94822	0.957198	0.981191	1	1
chr1	115284148	115284294	-	ENSG00000009307	CSDE1	cold shock domain containing E1	0	0.3	0.0109091	0.0311258	0	0	0.00291545	0.00230238	0.0221857	0.0240385	0.0466439	0.0283019	0.0634731	0.0510572	0.0173244	0.0148699	0.846606	0.849738	0.0193237	0.0109091	0	0	0.00555997	0.0121382	0.0109336	0.00680272	0	0	0.0716724	0.0513633	0.948125	0.932678	0.0366841	0.0437666	0.309461	0.268874	0	0
chr17	57814814	57814904	+	ENSG00000062716	VMP1	vacuole membrane protein 1	1	0.8	0.010929	0.0425197	0	0	1	1	1	1	0.890411	0.951923	0.901961	0.924051	0.908571	1	0.865546	0.84252	0.959184	0.989071	0.76	0.798561	0.754386	0.736842	0.865672	1	0.988889	1	0.893617	0.810811	1	1	0.946667	0.985401	1	0.989011	0.945087	0.938675
chr22	50315945	50316091	+	ENSG00000184164	CRELD2	cysteine rich with EGF like domains 2	0	0.2	0.010989	0.026087	0	0	0	0	0.0102041	0.0251256	0.142857	0	0.0243902	0.0491803	0.0956522	0.13253	0.294118	0.3	0.003861	0.010989	0.104651	0.274194	0.0786517	0.0153846	0	0	0.0240964	0.034965	0.208333	0.208333	0	0	0.157303	0.204082	0.15415	0.173913	0.0666667	0
chr1	229422233	229422313	+	ENSG00000168118	RAB4A	RAB4A, member RAS oncogene family	1	0.8	0.0115607	0.00952381	0	0	0.983193	0.971429	0.913978	0.836066	0.953757	0.958333	0.988439	0.948052	0.786096	0.927273	0.961538	0.984536	1	1	0.973799	1	0.809524	0.702128	0.804196	0.957447	1	1	0.989924	1	0.975207	1	1	1	0.960976	0.9375	0.947368	0.957265
chr3	48028873	48028923	-	ENSG00000047849	MAP4	microtubule associated protein 4	0	0.2	0.011976	0.0316076	0	0	0.0169082	0.0147929	0.011976	0.00826446	0.0607424	0.0577105	0.0165854	0.0254351	0.0134357	0.00289855	0.283433	0.231608	0.0546318	0.00404858	0.0103093	0.0447761	0	0.0131579	0.0628931	0	0.00518135	0.00309598	0.0243902	0.0418605	0.528365	0.414935	0.0641026	0.0434783	0.278125	0.20078	0	0
chr3	107768466	107768498	-	ENSG00000196776	CD47	CD47 molecule	0	0.3	0.0120482	0.0356164	0	0	0	0.0120482	0.218605	0.1	0.293478	0.413043	0.0588235	0	0.0405904	0.0687023	0.0212766	0.047619	0.0245902	0	0.00763359	0.0441176	0	0	0.00902708	0	0.0534979	0.0322581	0.179487	0.108108	0	0	0.335616	0.310924	0.147287	0.255814	0.0407041	0.0567686
chr3	4836749	4836871	+	ENSG00000150995	ITPR1	inositol 1,4,5-trisphosphate receptor type 1	1	0.9	0.0124611	0.025	0	0	1	1	0.900621	0.983193	0.941463	0.965517	0.857143	0.875	0.722222	0.736842	1	0.764706	0.885714	1	1	1	1	1	1	0.96875	0.957219	0.916168	0.987539	0.981481	NA	NA	0.915493	0.92233	0.962733	0.949045	0.97037	0.892857
chr7	77212872	77212967	+	ENSG00000127947	PTPN12	protein tyrosine phosphatase, non-receptor type 12	1	0.8	0.0127389	0.0156313	0	0	1	0.981928	0.967033	0.937824	0.979167	0.932432	1	1	1	0.928826	0.969697	0.987261	0.96875	1	0.927273	0.961538	0.746518	0.815631	0.916462	0.920635	0.863636	0.952191	0.841121	0.792208	0.870968	1	1	0.960159	0.959732	1	0.996094	1
chr8	27965430	27965493	+	ENSG00000134014	ELP3	elongator acetyltransferase complex subunit 3	1	0.7	0.0127389	0.0464789	0	0	0.942029	0.818182	0.762712	0.890909	0.987261	0.963636	1	0.978022	0.72093	0.773196	0.944954	0.974026	0.726316	0.71875	1	1	0.567568	0.746479	0.92	0.847826	0.988304	1	0.956835	0.933333	1	1	0.971631	0.954545	0.942446	1	1	1
chr6	76621389	76621415	+	ENSG00000196586	MYO6	myosin VI	0	0.1	0.0130435	0.0623932	0	0	0.00990099	0	0.0434783	0.1	0.801802	0.648649	0.0873786	0	0.0714286	0.0444444	0.130435	0	0.0380435	0.0130435	0.169811	0.0322581	0.162393	0.134752	0	0	0.046729	0.030303	0.025641	0	0	NA	0.0578512	0.08	0.282353	0.0566038	0	0
chr10	120901765	120901885	-	ENSG00000183605	SFXN4	sideroflexin 4	0	0.1	0.0133333	0.0167192	0	0	0.0410959	0	0.242236	0.22807	0.0337079	0.0930233	0.024	0.0689655	0.0185185	0	0.0347826	0.017341	0	0	0.015748	0.0133333	0	NA	0	0	0.0726257	0.0642202	0.05	0.119048	0	0	0.1417	0.244444	0.116719	0.107438	0.104167	0
chr22	37419793	37419968	+	ENSG00000128309	MPST	mercaptopyruvate sulfurtransferase	0	1	0.0135501	0	0	0	0.0135501	0.0222222	0	0	0	0	0.00529101	0.00970874	0.0322581	0.0508475	0.047619	0.0909091	0.037037	0.0277778	0.238095	0.4	0	0	0.189873	0	1	1	0.09375	0.0588235	0.0263158	0.0588235	1	1	0.0344828	0	0.222222	0.0526316
chr4	667701	667755	-	ENSG00000169020	ATP5I	ATP synthase, H+ transporting, mitochondrial Fo complex subunit E	1	0.9	0.0136555	0.0141975	0	0	0.998071	0.981651	0.993548	0.997805	1	0.991416	0.994	1	0.987248	0.975081	0.89656	0.885802	0.986345	1	0.980087	0.974	0.946334	0.917133	0.869644	0.780117	0.969274	0.96162	0.910832	0.884539	0.946475	0.947907	0.975597	0.991189	0.975831	0.978528	0.912119	0.868545
chr10	89530709	89530798	-	ENSG00000138138	ATAD1	ATPase family, AAA domain containing 1	1	0.9	0.0137615	0.02749	0	0	0.966667	0.901235	0.975309	1	0.957143	0.954545	1	0.970588	0.872611	0.823529	0.953642	0.983607	0.984375	0.915493	1	1	0.916667	1	0.861272	0.72093	0.945946	0.967742	0.87251	0.82243	0.964602	1	0.986239	0.993994	0.991031	0.946429	1	1
chr14	56117287	56117355	+	ENSG00000126777	KTN1	kinectin 1	1	0.8	0.013901	0.0116041	0	0	0.969492	0.927835	0.978166	0.967949	0.803526	0.823293	0.962353	0.965035	0.987097	0.96748	0.983146	0.979933	0.9819	1	0.99177	1	0.985185	1	0.971698	0.949686	0.983784	1	0.996262	1	0.980922	0.966851	0.986099	1	0.969499	0.98773	0.788396	0.7277
chr1	156263111	156263220	-	ENSG00000198715	GLMP	glycosylated lysosomal membrane protein	1	0.8	0.0144928	0.0298851	0	0	0.823529	1	0.678161	0.724138	1	1	0.821429	0.733333	0.5	0.75	1	1	0.831325	1	0.985507	0.934783	1	0.970588	0.929825	0.916667	0.642857	0.6875	0.748148	0.689922	1	1	0.783784	1	0.770115	0.78125	0.792683	0.858268
chr22	46671145	46671318	+	ENSG00000075234	TTC38	tetratricopeptide repeat domain 38	1	0.8	0.0147059	0.0376238	0	0	0.93617	0.978947	0.762376	0.973333	1	1	0.918919	0.987013	0.787234	0.84127	1	1	0.940653	0.940299	0.994667	1	0.972222	0.936508	0.874016	0.944954	0.918256	0.985294	0.680851	0.893333	0.979798	1	0.833333	1	0.979522	0.947137	0.860697	1
chr5	162866263	162866352	+	ENSG00000113328	CCNG1	cyclin G1	1	0.8	0.0152672	0.02	0	0	0.992857	0.939759	0.97619	1	0.964706	1	0.984733	1	0.960591	0.977528	1	1	0.90566	0.857143	1	1	0.953704	1	0.92623	0.864662	0.976019	1	0.843038	0.784038	0.792453	0.691176	0.9631	0.973684	0.913793	0.858921	0.82	0.919463
chr1	229424476	229424590	+	ENSG00000168118	RAB4A	RAB4A, member RAS oncogene family	1	0.8	0.0154242	0.0276423	0	0	0.99177	0.981651	0.965812	0.902913	0.992908	0.962963	0.952381	0.942029	0.843137	0.927536	0.974127	0.984576	1	1	0.982759	1	0.858586	0.772358	0.774834	0.757576	1	1	0.97351	1	0.903743	1	1	0.959184	0.938462	0.964912	0.956204	0.964286
chr10	7838084	7838118	+	ENSG00000165629	ATP5C1	ATP synthase, H+ transporting, mitochondrial F1 complex, gamma polypeptide 1	1	0.8	0.015625	0.0167939	0	0	0.979592	0.953488	1	1	0.972414	0.931034	0.981982	1	0.974359	0.973333	0.981633	0.997191	0.985185	0.928058	0.99005	1	0.671958	0.689189	0.852941	0.863636	0.816794	0.797101	0.807947	0.846995	0.984375	1	0.870647	0.90099	0.946768	0.955556	0.99005	1
chr1	153615703	153615840	+	ENSG00000160679	CHTOP	chromatin target of PRMT1	1	0.8	0.015748	0.0181818	0	0	1	1	0.661017	0.837321	0.781818	0.92	1	0.977778	1	1	0.984127	1	0.979021	1	0.979167	0.967213	1	1	0.980645	0.939394	0.935644	0.977208	0.984252	0.96633	0.974482	0.948718	0.97411	0.9869	0.658793	0.78481	0.953353	0.973913
chr16	4871548	4871598	-	ENSG00000140632	GLYR1	glyoxylate reductase 1 homolog	1	0.9	0.015748	0.0255605	0	0	0.861272	0.764706	0.974684	0.968254	0.975904	0.970588	1	0.95	1	0.945205	0.985294	1	0.984252	0.972789	1	0.974026	1	1	0.829787	1	0.874439	0.885714	0.880597	0.837104	1	1	0.96319	0.961538	0.860082	0.816327	0.925926	0.974468
chr13	38144717	38144806	-	ENSG00000133110	POSTN	periostin	1	0.7	0.0163934	0.0260274	0	0	0.922759	0.955506	1	1	1	1	0.971064	0.982734	0.894942	0.849162	0.971831	1	0.943594	0.937733	1	1	0.818182	0.928058	0.726027	0.67767	0.975186	0.923954	0.973941	0.927419	1	1	0.902887	0.883636	0.957447	0.983607	NA	NA
chr13	111862219	111862349	+	ENSG00000102606	ARHGEF7	Rho guanine nucleotide exchange factor 7	1	0.8	0.0165289	0.04	0	0	0.96129	0.934959	0.564103	0.84	0.966942	0.983471	0.969231	0.92	0.958333	0.939394	0.934066	1	1	1	1	1	0.803922	0.8	0.854167	0.946667	1	0.956522	0.714286	1	0.966102	1	0.758065	0.735537	0.880597	1	0.824818	1
chr12	121017577	121017726	-	ENSG00000167272	POP5	POP5 homolog, ribonuclease P/MRP subunit	1	0.9	0.0165289	0.0459854	0	0	0.945946	0.647059	0.850746	1	0.946667	1	0.969697	0.954198	1	0.8	0.93985	0.978261	0.947826	0.857143	0.820896	0.852459	1	1	0.973333	1	0.931034	1	0.99	0.983471	1	1	0.910112	0.875	0.764706	0.745098	0.890909	0.854015
chr12	6120783	6120960	-	ENSG00000110799	VWF	von Willebrand factor	1	0.9	0.0170213	0.0338583	0	0	0.868032	0.945804	0.859459	0.962085	0.913043	0.973684	0.866142	0.972696	0.960714	0.967599	0.916667	0.967213	1	1	1	1	0.90228	0.985714	0.982979	1	0.96	0.949367	0.988372	1	0.777778	0.793103	0.869565	0.961661	0.85	1	0.733333	1
chr2	152443888	152444091	-	ENSG00000183091	NEB	nebulin	1	0	0.0171261	0	0	0	0	NA	NA	NA	0	NA	0.703704	1	0	NA	1	1	0	NA	0	1	NA	NA	0.04	1	0	NA	0	NA	0.952626	0.982874	1	0.981982	0.943987	0.97389	NA	NA
chr9	115166275	115166438	+	ENSG00000119471	HSDL2	hydroxysteroid dehydrogenase like 2	1	0.8	0.0175439	0.031405	0	0	0.835165	0.891667	0.766667	0.818182	1	1	0.888325	0.971698	0.896552	1	0.955932	0.990164	0.77551	0.848101	0.982456	0.983607	0.428571	0.777778	1	1	0.928571	1	0.79562	0.768595	0.848606	0.958333	0.952381	0.959184	1	1	0.857143	0.970149
chr1	144906421	144906537	-	ENSG00000178104	PDE4DIP	phosphodiesterase 4D interacting protein	0.9	0.7	0.0183439	0.0234043	0	0	0.806452	0.861538	0.723404	0.968254	0.856481	0.900709	0.820225	0.917431	0.890411	0.917241	0.902778	0.944223	0.884146	0.934426	0.970037	0.93133	0.922581	0.969925	0.738318	0.702128	0.763547	0.852761	0.871429	0.897436	0.873123	0.918344	0.899614	0.90393	0.756579	0.83432	0.929825	0.885246
chr22	28250842	28250927	-	ENSG00000180957	PITPNB	phosphatidylinositol transfer protein beta	1	0.9	0.0184332	0.0405896	0	0	0.990654	0.993056	0.928571	0.953704	0.721254	0.617021	0.978571	0.931034	0.844523	0.871921	0.992248	0.97546	0.887324	0.86014	0.989848	1	1	1	0.412104	0.470899	0.929032	0.958333	0.777444	0.85941	1	1	0.920188	0.981567	0.994751	0.980488	0.952191	0.833333
chr1	155110037	155110198	+	ENSG00000169241	SLC50A1	solute carrier family 50 member 1	1	0.8	0.01875	0.0212766	0	0	0.936963	0.942623	0.778723	0.833333	0.8	1	1	0.941748	1	1	0.756098	0.878788	0.973214	1	0.987261	1	0.98125	0.969349	0.802281	0.883929	0.915254	0.84375	1	1	0.815789	1	0.933333	0.962264	0.953353	0.87	0.869707	0.836735
chr17	7463163	7463210	+	ENSG00000239697	TNFSF12	tumor necrosis factor superfamily member 12	1	0.8	0.0188679	0.0384615	0	0	0.697674	0.902439	0.837209	0.911765	0.60804	0.460674	0.981132	1	1	0.933333	0.815385	1	0.964557	0.838462	0.818182	1	1	1	0.946309	1	0.901961	0.87013	1	0.963303	1	1	0.976471	0.962264	0.977528	0.886179	0.922145	0.873239
chr10	81845987	81846014	+	ENSG00000133678	TMEM254	transmembrane protein 254	0	0.2	0.0190476	0.0413793	0	0	0	0	0.08	0.176471	0.241379	0.384615	0.00392157	0.0419162	0.166667	0.132075	0.037037	0.222222	0.134615	0	0.114286	0.0714286	0.0576923	0.0877193	0.269231	0	0.00552486	0.0517241	0	0.103448	0.25	0	0.0190476	0.0434783	0.0296296	0.00740741	0.0491803	0
chr11	613951	614037	-	ENSG00000185507	IRF7	interferon regulatory factor 7	1	0.8	0.0192308	0.0333333	0	0	1	1	0.813333	0.8	1	1	0.677419	0.73913	0.875	0.684211	1	1	0.714286	1	0.904762	0.84	0.980769	1	0.9	0.866667	0.755556	0.78125	0.736842	1	0.913043	1	0.862069	0.846154	0.931034	0.833333	0.826087	0.773333
chr14	23817100	23817205	-	ENSG00000092096	SLC22A17	solute carrier family 22 member 17	1	0.7	0.0194175	0.0188406	0	0	0.914286	0.853659	0.88535	0.834586	0.985806	0.985594	0.681159	0.864407	1	0.980583	0.964912	1	1	0.929412	0.666667	1	0.984615	0.934066	0.694268	0.68932	0.75	0.79661	0.957983	0.987302	0.625	1	0.922078	0.904762	0.687129	0.688406	NA	NA
chr1	169824937	169825098	-	ENSG00000000457	SCYL3	SCY1 like pseudokinase 3	0	0.1	0.0196078	0.0428571	0	0	0.133333	0.0769231	0.0714286	0.103448	0.206349	0.238095	0.170732	0.142857	0	0	0.102041	0.16129	0.142857	0	0	0	0	0.538462	0	0	0.192982	0.189873	0.0681818	0.0196078	0.0263158	0	0.22449	0.102041	0.115044	0.307692	0	0.084507
chr4	2911066	2911158	+	ENSG00000087274	ADD1	adducin 1	0	0.1	0.0199081	0.0248666	0	0	0.0235964	0.0189753	0.0415648	0.0379009	0.0725806	0.0540881	0.0330189	0.0221607	0.0828471	0.0662739	0.32008	0.329815	0.0195312	0.0192719	0.0136986	0.0126582	0.0164706	0.030137	0.011194	0.0143541	0.0307692	0.01443	0.111321	0.162374	0.159705	0.124867	0.0698856	0.0580645	0.0199081	0.034965	0.0293706	0.0171821
chr1	171558508	171558744	+	ENSG00000117523	PRRC2C	proline rich coiled-coil 2C	0	0.2	0.0199203	0.00737327	0	0	0.00325733	0.00507614	0.0199203	0.00408163	0.23871	0.275	0.0340136	0.025641	0.0958904	0.16129	0.049505	0.0120482	0.0434783	0.0267857	0	0	0.198653	0.207373	0.0909091	0.0625	0.0631229	0.0344828	0.0642674	0.0592334	0.0995671	0.0414201	0.156098	0.0876133	0.010101	0.0191083	0.0181818	0.0187668
chr19	41128855	41128926	+	ENSG00000090006	LTBP4	latent transforming growth factor beta binding protein 4	0.9	0.6	0.02	0.0226415	0	0	0.888	0.842424	0.878543	0.896341	0.888889	0.833333	0.902439	0.918841	0.881262	0.842202	0.732484	0.669811	0.882353	0.858268	0.9375	1	0.920228	0.835806	0.626298	0.625	0.814815	0.808635	0.826471	0.811189	1	0.92	0.901668	0.910522	0.890995	0.939024	0.622642	0.615385
chr1	205741624	205741695	-	ENSG00000117280	RAB29	RAB29, member RAS oncogene family	1	0.7	0.02	0.0435897	0	0	0.741176	0.818182	0.868852	1	0.914894	0.772727	0.903614	0.932203	1	1	0.707317	0.897436	1	1	1	1	0.74359	0.771429	0.913043	0.567568	0.843137	0.705882	0.974359	1	1	1	0.918367	0.882353	0.904762	0.98	0.735294	0.851163
chr9	124062343	124062404	+	ENSG00000148180	GSN	gelsolin	0	0.1	0.0200907	0.029771	0	0	0.0288298	0.022508	0.157667	0.129771	0.610738	0.657534	0.0409836	0.0732484	0.0335404	0.030303	0.00952381	0.0210526	0.0993377	0.0944882	0	0.333333	0.0200907	0.0102389	0.0195457	0.0149254	0.122549	0.115942	0.0241516	0.0164534	0	0	0.0386266	0.0367647	0.0987654	0.0943396	0	0
chr10	121339983	121340358	-	ENSG00000151923	TIAL1	TIA1 cytotoxic granule associated RNA binding protein like 1	0	0.2	0.0206186	0.0365019	0	0	0.0629371	0.0253165	0.290043	0.24031	0.212355	0.233083	0.025641	0.0206186	0	0	0.0357143	0.00699301	0.0697674	0.0165289	0	0	0.0645161	0.0644068	0.0265487	0.047619	0.11284	0.0688259	0.163498	0.0860215	0.00371747	0	0	0.00497512	0.108108	0.0972763	0.0666667	0.0305085
chr2	74759746	74759841	+	ENSG00000115317	HTRA2	HtrA serine peptidase 2	1	0.9	0.0207254	0.0351351	0	0	0.99361	0.989744	0.865546	0.933054	1	1	0.925651	1	0.979275	0.868613	0.956757	0.906977	0.734513	0.765625	0.926471	0.864865	0.902062	0.85034	0.794621	0.796748	0.954839	0.956757	0.892857	0.962963	1	1	0.793991	0.859649	1	1	0.743902	1
chr7	73604577	73604636	+	ENSG00000106682	EIF4H	eukaryotic translation initiation factor 4H	0	0.1	0.0207715	0.0202938	0	0	0.136404	0.10574	0.266559	0.196721	0.0897704	0.0926407	0.0933148	0.0780911	0.00766058	0.00695652	0.027972	0.0207715	0.0275424	0.0443038	0.0478873	0.0267062	0.0154525	0.00848896	0.0230769	0	0.0213612	0.0179469	0.00881489	0.00381194	0.00632111	0.00413223	0.157968	0.120294	0.143255	0.106061	0.0539887	0.0364277
chr2	153535570	153535623	-	ENSG00000196504	PRPF40A	pre-mRNA processing factor 40 homolog A	1	0.8	0.0210526	0.0345865	0	0	0.920635	1	1	1	0.548387	1	0.804878	1	0.675676	0.375	0.983607	0.927273	0.925926	1	0.761905	1	0.976744	1	0.8125	NA	0.891304	0.829787	0.978947	1	0.834586	0.790476	0.85	0.754386	0.89781	0.684211	0.876623	0.911392
chr9	34647654	34647702	+	ENSG00000213930	GALT	galactose-1-phosphate uridylyltransferase	1	0.8	0.0212766	0.0264151	0	0	0.869565	1	0.978723	0.961538	0.647059	0.8	0.976471	1	0.92	0.925926	0.891892	0.777778	0.983051	0.92	0.962963	0.969697	1	0.744681	0.673913	1	0.773585	0.428571	0.8125	0.592233	1	1	1	0.894737	0.813559	0.764706	1	0.986207
chr12	53690028	53690059	+	ENSG00000123349	PFDN5	prefoldin subunit 5	0.9	0.7	0.0215686	0.0328467	0	0	0.928673	0.879397	0.774252	0.736952	0.920054	0.894081	0.901019	0.837419	0.904343	0.880454	0.855319	0.715458	0.897436	0.882635	0.937833	0.91195	0.840204	0.806085	0.805256	0.63178	0.932779	0.890683	0.924641	0.845714	0.950896	0.923362	0.835232	0.732847	0.921569	0.809091	0.852084	0.760441
chr1	171540459	171540560	+	ENSG00000117523	PRRC2C	proline rich coiled-coil 2C	0.9	0.7	0.0215686	0.0333333	0	0	0.757576	0.907407	0.716535	0.781818	0.848101	0.888889	0.915254	0.865169	0.924528	1	0.733333	0.921569	1	0.734266	0.594595	0.708333	0.882927	1	0.664336	0.822785	0.953917	0.929412	0.982143	0.88785	0.802817	1	0.942197	0.916667	0.889571	0.902439	0.895735	0.907834
chr11	114315263	114315374	+	ENSG00000076043	REXO2	RNA exonuclease 2	1	0.9	0.0217054	0.0302682	0	0	0.89527	0.971698	0.955294	0.978295	0.896825	0.86014	0.981243	0.992857	0.947511	0.963415	0.973107	0.987041	0.992519	1	0.981352	0.946309	0.832599	0.826224	0.961612	0.918256	0.954849	0.948466	0.992079	0.995863	0.869732	0.847134	0.952767	0.960889	0.931624	0.921397	1	1
chr1	154141781	154141859	-	ENSG00000143549	TPM3	tropomyosin 3	0	0.3	0.0217281	0.0591708	0	0	0.0068793	0.0120391	0.0378323	0.0217281	0.0783769	0.0833959	0.359171	0.331429	0.0212454	0.0144144	0.730769	0.756869	0.0113712	0.00555115	0.0458716	0.0243902	0.0223557	0.0302752	0.0752587	0.0648216	0.0201863	0.016538	0.00738916	0.00934579	0.965165	0.973808	0.304772	0.261693	0.655117	0.63904	0.0261892	0.0250932
chr7	26237451	26237486	-	ENSG00000122566	HNRNPA2B1	heterogeneous nuclear ribonucleoprotein A2/B1	0.1	0.2	0.0218147	0.0302703	0	0	0.0521141	0.0967742	0.135442	0.23027	0.10687	0.188544	0.152672	0.24183	0.102381	0.127582	0.182659	0.115862	0.276332	0.155844	0.150121	0.0652742	0.0830848	0.0613042	0.243189	0.116761	0.0781853	0.109551	0.209632	0.0870712	0.150703	0.0768116	0.123089	0.176902	0.101382	0.137673	0.144366	0.084223
chr3	107769425	107769449	-	ENSG00000196776	CD47	CD47 molecule	0	0.1	0.0222222	0.0428571	0	0	0.023622	0	0.313433	0.106061	0.133333	0.0877193	0.0517241	0.0697674	0.0411985	0.105263	0.0222222	0	0.0252101	0	0.25	0.171171	0.0344828	0.0444444	0	0.00856793	0.0376569	0	0.142857	0.00502513	0	0	0.246269	0.0238095	0.387097	0.37037	0.0159817	0.0460048
chr1	19669246	19669358	-	ENSG00000077549	CAPZB	capping actin protein of muscle Z-line beta subunit	0	0.2	0.0222626	0.0561852	0	0	0.0181471	0.0252199	0.0552268	0.0409801	0.244406	0.218935	0.0537772	0.0551876	0.261551	0.237849	0.627864	0.676836	0.00897098	0.0152207	0	0	0.0406699	0.0583658	0.00813008	0	0.0222036	0.0222626	0.256185	0.291579	0.690161	0.812554	0.0610551	0.057275	0.104715	0.091314	0	0
chr11	893427	893519	-	ENSG00000177830	CHID1	chitinase domain containing 1	0.9	0.8	0.0224138	0.0234637	0	0	0.776536	0.682759	0.787234	0.859649	0.865031	0.865385	0.828571	0.909091	0.77193	0.921569	1	0.925926	0.885714	0.918182	0.922414	0.960784	0.964912	0.851852	0.816216	0.92	0.77305	0.855346	0.908257	0.952663	0.798165	0.657895	0.828996	0.911765	0.912752	0.909091	0.942308	0.916667
chr19	8538548	8538592	+	ENSG00000099783	HNRNPM	heterogeneous nuclear ribonucleoprotein M	1	0.7	0.0227273	0.0435897	0	0	0.969014	0.954693	0.993678	0.937622	0.85446	0.74359	0.971275	0.937695	0.978761	0.974603	0.846154	0.755245	0.994667	0.987055	0.981308	0.977273	0.980149	1	0.971014	0.966997	0.979183	0.964654	0.984766	0.952	0.902314	0.658824	0.949881	0.925926	0.967568	0.97992	0.974074	0.906344
chr2	152442021	152442128	-	ENSG00000183091	NEB	nebulin	1	0	0.0229885	0	0	0	0	1	NA	NA	0	NA	0.724138	1	0	NA	1	1	0	NA	0	NA	NA	NA	0	NA	0	1	0	NA	0.916962	0.964686	1	0.977011	0.929314	0.964413	NA	NA
chr11	85342731	85342852	+	ENSG00000171204	TMEM126B	transmembrane protein 126B	1	0.9	0.0229885	0.025	0	0	1	1	0.987755	0.981928	0.967033	0.875	0.941019	0.864407	0.97921	0.974359	0.963158	0.902622	0.95122	0.935135	0.953488	1	0.949772	0.947214	0.819588	0.812658	0.896755	0.899598	1	1	1	1	0.960171	0.948207	0.90128	0.867725	0.95	0.977011
chr17	6553302	6553398	-	ENSG00000108590	MED31	mediator complex subunit 31	1	0.7	0.0229885	0.0293233	0	0	1	1	1	1	0.92233	0.830508	0.925926	0.862069	0.894737	1	0.971631	0.961165	0.935829	0.821782	0.837838	0.88785	0.62212	0.683453	0.666667	0.716418	1	0.977011	1	0.8	1	1	0.679715	0.725118	0.971014	1	0.729323	0.887324
chr10	70915568	70915643	+	ENSG00000122958	VPS26A	VPS26, retromer complex component A	1	0.8	0.0233463	0.0222222	0	0	0.905956	0.897764	1	0.945205	0.930736	0.793722	0.994695	1	0.941748	0.898413	1	1	0.972477	0.990741	1	0.829787	0.8	0.716738	0.965812	0.915152	0.976654	0.942693	0.949458	0.935065	0.930796	0.777778	0.987879	0.990826	0.955446	0.969762	0.953368	1
chr12	53689623	53689725	+	ENSG00000123349	PFDN5	prefoldin subunit 5	0.9	0.8	0.0233974	0.0391612	0	0	0.932249	0.884615	0.808186	0.762462	0.882012	0.855626	0.914678	0.885106	0.88412	0.874529	0.803693	0.734375	0.911817	0.903922	0.927823	0.909968	0.801995	0.792649	0.758267	0.657143	0.938507	0.906133	0.920381	0.876603	0.943005	0.945069	0.80648	0.755662	0.929007	0.844332	0.829239	0.760839
chr19	56200663	56200737	+	ENSG00000063245	EPN1	epsin 1	1	0.8	0.0235294	0.0309859	0	0	0.796875	0.830986	0.877863	0.890295	0.3375	0.202614	0.888889	0.973799	0.97861	0.977901	0.806167	0.724868	0.883041	0.95082	1	0.984962	0.94958	0.862595	1	0.978261	0.985455	0.976471	1	0.980861	0.900452	0.808765	0.852564	0.824773	0.939759	0.835052	1	0.974359
chr11	102056749	102056862	+	ENSG00000137693	YAP1	Yes associated protein 1	0.9	0.8	0.0235955	0.0393162	0	0	0.862816	0.911111	0.885417	0.87013	0.690141	0.909091	0.891738	0.847826	0.92437	0.907834	0.907336	0.882979	0.925466	0.862069	0.760684	0.873016	0.76673	0.690608	0.946565	0.876404	0.862275	0.848024	0.833741	0.912791	1	1	0.751152	0.801047	0.921986	0.82716	NA	NA
chrX	19372609	19372701	+	ENSG00000131828	PDHA1	pyruvate dehydrogenase (lipoamide) alpha 1	1	0.8	0.0237154	0.00645161	0	0	0.968354	0.993333	0.971119	0.928571	0.947368	0.982143	0.94186	0.987395	0.837838	0.920705	0.981957	0.989114	0.926368	0.924675	0.976285	1	0.761905	0.963964	0.675325	0.8	0.898551	0.912727	0.806452	0.927711	1	1	0.852713	0.8	0.881905	0.981818	0.974684	1
chr6	29858041	29858073	+	ENSG00000206341	HLA-H	major histocompatibility complex, class I, H (pseudogene)	0	1	0.0238908	0	0	0	0.00473934	0.0117647	0.0238908	0	0.111111	NA	0.0131827	0.0927835	0.0191083	0.307692	0.00813008	0.142857	0.0643275	1	0.0215827	1	0.105469	1	0.727273	NA	0.114943	1	0.153285	1	0.011236	NA	0.0358974	0.0769231	0.151079	1	0.0150376	1
chr5	177652356	177652430	-	ENSG00000175309	PHYKPL	5-phosphohydroxy-L-lysine phospho-lyase	1	0.8	0.0240964	0.0247191	0	0	0.904762	1	0.932773	0.978022	0.722222	0.666667	0.906667	0.975904	0.939394	0.818182	1	0.952381	0.714286	0.803279	0.986842	0.977011	0.818182	0.775281	0.670588	0.775281	0.844444	0.830508	0.76	0.971014	1	1	0.893805	0.838384	1	0.913043	1	0.982906
chrX	65252310	65252591	-	ENSG00000155659	VSIG4	V-set and immunoglobulin domain containing 4	0.9	0.8	0.0241379	0.0121212	0	0	0.864286	0.914163	0.741379	0.787234	0.862069	0.884058	0.883041	0.789474	0.90099	0.787879	0.924138	0.940476	0.732558	0.838384	0.919355	0.909774	0.77707	0.911765	0.853282	0.874564	0.708333	0.791667	0.919732	0.965217	1	1	1	0.915493	0.92	0.930233	0.666667	0.818182
chr19	50985118	50985204	+	ENSG00000161671	EMC10	ER membrane protein complex subunit 10	0	0.2	0.0243902	0.0409091	0	0	0.0454545	0.0243902	0.088	0.0595238	0.0797546	0.159091	0.0232558	0.0185185	0.0532544	0	0	0	0.219697	0.261084	0.0465116	0.035461	0.0939227	0.068323	0.0108696	0.00591716	0.0652174	0.0393701	0.125	0.15942	0	0	0.0385757	0.0272109	0.277778	0.250794	0.0113895	0.0486111
chr10	94239034	94239178	-	ENSG00000119912	IDE	insulin degrading enzyme	1	0.8	0.0244898	0.0297872	0	0	0.859155	1	0.921569	0.85	0.782609	0.909091	0.714286	0.884615	0.79661	1	0.78125	0.716814	1	1	0.940594	0.951807	0.678161	0.829787	1	1	0.979381	0.926829	0.74359	0.977273	0.861878	0.878327	0.97551	0.966851	0.609562	0.806452	1	1
chr2	171879382	171879639	-	ENSG00000198586	TLK1	tousled like kinase 1	0	0.1	0.0246305	0.0318681	0	0	0.131868	0.0789474	0.0899471	0.146667	0.109756	0.134021	0.0470588	0.0621469	0.0434783	0	0	0	0.037037	0.056338	0	0	0.118644	0	0	0.0378378	0.0246305	0.0149254	0.0273224	0.0514286	0.313725	0.134021	0.0328358	0.0610687	0.0320856	0.0535714	0	0
chr10	120864823	120865007	+	ENSG00000119979	FAM45A	family with sequence similarity 45 member A	0	0.1	0.024911	0.0392405	0	0	0	0	0.134328	0	0.0196078	0.0277778	0.032967	0.0294118	0	0.0196078	0.0958904	0.0344828	0.159664	0.137931	0.0526316	0	0.139241	0.272727	0.185185	0.0309278	0.0198675	0.0106383	0.0392157	0.142857	0.2	0	0.0943396	0.0967742	0.024911	0.0506329	0.0378378	0.046875
chr14	62212409	62212535	+	ENSG00000100644	HIF1A	hypoxia inducible factor 1 alpha subunit	1	0.8	0.024948	0.0356164	0	0	0.976471	0.974482	0.987382	0.99118	0.96131	0.975186	0.984576	0.967347	0.734724	0.711934	0.973154	0.958506	0.905927	0.866022	0.962825	0.988506	0.887123	0.82197	0.837838	0.793789	0.973641	0.973719	0.886677	0.980952	1	0.835616	0.951841	0.975052	0.99016	1	0.960912	0.933333
chr1	144906059	144906196	-	ENSG00000178104	PDE4DIP	phosphodiesterase 4D interacting protein	0.9	0.8	0.0249677	0.0376238	0	0	0.762376	0.75	0.769912	0.97561	0.877228	0.915663	0.808765	0.905263	0.899371	0.888889	0.92023	0.941735	0.953782	0.943925	0.972603	0.925234	0.989796	0.976471	0.828746	0.760274	0.741935	0.830986	0.875862	0.881188	0.924968	0.947594	0.896414	0.908676	0.713521	0.778151	1	0.978723
chr7	72384302	72384365	+	ENSG00000196313	POM121	POM121 transmembrane nucleoporin	0.1	0.3	0.025	0.0307692	0	0	0.0990099	0.108808	0.174603	0.269231	0.113636	0	0.150442	0.115385	0.0333333	0	0.111111	0.217391	0.28125	0.272727	0.194444	0.5	0.0909091	0	0.36	0.131579	0.0636704	0.0829268	0.268293	0.266667	0	0	0.125	0.106383	0.0974729	0.0777202	0.350318	0.285714
chr3	183560086	183560235	-	ENSG00000175193	PARL	presenilin associated rhomboid like	0.9	0.8	0.0256545	0.0264151	0	0	0.797468	0.885196	0.869822	0.834123	0.823293	0.845161	0.773585	0.896254	0.629393	0.652542	0.84022	0.874346	0.911894	0.866667	0.926667	0.833333	0.907834	0.89404	0.836538	0.773585	0.815642	0.911894	0.867995	0.877551	0.674518	0.784431	0.84264	0.912088	0.869783	0.886792	0.817073	0.896341
chr17	16342842	16343017	+	ENSG00000175061	LRRC75A-AS1	LRRC75A antisense RNA 1	0.2	0.4	0.0261712	0.0338535	0	0	0.0600279	0.0534905	0.366146	0.291251	0.215933	0.353712	0.130599	0.127496	0.213217	0.226171	0.178037	0.232804	0.179899	0.211896	0.213115	0.231884	0.236181	0.166361	0.219388	0.15369	0.181068	0.139958	0.263595	0.192631	0.138958	0.160115	0.161463	0.211834	0.37702	0.325642	0.104136	0.101113
chr2	70528540	70528735	-	ENSG00000035141	FAM136A	family with sequence similarity 136 member A	0	0.2	0.026178	0.0266667	0	0	0.0512821	0.0393701	0.197531	0.226667	0.0294118	0.0344828	0.0344828	0.0555556	0	0	0	0	0.0265487	0.0280374	0.0416667	0	0.0909091	0.157895	0.2	0.333333	0.0193548	0.0769231	0.0866142	0.075	0	0	0.026178	0.0175439	0.234234	0.16129	0.0909091	0
chr12	76461151	76461253	-	ENSG00000187109	NAP1L1	nucleosome assembly protein 1 like 1	1	0.7	0.0262367	0.0229081	0	0	0.973763	0.978396	0.962081	0.984643	0.938525	0.934195	0.932417	0.982343	0.948791	0.963342	0.722908	0.791829	0.984861	0.980535	0.972509	0.960591	0.959821	0.979969	0.971684	0.959773	0.981261	0.984488	0.956185	0.928798	0.63428	0.705256	0.962569	0.977626	0.903479	0.91902	0.984337	0.968695
chr14	31097415	31097485	+	ENSG00000092108	SCFD1	sec1 family domain containing 1	1	0.7	0.0263158	0.0435897	0	0	0.87234	0.666667	0.910448	1	0.757576	0.74359	0.733333	0.714286	0.446809	1	0.83871	0.822222	0.911765	1	1	1	0.756098	0.956522	0.696429	0.775862	0.875969	0.944954	1	1	1	1	1	0.943396	0.921569	0.936842	0.872	0.973684
chr10	35490379	35490414	+	ENSG00000095794	CREM	cAMP responsive element modulator	0	0.2	0.0265487	0.0387097	0	0	0.0649351	0.0514286	0.294118	0	0	0.0967742	0.0769231	0.113924	0.0135747	0.014218	0.132867	0.0638298	0	0.0379747	0.16129	0.2	0.046595	0.0265487	0.0275229	0.100719	0.0708661	0.0340136	0.0181818	0	0	0	0.0402299	0.0208333	0.115942	0.189655	0.157895	0.219512
chr13	50505154	50505270	-	ENSG00000123178	SPRYD7	SPRY domain containing 7	1	0.8	0.0266667	0.0421053	0	0	1	1	1	1	0.882353	0.972222	0.892857	0.973333	0.730769	0.842105	0.942308	0.92	1	0.860465	0.940594	0.925	0.774648	0.923077	0.714286	0.708333	0.938462	1	0.792453	0.754717	1	0.777778	0.978378	0.968627	0.888889	0.983471	0.9	1
chr18	21087949	21088005	+	ENSG00000141452	C18orf8	chromosome 18 open reading frame 8	1	0.7	0.0266667	0.0435897	0	0	0.909091	1	1	0.933333	0.621053	0.830986	0.746032	0.892857	0.69697	0.692308	0.906977	1	1	0.746032	1	0.961538	0.74359	0.662338	0.823529	0.84	1	1	0.890411	0.690476	0.894737	1	0.972222	0.929078	0.948718	0.973333	1	1
chr15	59205698	59205895	-	ENSG00000137776	SLTM	SAFB like transcription modulator	1	0.8	0.0268456	0.0235294	0	0	1	1	0.944444	0.985915	0.981651	0.983871	0.962963	1	0.606936	0.652174	0.911894	0.90099	0.82	0.848485	0.945205	0.906977	0.909091	1	0.6	0.833333	0.927126	0.984375	0.815217	0.681416	1	1	0.922481	0.915254	0.953488	0.973154	0.805085	0.823529
chr7	56141867	56141911	+	ENSG00000129103	SUMF2	sulfatase modifying factor 2	0.9	0.8	0.0269231	0.0195122	0	0	0.879859	0.807453	0.965753	0.917808	0.703125	0.666667	0.926121	0.864286	0.953811	0.926316	0.908046	0.780822	0.945455	0.903382	0.786207	0.780488	0.870324	0.862637	0.768116	1	0.873077	0.879365	0.968	0.850467	0.804196	0.738095	0.922399	0.856734	0.995614	0.908127	0.893661	0.860465
chr11	130007151	130007186	+	ENSG00000084234	APLP2	amyloid beta precursor like protein 2	0.1	0.2	0.0271478	0.0216867	0	0	0.327039	0.297261	0.221687	0.193676	0.713137	0.673367	0.218703	0.217274	0.106628	0.102453	0.0622776	0.0332481	0.105218	0.0481203	0.127148	0.0883315	0.158586	0.110678	0.168743	0.0801887	0.0564468	0.052514	0.0671474	0.0298686	0.127072	0.122172	0.147287	0.158228	0.106156	0.0960901	0.24318	0.159579
chr9	124062334	124062404	+	ENSG00000148180	GSN	gelsolin	0	0.1	0.027451	0.0331719	0	0	0.0293785	0.022508	0.170213	0.136364	0.638629	0.683544	0.0526316	0.0761905	0.0347395	0.0429907	0.0194846	0.027451	0.0993377	0.0944882	0.0967742	0.5	0.0245161	0.012766	0.0373444	0.0246305	0.133172	0.115942	0.0286062	0.0250091	0.00960699	0	0.0386266	0.0437956	0.112462	0.0943396	0	0
chr13	27828357	27828418	+	ENSG00000122026	RPL21	ribosomal protein L21	1	0.8	0.0274696	0.0118215	0	0	0.781991	0.929469	0.811821	0.95516	0.881129	0.944395	0.85213	0.97253	0.894126	0.96987	0.984762	0.992453	0.932053	0.972801	0.978378	0.997854	0.948515	0.981723	0.986341	0.992609	0.794369	0.927065	0.961798	0.988898	0.932331	0.970409	0.799528	0.945301	0.694362	0.905989	0.957798	0.988532
chr10	21141474	21141578	-	ENSG00000078114	NEBL	nebulette	0	1	0.0275229	0.0243337	0	0	NA	0	NA	NA	0.0275229	0.0201342	0.130435	0.272727	NA	NA	0.975666	0.968116	0	0.101449	1	1	0.0782609	0.136364	0	0	0	NA	1	NA	NA	NA	0.222222	0.285714	0.126582	0.0817121	NA	NA
chr2	65318117	65318212	-	ENSG00000138069	RAB1A	RAB1A, member RAS oncogene family	1	0.8	0.0276648	0.014	0	0	0.88751	0.907725	0.946698	0.913043	0.834532	0.79658	0.960345	0.983855	0.916949	0.927117	0.960452	0.928222	0.978456	0.972335	0.993896	0.9975	0.475234	0.464684	0.814	0.786207	0.97238	0.977444	0.92572	0.833135	0.881279	0.796053	0.981132	0.978261	0.932754	0.906269	0.990602	0.989362
chr3	12647700	12647798	-	ENSG00000132155	RAF1	Raf-1 proto-oncogene, serine/threonine kinase	0.9	0.7	0.028	0.0156863	0	0	0.693069	0.853333	0.888412	0.91954	0.884892	0.931034	0.872	0.868613	0.873016	0.951613	0.965517	0.970803	0.878947	0.840637	0.87156	0.791045	0.60355	0.715686	0.662069	0.876289	0.892473	0.868056	0.888563	0.93913	0.90534	0.903564	0.841897	0.767196	0.837736	0.837963	0.843014	0.825397
chr1	155034380	155034593	+	ENSG00000143537	ADAM15	ADAM metallopeptidase domain 15	0.1	0.3	0.028	0.0259259	0	0	0.0486891	0.0512484	0.0997151	0.0739857	0.16129	0.153846	0.0612245	0.0683544	0.0859107	0.149171	0.072	0.0958904	0.164557	0.111111	0.0943396	0.103448	0.147287	0.0724638	0.0515464	0.0222222	0.0510511	0.0485437	0.124324	0.142857	0.333333	0.272727	0.108333	0.0638298	0.378378	0.316129	0.274074	0.255319
chr2	28550141	28550314	+	ENSG00000158019	BRE	brain and reproductive organ-expressed (TNFRSF1A modulator)	0.2	0.1	0.0280255	0.0295775	0	0	0.181287	0.190476	0.185629	0.2125	0.207792	0.119048	0.2	0.171875	0.130435	0.0114943	0.0487805	0.0704225	0.136842	0.113725	0.171975	0.115646	0.0352941	0.0582524	0.0805687	0.106599	0.153846	0.0900901	0.276119	0.238462	0.15873	0.207447	0.160142	0.218182	0.290323	0.140496	0.180451	0.21466
chr17	80407046	80407168	-	ENSG00000178927	C17orf62	chromosome 17 open reading frame 62	1	0.8	0.0280702	0.02	0	0	0.731707	0.777778	0.8	0.78	0.913043	1	0.913043	1	0.672131	1	1	0.870968	0.8	1	1	1	0.686275	0.944444	0.79	1	0.848739	0.933333	0.935484	0.86	1	0.789474	0.75	0.666667	0.957447	1	0.97193	0.931973
chr1	219366424	219366593	+	ENSG00000143353	LYPLAL1	lysophospholipase like 1	1	0.8	0.028169	0.0435754	0	0	0.971831	0.848101	0.918033	0.862069	0.843137	0.843575	0.847716	0.617978	0.893617	0.78022	0.896373	0.789474	0.925926	0.8107	1	0.878788	0.741935	0.75	1	1	0.979798	0.948276	1	0.76	1	1	0.973684	1	0.908745	0.898148	1	0.711111
chr16	1362348	1362604	+	ENSG00000103275	UBE2I	ubiquitin conjugating enzyme E2 I	0.1	0.2	0.0285714	0.0150538	0	0	0.215054	0.12605	0.0895522	0.030303	0.238095	0.212121	0.113208	0.111111	0.214953	0.12766	0.153846	0.0238095	0.0666667	0.1875	0.0243902	0.047619	0.125	0.113402	0.300613	0.234043	0.182927	0.0873786	0.227273	0.106667	0	0	0.084507	0.0298507	0.221557	0.174603	0.0714286	0.043257
chr17	1419182	1419412	-	ENSG00000132376	INPP5K	inositol polyphosphate-5-phosphatase K	0	0.1	0.0285714	0.02	0	0	0.0909091	0.105882	0.0163934	0	0.0285714	0.238095	0.0315789	0	0.103448	0.0967742	0.111111	0.12	0.247059	0.0886076	0	0	0.325843	0.323077	0.0291262	0.0458716	0	0	0.1	0	0	0	0.339623	0.131579	0.0470588	0.0422535	0.0482759	0.142857
chrX	102939609	102939657	-	ENSG00000123562	MORF4L2	mortality factor 4 like 2	0.1	0.3	0.0285714	0.0221957	0	0	0.165493	0.136792	0.422222	0.270758	0.173971	0.216346	0.0706714	0.101695	0.084922	0.0895141	0.288973	0.17341	0.182353	0.084375	0.322196	0.150877	0.109957	0.0714286	0.121001	0.0396975	0.164053	0.113943	0.126117	0.0820452	0.137324	0.0451977	0.157456	0.139037	0.315914	0.246429	0.336032	0.0962343
chr6	44193798	44193904	+	ENSG00000112759	SLC29A1	solute carrier family 29 member 1 (Augustine blood group)	0.1	0.2	0.0285714	0.0368421	0	0	0.211823	0.0901639	0.119048	0.228571	0.333333	0.2	0.0960854	0.142857	0.121951	0.0779221	0.059126	0.0588235	0.342466	0.236842	0.2	0.4	0.134752	0.111111	0.112033	0.105485	0.117647	0.16	0.0670103	0.046832	0.292683	0.130435	0.4375	0.170732	0.12381	0.170213	0.025641	0.0714286
chr11	85979498	85979603	+	ENSG00000074266	EED	embryonic ectoderm development	1	0.7	0.0285714	0.0396226	0	0	0.714286	0.857143	0.791667	0.855422	0.878788	0.675676	0.927928	1	0.941176	1	0.971429	1	0.701149	0.875969	1	1	0.770115	0.614035	0.660377	0.850467	0.96648	0.888889	1	0.822222	1	1	0.910569	0.900709	0.7	0.67033	1	1
chr16	10849578	10849610	+	ENSG00000103274	NUBP1	nucleotide binding protein 1	1	0.7	0.0285714	0.0435897	0	0	0.9375	1	0.859649	0.833333	0.652174	1	0.926829	1	1	1	0.94958	0.695652	0.880184	0.744186	0.913669	0.924528	0.849057	1	1	1	0.950311	0.789474	0.915663	0.74359	1	1	0.927273	0.74359	0.971429	0.931034	0.936842	0.675
chr11	114314578	114314655	+	ENSG00000076043	REXO2	RNA exonuclease 2	1	0.8	0.0286533	0.02038	0	0	0.891228	0.968504	0.956258	0.982847	0.889362	0.877301	0.982005	0.991984	0.948444	0.963415	0.969181	0.986456	0.992366	1	0.971347	0.940741	0.811066	0.82038	0.926471	0.91018	0.949045	0.937415	0.99005	0.995906	0.80791	0.838926	0.957505	0.962963	0.951715	0.943548	1	1
chr20	33508809	33508942	+	ENSG00000131069	ACSS2	acyl-CoA synthetase short-chain family member 2	1	0.9	0.028777	0.0481481	0	0	0.949495	1	0.815789	0.897436	0.606557	0.54717	0.97491	0.980344	1	0.942857	0.967828	0.95614	0.971429	1	0.991111	1	0.625899	0.458824	0.805556	0.80531	0.84058	0.876543	0.858974	0.88764	0.959184	0.851852	0.907407	0.92	0.954545	0.971223	1	1
chr11	125451107	125451218	+	ENSG00000149547	EI24	EI24, autophagy associated transmembrane protein	1	0.8	0.0292398	0.0310811	0	0	0.966102	0.951368	0.946667	0.917355	0.815668	0.735632	0.878136	0.843318	0.994723	1	0.834483	0.810056	0.961165	0.896341	0.956879	0.982684	0.91623	0.929936	0.987342	1	0.91716	0.97076	0.965909	1	0.671171	0.679325	1	1	0.831081	0.780919	1	1
chr3	44974399	44974482	-	ENSG00000163812	ZDHHC3	zinc finger DHHC-type containing 3	0.1	0.2	0.0293532	0.0457143	0	0	0.25	0.24	0.0714286	0.245714	0.113636	0.114286	0.0860534	0.103448	0.0849057	0.0533333	0.0970874	0.111111	0.132275	0.151832	0.314286	0.157895	0.231788	0.255814	0.2	0.216374	0.132075	0.266667	0.117438	0.0984456	0.154639	0.2	0.552398	0.62475	0.0693878	0.183673	0.129353	0.0551181
chr4	76579167	76579265	-	ENSG00000138757	G3BP2	G3BP stress granule assembly factor 2	0.1	0.3	0.0295775	0.0128834	0	0	0.0586319	0.0366748	0.0513595	0.107246	0.620053	0.640244	0.0407524	0.0493274	0.0296296	0.04	0.333333	0.312883	0.105691	0.146154	0.109375	0.0704225	0.010989	0.0254958	0.047619	0.0310559	0.0809524	0.0808081	0.146758	0.103064	0.40413	0.30622	0.11412	0.0941884	0.0676923	0.103578	0.0733229	0.0611111
chr1	76256131	76256202	+	ENSG00000137955	RABGGTB	Rab geranylgeranyltransferase beta subunit	0.1	0.2	0.0295775	0.0254902	0	0	0.0669145	0.144928	0.470476	0.553459	0.113402	0.0818182	0.167315	0.163934	0.138322	0.0745342	0.0735931	0.0869565	0.0823529	0.0704225	0.091314	0.032967	0.119601	0.166667	0.280148	0.214076	0.206434	0.22549	0.22623	0.258065	0.174737	0.31694	0.106599	0.0909091	0.176159	0.167959	0.0481283	0.0357143
chr9	2170419	2170472	+	ENSG00000080503	SMARCA2	SWI/SNF related, matrix associated, actin dependent regulator of chromatin, subfamily a, member 2	0.1	0.3	0.0297659	0.0245509	0	0	0.252174	0.130435	0.128205	0.0689655	0.153153	0.137255	0.194444	0.101449	0.108014	0.0984456	0.156398	0.0456432	0.136986	0.0722892	0.33913	0.277778	0.0723404	0.0702341	0.205479	0.109091	0.108878	0.0540541	0.156499	0.05	0.68	0.316129	0.236994	0.0955414	0.275449	0.108753	0.237164	0.145497
chr3	187444519	187444686	-	ENSG00000113916	BCL6	B-cell CLL/lymphoma 6	0.9	0.8	0.0298246	0.00979021	0	0	0.897872	0.915493	0.635359	0.730769	0.914894	1	0.79021	0.80198	0.891156	0.911765	0.966292	0.983051	0.929825	0.972028	0.97561	0.942857	0.968652	1	0.928571	0.925926	0.752212	0.857143	0.994444	1	0.995327	0.993832	0.878788	0.887097	0.728938	0.79798	0.932331	0.9
chr8	48641974	48642027	+	ENSG00000164808	SPIDR	scaffolding protein involved in DNA repair	1	0.8	0.0298507	0.0222222	0	0	0.789474	0.630769	0.943662	0.852941	0.809524	0.90625	0.967213	1	1	1	0.777778	0.826087	0.970149	1	0.777778	1	0.769912	0.746032	0.862069	0.961538	0.9625	0.8875	0.987179	1	1	1	0.819355	1	0.842932	0.790323	0.855422	0.686747
chr22	42078360	42078591	-	ENSG00000100138	SNU13	SNU13 homolog, small nuclear ribonucleoprotein (U4/U6.U5)	0.1	0.4	0.0300567	0.0495957	0	0	0.152709	0.153527	0.0451237	0.091314	0.22449	0.355805	0.121622	0.153025	0.0242991	0.068323	0.259067	0.359155	0.15625	0.105023	0.0701107	0.144144	0.238562	0.302108	0.0699433	0.0327869	0.0821053	0.0854271	0.0829103	0.129707	0.119332	0.145478	0.350404	0.391916	0.241026	0.302682	0.117318	0.133971
chr3	47908736	47908828	-	ENSG00000047849	MAP4	microtubule associated protein 4	0.9	0.8	0.030131	0.0111675	0	0	0.928412	0.919629	0.930131	0.882353	0.788832	0.844068	0.880878	0.859649	0.899635	0.899485	0.872534	0.85622	0.985533	0.973753	0.979899	1	0.80151	0.802326	0.797357	0.809524	0.903714	0.837838	0.936242	0.966587	0.556986	0.49085	0.92807	0.929919	0.84778	0.832936	0.765668	0.749196
chr17	59104227	59104271	+	ENSG00000141376	BCAS3	BCAS3, microtubule associated cell migration factor	0	0.1	0.030303	0.0320755	0	0	0.125	0.132075	0.04	0	0.355556	0.345455	0.0952381	0.0322581	0.117647	0.0857143	0.107143	0.157895	0.0422535	0	0.030303	0	0	0	0	0.138889	0.0120482	0.015873	0.136364	0.080292	0.291829	0.309417	0.0857143	0	0.045045	0.0485437	0.0430108	0
chr1	32100823	32101123	-	ENSG00000162517	PEF1	penta-EF-hand domain containing 1	1	0.7	0.0305344	0.0435897	0	0	0.943662	0.74359	0.92233	1	0.722222	0.945946	0.979592	0.84	1	0.980198	0.777778	0.862069	1	1	1	1	0.777778	0.876106	0.698113	0.79021	0.948718	0.958974	0.871795	0.95	0.659574	0.586207	0.969466	0.939759	0.95283	0.911647	1	1
chr7	56142279	56142429	+	ENSG00000129103	SUMF2	sulfatase modifying factor 2	0.9	0.6	0.0305556	0.0190476	0	0	0.836806	0.939189	0.859504	0.962025	0.619048	0.607843	0.896552	0.951049	0.988024	0.986928	0.772727	0.645161	0.947541	0.967391	0.917722	0.986207	0.872881	0.902913	0.68323	0.930556	0.901639	0.888158	0.937639	0.936047	0.797101	0.861386	0.88	0.914894	0.928994	0.876161	0.941061	0.932075
chr1	53699214	53699324	-	ENSG00000162385	MAGOH	mago homolog, exon junction complex core component	0.9	0.7	0.0306241	0.0350158	0	0	0.860317	0.857708	0.925926	0.967611	0.829201	0.836066	0.901408	0.894231	0.696629	0.735016	0.942652	0.882353	0.868778	0.828358	0.898833	0.888889	0.608187	0.710247	0.588889	0.772727	0.904594	0.92668	0.897674	0.92	0.838384	0.794393	0.869376	0.854484	0.952444	0.986325	0.84065	0.828921
chr12	57686355	57686450	-	ENSG00000179912	R3HDM2	R3H domain containing 2	0.8	0.6	0.0306452	0.0173913	0	0	0.752896	0.798817	0.772455	0.80597	0.604938	0.650794	0.798319	0.8	0.872	0.965517	0.714286	0.617391	0.722222	0.870968	0.642857	0.55	0.68932	0.866667	0.590164	0.584416	0.816092	0.843137	0.761006	0.825243	0.852174	0.54717	0.808696	0.822581	0.830645	0.777778	0.630058	0.380531
chr6	167536607	167536711	+	ENSG00000112486	CCR6	C-C motif chemokine receptor 6	0	1	0.0306748	0	0	0	NA	NA	0.444444	0.789474	1	NA	NA	NA	NA	NA	NA	NA	NA	NA	0	0	0	NA	0.589744	1	NA	NA	NA	NA	NA	NA	1	1	NA	NA	0.0306748	0.217391
chr12	131357129	131357174	+	ENSG00000132341	RAN	RAN, member RAS oncogene family	1	0.7	0.0308104	0.0111111	0	0	0.995092	1	0.986166	0.984334	0.98133	0.992188	0.977982	0.968421	0.8125	0.688889	0.9413	0.977901	0.95189	0.940299	0.992095	0.965957	0.781383	0.693122	0.709302	0.706821	0.961796	0.934509	0.886429	0.875	0.891435	0.913265	0.926478	0.894879	0.905316	0.915	0.96919	0.980796
chr10	81935863	81935911	-	ENSG00000122359	ANXA11	annexin A11	0.8	0.5	0.0308157	0.0454545	0	0	0.815514	0.718016	0.830816	0.82069	0.906977	0.931034	0.83908	0.814978	0.79538	0.741935	0.596667	0.60274	0.781443	0.791908	0.747573	0.69697	0.555556	0.528205	0.590588	0.545455	0.775862	0.829457	0.619366	0.503704	0.534404	0.455919	0.808581	0.783784	0.884298	0.850267	0.688581	0.668103
chr16	685281	685340	-	ENSG00000130731	METTL26	methyltransferase like 26	0.9	0.8	0.0310345	0.0323232	0	0	0.901639	0.933333	0.767677	0.649351	0.986755	1	0.931034	0.922078	0.866109	0.787879	0.82716	0.76	0.859296	0.844961	0.859649	0.848485	0.932886	0.943262	0.568807	0.666667	0.920792	0.884298	0.914373	0.911647	0.838863	0.776224	0.907173	0.931034	0.914286	0.864078	0.903226	0.958763
chr10	119793493	119793552	-	ENSG00000107560	RAB11FIP2	RAB11 family interacting protein 2	0.2	0	0.0311688	0	0	0	0.19697	0.211268	0.189189	0.0555556	0.169492	0.238095	0.217391	0.166667	0	0.16129	0.0697674	0.2	0.224806	0.168831	0	0	NA	0	0	0	0.180556	0.238095	0.108434	0.0851064	0.403509	0.291667	0.134752	0.0810811	0.210256	0.115789	0	NA
chr1	224005908	224006039	-	ENSG00000143514	TP53BP2	tumor protein p53 binding protein 2	0	0.1	0.03125	0.0147541	0	0	0.116279	0.0434783	0.0909091	0.243243	0.261538	0.114754	0.037037	0.0769231	0	0	0.106383	0.2	0.105263	0	0.846154	0.111111	0	0	0	0	0.193548	0.125	0.0461538	0	0	0	0.03125	0.0526316	0.148515	0.107143	0.276596	0.169231
chr22	18226569	18226779	-	ENSG00000015475	BID	BH3 interacting domain death agonist	1	0.8	0.03125	0.0285714	0	0	0.890909	0.852941	1	1	0.757576	0.906977	0.828571	0.8	0.692308	0.857143	0.92	0.75	1	0.666667	0.888889	0.96875	0.78	0.809524	0.957447	0.938462	1	0.818182	1	1	1	1	1	0.909091	1	0.538462	0.944206	0.968254
chr17	16342895	16343017	+	ENSG00000175061	LRRC75A-AS1	LRRC75A antisense RNA 1	0.2	0.1	0.0313725	0.017078	0	0	0.0648148	0.0594595	0.311604	0.271071	0.176211	0.339286	0.117798	0.130168	0.207784	0.235435	0.162712	0.183099	0.157025	0.182519	0.149606	0.168627	0.192349	0.141452	0.181453	0.12618	0.173661	0.137039	0.221557	0.192892	0.148466	0.148688	0.143898	0.215548	0.28784	0.280358	0.0955734	0.082922
chr11	95615538	95615660	-	ENSG00000087053	MTMR2	myotubularin related protein 2	0.1	0.3	0.0315068	0.0109244	0	0	0.123077	0.060241	0.154639	0.189873	0.0909091	0.111111	0.105263	0.107143	0.0869565	0.0701754	0.168539	0.111111	0.0684932	0.132075	0.307692	0.151515	0.256637	0.188679	0.310924	0.389831	0.142857	0.0679612	0.339806	0.323077	0	0	0.106145	0.0552147	0.142857	0.166667	0.0789474	0.0652174
chr3	52280990	52281244	+	ENSG00000164088	PPM1M	protein phosphatase, Mg2+/Mn2+ dependent 1M	1	0.7	0.032	0.0449664	0	0	1	1	0.722222	0.643836	1	1	0.714286	0.826087	0.968	0.815385	0.84	0.75	1	0.703704	1	0.8	1	1	0.678161	0.702703	0.677419	0.653333	0.744966	0.830508	1	0.25	0.952381	0.962963	0.979167	0.775281	0.877358	0.831325
chr8	145153984	145154108	-	ENSG00000179526	SHARPIN	SHANK associated RH domain interactor	0.9	0.7	0.0320755	0.00731707	0	0	0.862385	0.84507	0.802198	0.812865	0.707317	0.588235	0.849765	0.859873	0.932039	0.943662	0.896296	0.873418	0.699248	0.676923	0.86747	0.849057	0.91623	1	0.891626	0.862069	0.892473	0.936508	0.900621	0.869565	0.927885	0.912727	0.819079	0.778281	0.84	0.867925	0.932203	0.842105
chr3	58117654	58117746	+	ENSG00000136068	FLNB	filamin B	0	0.2	0.0322581	0.0243243	0	0	0.0305344	0.028169	0.0422535	0.04	0.37931	0.222222	0.155779	0.175676	0.0276923	0.030303	0.142857	0.0666667	0.315217	0.321101	0.0933333	0.142857	0.037037	0	0.142857	0.0384615	0.0322581	0.0239234	0.188525	0.0769231	0	0	0.0626866	0.0547264	0.290123	0.179039	0.027027	0
chr17	28445098	28445191	+	ENSG00000126653	NSRP1	nuclear speckle splicing regulatory protein 1	1	0.8	0.0322581	0.0342342	0	0	0.693694	0.791045	0.967742	1	0.765766	0.821429	0.545455	1	0.789474	0.868421	0.933333	1	0.771429	0.55	0.8	1	0.25641	0.6	0.862069	1	0.952941	1	0.708738	0.652174	1	1	0.727273	0.838384	0.909836	0.865672	1	1
chr22	29725701	29725709	-	ENSG00000100280	AP1B1	adaptor related protein complex 1 beta 1 subunit	0	0.2	0.0322581	0.0421053	0	0	0.205128	0.0933333	0.163265	0.157895	0.567568	0.4375	0.176471	0.0714286	0.0204082	0.219512	0.0909091	0.142857	0.101124	0.108911	0	0.015873	0.0322581	0.117647	0.0243902	0.1	0.026087	0.0322581	0.0689655	0	0	0	0.292929	0.333333	0.0224215	0.0442478	0.0948905	0.0701754
chr11	73429658	73429763	-	ENSG00000175582	RAB6A	RAB6A, member RAS oncogene family	0.3	0.5	0.0323232	0.025	0	0	0.461165	0.244845	0.48503	0.325843	0.832918	0.72803	0.362319	0.267677	0.430421	0.263889	0.495549	0.322581	0.353535	0.209302	0.414414	0.329268	0.299115	0.274472	0.52657	0.304124	0.316804	0.240625	0.516129	0.32562	0.889908	0.933934	0.388535	0.322275	0.377593	0.318421	0.521292	0.525
chr7	79099910	79099995	+	ENSG00000234456	MAGI2-AS3	MAGI2 antisense RNA 3	1	0.8	0.0325203	0.0373984	0	0	0.786667	0.772727	1	0.793103	0.857143	0.76	0.855422	0.92	1	0.956044	1	0.96748	0.837398	0.957447	0.6	1	1	0.513514	1	1	0.723684	0.772727	0.893617	0.854839	1	1	0.863636	0.868421	0.769231	0.894737	NA	NA
chr1	82452973	82453025	+	ENSG00000117114	ADGRL2	adhesion G protein-coupled receptor L2	0	0.2	0.0327273	0.0421053	0	0	0.181818	0.0410959	0.365079	0.204082	0.121212	0.0322581	0.235955	0.280899	0.0676692	0.0743802	0.123288	0.0740741	0.0327273	0.128834	0.438017	0.370787	0.027027	0.0189189	0	0	0.139073	0.132948	0.0612245	0.158879	0	NA	0	0.0188679	0.157895	0.157895	0	0
chr7	872142	872238	+	ENSG00000164828	SUN1	Sad1 and UNC84 domain containing 1	1	0.8	0.0327869	0.0426966	0	0	0.604938	0.821429	0.730769	0.888889	0.811321	0.851852	0.72973	0.792208	0.848485	0.88	1	1	0.850746	0.902439	1	1	0.74359	0.842697	0.967213	1	0.559322	0.636364	0.758621	0.942857	1	0.979167	0.83432	0.816901	0.968254	0.974359	0.875	1
chr19	35760706	35760906	+	ENSG00000105698	USF2	upstream transcription factor 2, c-fos interacting	0.9	0.6	0.0328904	0.037931	0	0	0.801609	0.845679	0.867036	0.937799	0.824885	0.878261	0.761039	0.763265	0.886926	0.896226	0.621993	0.637931	0.883871	0.968254	0.846154	0.893939	0.93617	0.968504	0.58952	0.673239	0.75	0.819629	0.925424	0.87234	0.948127	0.940789	0.86711	0.915385	0.856667	0.908925	0.903485	0.952703
chr5	179042547	179042596	-	ENSG00000169045	HNRNPH1	heterogeneous nuclear ribonucleoprotein H1	0.9	0.7	0.0331558	0.0274648	0	0	0.866844	0.924399	0.865497	0.818342	0.942492	0.947955	0.914583	0.855711	0.92944	0.930886	0.964444	0.855856	0.870476	0.836667	0.84	0.711628	0.925687	0.887052	0.808414	0.672535	0.858363	0.801724	0.965517	0.890449	0.976285	0.935484	0.875128	0.746244	0.78954	0.768519	0.9133	0.832037
chr16	167300	167374	-	ENSG00000103148	NPRL3	NPR3 like, GATOR1 complex subunit	0.8	1	0.0333333	0	0	0	0.790698	0.74026	0.71875	0.833333	0.788235	0.891892	0.779412	0.711111	0.837209	0.714286	0.92	0.827586	0.677419	0.775	1	0.793103	0.935484	1	0.764706	0.87234	0.803279	0.722222	0.8	1	1	1	0.819672	0.880342	0.690476	0.636364	0.810945	0.914286
chr5	133967767	133967885	-	ENSG00000152700	SAR1B	secretion associated Ras related GTPase 1B	0.1	0.3	0.0333333	0.0222222	0	0	0.0442478	0.181818	0.2	0.111111	0.0657895	0.04	0.304348	0.384615	0.174312	0.2	0.105528	0.0843373	0.2	0.257143	0.133333	0.0704225	0.0787879	0.188406	0.139785	0.169492	0.12	0.114286	0.35443	0.160494	0.0970149	0.145946	0.0866142	0.169231	0.159236	0.109489	0.277108	0.277778
chr10	75160561	75160615	-	ENSG00000138279	ANXA7	annexin A7	0.9	0.8	0.03361	0.0283465	0	0	0.761702	0.66	0.899497	0.87013	0.970297	0.947368	0.829146	0.972222	0.961039	0.967742	0.95122	0.876404	0.955224	0.982301	0.964072	0.903226	0.884232	0.876543	0.848315	0.787234	0.806122	0.752577	0.967667	0.926606	0.926829	0.905512	0.824561	0.680851	0.771654	0.79798	0.914328	0.93361
chr3	127294592	127294652	-	ENSG00000163870	TPRA1	transmembrane protein adipocyte associated 1	1	0.9	0.0338983	0.0392405	0	0	0.860759	0.882353	0.814815	0.975904	1	1	1	1	0.984733	1	0.921569	0.956522	0.966102	0.784314	0.95082	0.862069	1	0.959596	0.683453	0.507463	0.884615	0.833333	0.885463	0.911392	0.934426	1	0.685039	0.672727	0.857143	0.75	0.92233	1
chrX	12928425	12928561	+	ENSG00000101916	TLR8	toll like receptor 8	0	1	0.0339213	0	0	0	NA	NA	NA	1	NA	NA	NA	NA	NA	NA	1	NA	1	1	0	0.2	NA	NA	NA	NA	0	0	NA	NA	NA	NA	NA	NA	NA	NA	0.0339213	0.0401284
chr2	201749985	201750090	-	ENSG00000240344	PPIL3	peptidylprolyl isomerase like 3	0.2	0.1	0.0342857	0.0375	0	0	0.131579	0.219512	0.0752688	0.0576923	0.178571	0.0769231	0.137255	0.0736842	0.280702	0.333333	0.0625	0.115789	0.659574	0.421053	0.178082	0.36	0.189189	0.027027	0.189542	0.0736842	0.203883	0.211009	0.243781	0.411043	0.21875	0	0.165714	0.157233	0.170732	0.243243	0.177083	0.153558
chr1	2124284	2124414	-	ENSG00000162585	FAAP20	Fanconi anemia core complex associated protein 20	0.1	0.2	0.0343284	0.0363636	0	0	0.186047	0.138462	0.236364	0.234043	0.176471	0.111111	0.148936	0.169811	0.0869565	0.276596	0.0888889	0.185185	0.2	0.279412	0.100775	0.0714286	0.173653	0.0935252	0.0121951	0.075	0.119266	0.0612245	0.0737705	0.064	0.047619	0	0.246154	0.22807	0.295455	0.292683	0.130435	0.134328
chr2	97267853	97268075	-	ENSG00000114982	KANSL3	KAT8 regulatory NSL complex subunit 3	0.8	1	0.034375	0.037037	0	0	0.972789	0.923077	0.910448	0.916667	0.962963	1	0.822785	0.862069	0.815385	0.698113	0.811321	0.866667	0.829268	0.813953	0.8125	1	0.78626	0.669421	0.794393	0.784946	0.61194	0.719626	0.753247	0.795276	0.88535	0.765625	0.679654	0.721519	0.882883	0.903226	0.886179	1
chr17	80404499	80404572	-	ENSG00000178927	C17orf62	chromosome 17 open reading frame 62	0.9	0.8	0.0344262	0.0247191	0	0	0.776224	0.954545	0.843537	0.915493	0.868421	0.884615	1	1	0.424658	0.934426	0.941176	0.911111	0.702128	0.859649	1	1	0.643564	0.775281	0.783505	0.747368	0.831858	0.91195	0.897436	0.926606	0.916667	1	0.880597	0.904762	0.982301	0.944444	0.979221	0.956757
chr3	193335573	193335626	+	ENSG00000198836	OPA1	OPA1, mitochondrial dynamin like GTPase	0.1	0.3	0.0347826	0.0323944	0	0	0.636364	0.135135	0.2	0.24	0.170543	0.0909091	0.243243	0.157895	0.125	0.047619	0.181009	0.155738	0.0757576	0.0967742	0.111111	0.060241	0.0652174	0.0967742	NA	0.1	0.267606	0.176471	0.034965	0.0851064	0.19888	0.150838	0.190476	0.105263	0.523256	0.270718	0.284404	0.116071
chr2	216236832	216237023	-	ENSG00000115414	FN1	fibronectin 1	0.6	0.7	0.0347826	0.0416778	0	0	0.552987	0.652174	0.74359	0.592476	0.735385	0.706215	0.591216	0.565217	0.760852	0.765208	0.711191	0.80117	0.57485	0.642857	0.778662	0.79819	0.491471	0.513581	0.57385	0.580381	0.731573	0.741678	0.599106	0.602929	1	1	0.627072	0.647482	0.618705	0.676856	NA	NA
chr19	16764846	16764936	-	ENSG00000214046	SMIM7	small integral membrane protein 7	0.9	0.7	0.0349206	0.00707071	0	0	0.913669	0.920705	0.916473	0.925729	0.918575	0.928889	0.939962	0.947368	0.773148	0.841772	0.757848	0.84507	0.865079	0.788889	0.965432	0.962687	0.693333	0.690377	0.707071	0.870968	0.728238	0.77551	0.84375	0.85558	0.703125	0.811966	0.823529	0.897541	0.950938	0.938104	0.928767	0.913043
chr8	141889570	141889736	-	ENSG00000169398	PTK2	protein tyrosine kinase 2	1	0.7	0.0350877	0.041573	0	0	0.697368	0.954023	0.79661	0.964912	0.888	0.866667	0.777778	0.714286	0.732143	0.838235	0.957895	0.938462	0.946667	0.954023	1	1	0.737374	0.748252	1	0.583333	0.981308	0.9	1	0.981982	1	1	0.913043	0.961165	0.741573	0.652695	1	1
chr3	184033860	184034006	+	ENSG00000114867	EIF4G1	eukaryotic translation initiation factor 4 gamma 1	0.8	1	0.0352941	0	0	0	0.886364	0.788235	0.666667	0.722222	0.777778	1	0.809524	0.804878	0.828571	0.846154	0.789474	0.956522	1	0.862069	0.925926	1	0.947368	1	0.870968	0.809524	0.95122	1	0.771429	0.851852	0.804878	0.783133	0.959184	0.764706	0.885246	0.897959	0.87013	0.963636
chrX	102509533	102509605	-	ENSG00000180964	TCEAL8	transcription elongation factor A like 8	0.8	1	0.0352941	0	0	0	0.851351	0.764706	0.625731	0.64486	0.70297	0.762963	0.831325	0.730159	0.804054	0.801242	0.857143	0.757282	0.823293	0.816216	1	1	0.773585	0.707692	1	0.8375	0.788679	0.73617	0.874627	0.810976	1	1	0.765125	0.886076	0.651376	0.732218	0.669291	0.77
chr16	685612	685774	-	ENSG00000130731	METTL26	methyltransferase like 26	0.9	0.8	0.0354839	0.0222222	0	0	0.843575	0.882353	0.780105	0.714286	0.959596	0.905882	0.957447	1	0.794872	0.779412	0.917808	0.925926	0.777778	0.885057	0.89916	0.890909	0.849624	0.865169	0.228261	0.403846	0.723757	0.732143	0.975904	0.988166	1	0.935484	0.941463	0.899371	0.648855	0.764706	0.865546	0.975309
chr20	33508342	33508512	+	ENSG00000131069	ACSS2	acyl-CoA synthetase short-chain family member 2	1	0.8	0.0358423	0.0306636	0	0	0.927007	1	0.848485	0.917355	0.56	0.578947	0.968468	0.987069	1	0.9375	0.964158	0.963636	0.946667	1	0.986928	1	0.580952	0.641509	0.833333	0.792453	0.801802	0.932773	0.818182	0.880597	0.939675	0.830664	0.89011	0.902439	0.949045	0.975309	1	1
chr5	80809447	80809536	-	ENSG00000145687	SSBP2	single stranded DNA binding protein 2	1	0.8	0.036036	0.0227848	0	0	0.861538	0.783784	0.736842	0.868852	0.811321	0.809524	0.780347	0.974359	1	1	0.944056	0.928571	0.895652	0.765957	1	1	0.704545	0.775701	1	1	0.918644	0.931034	0.954338	0.932886	0.822785	0.714286	0.963964	1	0.897059	0.959596	1	1
chr6	31804201	31804294	+	ENSG00000204387	C6orf48	chromosome 6 open reading frame 48	0.1	0.3	0.0360947	0.0333333	0	0	0.0327526	0.120879	0.0892514	0.348837	0.0755814	0.165354	0.0639344	0.136095	0.174397	0.302752	0.0622711	0.0638298	0.0995146	0.216346	0.142857	0.333333	0.159939	0.396947	0.194805	0.381757	0.115061	0.270149	0.263736	0.391304	0.076087	0.111111	0.0925926	0.177143	0.0898581	0.225725	0.157311	0.304833
chr1	111439275	111439355	+	ENSG00000143119	CD53	CD53 molecule	0.9	0.7	0.0361702	0.0109295	0	0	0.916084	0.919355	0.881674	0.899497	0.714286	0.698113	0.930435	0.952941	0.880597	0.8125	0.924528	0.969231	0.976331	0.93617	1	0.958333	0.810458	0.816832	0.71093	0.710992	0.886179	0.911111	0.9	1	1	NA	0.8	0.605634	1	1	0.9618	0.963905
chr2	61386453	61386574	+	ENSG00000162929	KIAA1841	KIAA1841	0.1	0.2	0.0361702	0.0162162	0	0	0.097561	0.0588235	0.0512821	0.0227273	0.206897	0.0769231	0.352113	0.047619	0.0909091	0.011236	0.108108	0.135135	0.314286	0.153846	0.322581	0.0526316	0.211268	0.0638298	0.146341	0.0638298	0.127273	0.0666667	0.266667	0.216216	0.0967742	0	0.145038	0.216783	0.115385	0.027027	0.25	0.139785
chrX	148583605	148583707	-	ENSG00000010404	IDS	iduronate 2-sulfatase	0.2	0	0.0362069	0.0204947	0	0	0.180328	0.221053	0.245033	0.333333	0.0204947	0.0352564	0.133333	0.142857	0.193916	0.3125	0.189964	0.189655	0.0814815	0.114754	0.113636	0.148936	0.229851	0.164286	0.252918	0.163793	0.22293	0.269841	0.215054	0.36612	0	0	0.112903	0.0967742	0.20597	0.28125	0.124361	0.153741
chr21	38444445	38444610	-	ENSG00000185808	PIGP	phosphatidylinositol glycan anchor biosynthesis class P	0.1	0.3	0.0363636	0.0181818	0	0	0.147059	0.136364	0.129771	0.136842	0.0888889	0.0666667	0.163842	0.118012	0.253165	0.287958	0.139706	0.181102	0.137931	0.214286	0.106061	0.11811	0.318182	0.142857	0.0898204	0.0588235	0.012987	0.0728477	0.207469	0.153005	0.147783	0.079646	0.187097	0.340136	0.0618557	0.124183	0.36	0.284974
chr20	33509347	33509403	+	ENSG00000131069	ACSS2	acyl-CoA synthetase short-chain family member 2	1	0.8	0.0363636	0.0387097	0	0	0.952096	1	0.821429	0.861111	0.671233	0.52	0.971545	0.979021	0.981651	0.918919	0.944637	0.963636	0.978378	1	0.979275	1	0.683453	0.568	0.791209	0.807692	0.84	0.83871	0.820896	0.919192	0.956739	0.867675	0.893617	0.880597	0.926316	0.938776	1	1
chr20	34317384	34317449	-	ENSG00000131051	RBM39	RNA binding motif protein 39	1	0.6	0.0365059	0.0338583	0	0	0.988604	0.986799	0.961821	0.969892	0.994681	0.987179	0.959596	0.978142	0.735437	0.653266	0.994118	0.96347	0.943489	0.959559	0.910448	0.911111	0.961143	0.966833	0.633858	0.6224	0.935743	0.907591	0.935691	0.92122	0.888889	1	0.914961	0.93988	0.972673	0.963494	0.911171	0.935849
chr12	102307952	102308010	+	ENSG00000136048	DRAM1	DNA damage regulated autophagy modulator 1	0.9	0.7	0.0365079	0.0407407	0	0	0.760417	0.712707	0.831776	0.936508	0.875	1	0.877551	0.953488	0.87069	0.914894	0.740741	0.923077	0.891892	0.941176	1	1	0.900648	0.912773	0.942387	0.9375	0.865854	0.848485	1	1	1	1	0.865772	0.767442	0.535354	0.565217	0.703057	0.655629
chr6	127603432	127603540	+	ENSG00000118518	RNF146	ring finger protein 146	0.1	0.2	0.036612	0.0459016	0	0	0.0576923	0.0315789	0.245902	0.266667	0.136612	0.2	0.355932	0.481481	0.079646	0.0532544	0.180328	0.0545455	0.254237	0.288889	0.12	0.333333	0.102564	0.0697674	0.00813008	0.0512821	0.140496	0.120879	0.136364	0.131707	0.45	0.234043	0.097493	0.125984	0.182927	0.227513	0.241379	0.129032
chr4	44724101	44724259	-	ENSG00000163281	GNPDA2	glucosamine-6-phosphate deaminase 2	0.9	0.7	0.0369863	0.0333333	0	0	0.913043	0.895833	0.863014	0.848101	0.808696	0.846154	0.863636	0.866667	0.666667	0.684211	0.925926	0.870968	0.76	1	0.5	NA	0.745455	1	0.695238	0.666667	0.898734	0.88	0.771429	0.822222	1	1	0.850746	0.686275	0.621212	0.901961	0.931818	1
chr6	86275050	86275137	-	ENSG00000135317	SNX14	sorting nexin 14	0.9	0.7	0.0369863	0.045098	0	0	0.745098	0.893333	0.863014	0.931034	0.912088	0.87234	0.745098	0.8125	1	1	0.978261	0.860465	0.885057	1	0.8	0.804878	0.79798	0.694118	0.745763	0.75	0.929078	0.896104	0.888	0.802817	1	1	0.694656	0.803279	0.959184	0.866667	0.912195	0.986301
chr3	439910	440068	+	ENSG00000134121	CHL1	cell adhesion molecule L1 like	0	0.2	0.037037	0.020339	0	0	0	0	0.0588235	0.0625	0.824561	0.855932	0	0.0967742	0.224806	0.190789	0.2	0.037037	0.233333	0.235294	0	0	0.131579	0	0.220339	0.313433	0.122449	0.112782	0	0.219512	NA	NA	0	0.0588235	0.259259	0.210526	NA	0
chr2	242694046	242694161	+	ENSG00000180902	D2HGDH	D-2-hydroxyglutarate dehydrogenase	0	0.2	0.037037	0.0333333	0	0	0.2	0.0526316	0.025641	0.142857	0	0	0.128205	0.189189	0	0	0.0588235	0.0588235	0.183673	0.411765	0.121951	0.037037	0.75	0.351351	0.0967742	0	0.15	0.230769	0.166667	0.157895	0	0	0.2	0.142857	0.267606	0.25	0	0
chr16	75678181	75678360	-	ENSG00000065427	KARS	lysyl-tRNA synthetase	0.1	0.2	0.0370558	0.0213115	0	0	0.202346	0.115265	0.130112	0.16388	0.221311	0.27619	0.243243	0.216867	0.222222	0.132203	0.2749	0.337349	0.379747	0.28169	0.183673	0.140187	0.0414201	0.132867	0.0684211	0.0962963	0.149847	0.0920245	0.140152	0.147147	0.116513	0.0841346	0.202247	0.19469	0.137056	0.139726	0.198212	0.0721649
chr2	102477287	102477448	+	ENSG00000071054	MAP4K4	mitogen-activated protein kinase kinase kinase kinase 4	0.2	0.1	0.0372093	0.0298246	0	0	0.0914454	0.0894309	0.351351	0.209302	0.0655271	0.0714286	0.102941	0.121951	0.286957	0.368421	0.238938	0.237113	0.230769	0.15	0.2	0.0638298	0.234043	0.0701754	0.233716	0.208633	0.33945	0.219512	0.278351	0.162791	0.261905	0.470588	0.52381	0.422535	0.2	0.298701	0.186441	0.157025
chr3	38167653	38167832	-	ENSG00000060971	ACAA1	acetyl-CoA acyltransferase 1	0.9	0.8	0.0372822	0.0367347	0	0	0.976331	0.960784	0.752137	0.761194	0.748252	0.855856	0.898551	0.925	1	0.934426	0.941176	0.966102	0.975904	1	0.975255	0.982792	0.89372	0.850746	0.905213	0.94382	0.795918	0.92	0.888199	0.937282	0.965517	1	0.897959	0.907692	0.730104	0.850187	0.92674	0.763265
chr14	92560090	92560175	-	ENSG00000066427	ATXN3	ataxin 3	0.8	1	0.0372881	0	0	0	0.762712	1	0.737705	0.878788	0.744681	0.826087	0.963964	1	0.863636	0.804878	0.836735	0.923077	0.797101	1	1	1	0.571429	1	0.296296	1	0.797468	0.818182	0.854015	0.786667	NA	NA	0.77907	0.824561	0.886792	0.875	0.92381	1
chr14	24910880	24911001	-	ENSG00000100445	SDR39U1	short chain dehydrogenase/reductase family 39U member 1	0.9	0.7	0.0375	0.0123288	0	0	0.844828	0.972603	0.792453	0.837838	0.855856	0.9375	0.78022	0.804511	0.94	0.971831	0.880702	0.901639	0.988439	0.949686	0.857988	0.978723	0.921739	0.992063	0.667774	0.608163	0.704698	0.721519	0.936102	0.949791	0.698225	0.919643	0.712329	0.872093	0.888446	0.88172	0.915612	0.894231
chr11	10823208	10823321	-	ENSG00000110321	EIF4G2	eukaryotic translation initiation factor 4 gamma 2	0.8	0.9	0.0376093	0.0236994	0	0	0.787079	0.69863	0.802497	0.739683	0.903769	0.842945	0.781666	0.762391	0.920536	0.88905	0.943313	0.924225	0.856295	0.819118	0.719807	0.71831	0.831461	0.774927	0.823626	0.777778	0.926884	0.853896	0.923699	0.890785	0.984157	0.948502	0.952549	0.914286	0.838761	0.765306	0.809577	0.726151
chr15	75632043	75632219	+	ENSG00000140365	COMMD4	COMM domain containing 4	1	0.8	0.0377358	0.0222222	0	0	0.777778	0.973333	0.767677	0.769784	0.820513	0.794872	0.638554	0.777778	0.973333	0.902439	1	1	0.801418	0.920635	0.930435	0.954545	0.901235	1	1	0.911765	0.88	0.962264	0.941176	0.960784	1	1	0.791246	0.866667	0.670213	0.721311	1	1
chr6	43748469	43748591	+	ENSG00000112715	VEGFA	vascular endothelial growth factor A	0	0.2	0.0378378	0.0235294	0	0	0.178363	0.158824	0.188679	0.230769	0.12	0.1875	0.136364	0.157895	0.170213	0.0967742	0.280632	0.133333	0.149425	0.176471	0.297872	0.0784314	0.292035	0.16092	0.0376812	0.00719424	0.0253165	0.0120482	0.0378378	0.0175439	0.047619	0	0.0181818	0	0.193893	0.220708	0	0
chr9	112918599	112918777	+	ENSG00000241978	AKAP2	A-kinase anchoring protein 2	0.7	0.5	0.0378378	0.0238095	0	0	0.653061	0.553444	0.673152	0.69378	0.768116	0.72093	0.742958	0.752381	0.705882	0.521277	0.76555	0.75641	0.672727	0.862745	0.735294	0.65	0.527197	0.520858	0.655844	0.607656	0.677852	0.52381	0.76569	0.683721	0.777778	0.65	0.662162	0.714286	0.70303	0.62449	0.639098	0.57377
chr1	101458193	101458296	-	ENSG00000117543	DPH5	diphthamide biosynthesis 5	0.9	0.7	0.037931	0.0275862	0	0	0.787611	0.846154	1	0.972973	1	1	0.863636	0.853659	0.807107	0.73913	0.935897	0.801802	0.681818	0.863636	0.862069	0.809524	0.86087	0.770115	0.672414	0.734513	0.972881	0.942584	0.926421	0.908333	0.888889	1	0.972222	0.917526	0.804598	0.882353	0.933884	0.922078
chr19	50512493	50512642	-	ENSG00000105053	VRK3	vaccinia related kinase 3	0.9	0.7	0.0379845	0.0333333	0	0	0.666667	1	0.849057	0.916667	0.795455	0.666667	0.564356	0.707317	0.956522	0.879518	0.75	0.853659	0.96129	0.912281	0.903226	0.866667	0.846154	0.647059	1	1	0.971831	0.90566	0.986755	1	0.937984	0.936	0.95	0.932584	0.870968	0.793103	0.916129	0.983402
chr18	47797839	47797910	-	ENSG00000141644	MBD1	methyl-CpG binding domain protein 1	0.7	0.8	0.0380282	0.0308458	0	0	0.676471	0.8125	0.621622	0.728395	0.72093	0.736842	0.609756	0.684211	0.744681	0.8	0.661972	0.863636	0.690476	0.7	0.777778	0.75	0.768116	0.814815	0.84	0.686275	0.604167	0.888889	0.658915	0.736264	0.352941	0.940299	0.830846	0.866667	0.546218	0.647059	0.724138	0.745455
chr12	123005051	123005128	-	ENSG00000111011	RSRC2	arginine and serine rich coiled-coil 2	0.1	0.3	0.0380531	0.00790378	0	0	0.0243902	0.0364964	0.292096	0.524476	0.0346154	0.0619469	0.196078	0.256198	0	0.0258303	0.157233	0.118644	0.181818	0.111111	0.130435	0.529412	0.0653266	0.12766	0.27451	0	0.130909	0.135889	0.0547264	0.0804598	0.037594	0	0.046683	0.0979021	0.0736842	0.150685	0.295154	0.301887
chr7	65551731	65551808	+	ENSG00000126522	ASL	argininosuccinate lyase	0.8	1	0.0380952	0	0	0	0.761905	0.818182	0.870968	0.774648	0.6	1	0.897436	0.828571	1	0.904762	0.866667	0.777778	0.769231	0.784038	0.873544	0.932961	1	0.9	0.59375	0.521739	0.862069	0.823529	0.746032	0.851852	1	1	0.428571	0.826087	0.777778	0.788235	0.960784	1
chr19	3456548	3456633	+	ENSG00000141905	NFIC	nuclear factor I C	0.6	0.7	0.0382121	0.044	0	0	0.507289	0.533181	0.616519	0.638889	0.666667	0.59596	0.658088	0.6997	0.648649	0.586207	0.744	0.764286	0.798742	0.725806	0.752443	0.744444	0.548747	0.541528	0.580488	0.714286	0.561788	0.57598	0.619048	0.699717	0.666667	0.62959	0.580737	0.615094	0.608501	0.648649	0.842697	0.505882
chr17	7810919	7811020	+	ENSG00000170004	CHD3	chromodomain helicase DNA binding protein 3	0.9	0.8	0.0383648	0.0410866	0	0	0.914692	0.92126	0.954693	0.847222	0.769585	0.802326	0.756614	0.913043	0.958333	0.986456	0.56	0.92	0.807018	0.87172	0.785714	0.7	0.826087	0.882353	0.758913	0.837838	0.922013	0.963576	0.848812	0.898396	1	1	0.923304	0.861635	0.85209	0.902326	0.72987	0.66343
chr14	56130673	56130759	+	ENSG00000126777	KTN1	kinectin 1	0.3	0.5	0.0384259	0.0341772	0	0	0.271111	0.361032	0.310087	0.364179	0.539957	0.507745	0.415186	0.410734	0.319175	0.304688	0.519952	0.626291	0.418084	0.470199	0.164502	0.214286	0.261574	0.294756	0.278226	0.363958	0.221271	0.280335	0.353135	0.334104	0.853472	0.829164	0.280814	0.308151	0.460478	0.529412	0.534177	0.42953
chr3	122849327	122849463	+	ENSG00000065485	PDIA5	protein disulfide isomerase family A member 5	1	0.8	0.0384615	0.0394161	0	0	0.961538	0.771429	0.896104	0.857143	0.5	1	0.705882	0.935484	0.771429	0.529412	1	1	1	1	0.960133	1	0.731707	0.950413	0.839416	0.67033	0.925926	0.84375	0.647059	0.577236	1	1	0.80597	0.844444	0.810345	0.813333	1	1
chr11	33752970	33753014	-	ENSG00000085063	CD59	CD59 molecule	0.1	0.2	0.0388145	0.0217391	0	0	0.191081	0.0899961	0.140062	0.0553564	0.221739	0.0988655	0.165152	0.0710441	0.129116	0.0433566	0.35085	0.256098	0.375497	0.143096	0.254676	0.146245	0.207916	0.141309	0.209955	0.0801603	0.128791	0.0611855	0.226044	0.104478	0.503717	0.394456	0.208986	0.0952381	0.168758	0.086349	0.122807	0.323944
chr5	141357868	141358395	+	ENSG00000013561	RNF14	ring finger protein 14	1	0.8	0.038835	0.0174274	0	0	0.839572	0.908397	0.730769	0.804878	0.508897	0.468085	0.828571	0.774295	0.916667	0.808	0.778409	0.817427	0.961165	0.991266	0.931507	0.894737	1	1	1	1	0.91404	0.950249	0.927126	1	1	1	0.790698	0.753012	0.791391	0.823389	0.962963	1
chr20	57009658	57009761	+	ENSG00000124164	VAPB	VAMP associated protein B and C	0.9	0.6	0.0388379	0.025	0	0	0.97561	1	0.971429	0.942308	0.960265	0.965714	0.970149	0.831776	0.946524	0.901235	0.928205	0.980198	0.863415	0.915493	0.825243	0.875	0.636364	1	0.515528	0.58427	0.893617	0.853659	0.907216	0.942529	0.938838	1	0.9	0.924528	0.950739	0.922222	0.625	0.64
chrX	153585619	153585642	-	ENSG00000196924	FLNA	filamin A	0.1	0.2	0.038847	0.0178131	0	0	0.149688	0.084515	0.0721176	0.0409357	0.475177	0.291667	0.163152	0.0821382	0.061153	0.0394467	0.0943396	0.117647	0.280603	0.214612	0.230769	0.111111	0.158184	0.109107	0.0600924	0.0417071	0.315605	0.208681	0.0509598	0.0293761	0.0576441	0.0448549	0.0759289	0.0658216	0.227273	0.117089	0.217813	0.141066
chr17	16342974	16343017	+	ENSG00000175061	LRRC75A-AS1	LRRC75A antisense RNA 1	0.2	0.1	0.0390012	0.0193469	0	0	0.0538642	0.0530612	0.30251	0.239001	0.157658	0.281553	0.104031	0.117327	0.178385	0.224291	0.134851	0.166667	0.140148	0.176166	0.157895	0.166994	0.166667	0.124566	0.165834	0.113161	0.155638	0.125537	0.209887	0.165386	0.152625	0.130952	0.137615	0.199519	0.271008	0.255356	0.0849873	0.0806531
chr12	76462689	76462774	-	ENSG00000187109	NAP1L1	nucleosome assembly protein 1 like 1	1	0.9	0.039039	0.0233318	0	0	0.96357	0.962583	0.951485	0.977431	0.916454	0.90429	0.912398	0.972873	0.924952	0.937984	0.695783	0.726236	0.978571	0.967093	0.966805	0.954802	0.930054	0.95	0.922258	0.896894	0.972876	0.972748	0.931994	0.905893	0.565827	0.596315	0.948231	0.960961	0.876668	0.878741	0.97434	0.955707
chr5	31548597	31548794	+	ENSG00000082213	C5orf22	chromosome 5 open reading frame 22	0	0.2	0.0393701	0.0235294	0	0	0.215686	0.2	0.142857	0.6	0.175573	0.132075	0.0697674	0.2	0	0	0.0315789	0.0869565	0	0	0.181818	0	0.152542	0.214286	0.176471	0.4	0.138462	0.0416667	0.310345	0.333333	0	0	0	0	0.0393701	0.134328	0.127273	0.13253
chr3	47468647	47468752	-	ENSG00000114650	SCAP	SREBF chaperone	0.9	0.8	0.0393939	0.0195122	0	0	0.68	0.757576	0.936842	1	0.904762	0.857143	0.780488	0.939394	0.577465	0.901639	0.981818	0.918919	0.835616	0.757143	0.848739	0.946667	0.973684	1	0.870504	1	0.784615	0.787234	0.857143	0.902439	0.912195	0.975309	0.8125	0.886792	0.776119	0.829787	0.917808	0.874126
chr8	42220130	42220216	+	ENSG00000070501	POLB	DNA polymerase beta	0.9	0.7	0.0394856	0.00331754	0	0	0.970149	0.9	0.971014	0.956522	0.971014	1	0.784615	0.910112	1	0.911111	0.948187	0.92126	0.72549	0.84466	0.979381	0.970588	0.696682	0.680412	0.69697	0.843137	0.960784	0.904	0.986014	0.897436	0.959732	0.833333	0.941909	0.939486	0.931034	0.862745	0.881857	0.898734
chr5	149782684	149782875	-	ENSG00000019582	CD74	CD74 molecule	0.2	0.1	0.0395543	0.0217236	0	0	0.226743	0.152858	0.105286	0.0739261	0.256231	0.197315	0.254274	0.172491	0.295472	0.240401	0.195756	0.129032	0.135843	0.118437	0.192604	0.122807	0.243328	0.212401	0.0937101	0.0782764	0.275097	0.200905	0.29238	0.239554	0.319632	0.231159	0.199575	0.138173	0.362963	0.19779	0.0953069	0.0711829
chr1	155650207	155650247	-	ENSG00000163374	YY1AP1	YY1 associated protein 1	1	0.8	0.039604	0.0297872	0	0	0.904762	1	0.923077	0.813333	0.661538	0.909091	0.935484	0.849057	0.590909	0.68254	0.829787	0.901639	1	1	1	1	0.555556	0.904762	0.617647	0.836066	0.764706	0.960396	0.814433	0.756757	1	1	0.8	0.921569	0.829787	0.975904	1	1
chr11	17336933	17337022	+	ENSG00000070081	NUCB2	nucleobindin 2	1	0.8	0.0396396	0.0384106	0	0	0.888579	0.896194	0.927273	0.912381	0.741176	0.831579	0.822917	0.901515	0.969188	0.96036	0.756614	0.761589	0.96728	0.915663	0.941432	0.962825	0.780731	0.852459	1	1	0.938619	0.966443	0.929155	0.980892	0.227273	0.268293	0.960133	0.983577	0.928382	0.956081	1	1
chr14	89068268	89068427	+	ENSG00000100722	ZC3H14	zinc finger CCCH-type containing 14	0.5	0.6	0.0398773	0.0470588	0	0	0.625	0.662921	0.483871	0.6	0.661972	0.647059	0.5	0.545455	0.644068	0.780822	0.394958	0.353535	0.63871	0.595238	0.505376	0.526882	0.515625	0.670588	0.488152	0.514563	0.854749	0.780488	0.635179	0.688525	0.494048	0.654822	0.476718	0.460123	0.636364	0.663636	0.364486	0.463415
chr19	49605371	49606844	+	ENSG00000104852	SNRNP70	small nuclear ribonucleoprotein U1 subunit 70	0.1	0.2	0.0398907	0.0143845	0	0	0.0243902	0.0283401	0.135776	0.101493	0.0601093	0.0743405	0.0822785	0.0735695	0.0151515	0.0178571	0.141762	0.101604	0.148825	0.146341	0.183486	0.202128	0.0586701	0.0655271	0.239905	0.249581	0.133562	0.12085	0.313761	0.29902	0.171875	0.109541	0.0164234	0.0235849	0.202555	0.214385	0	0.0291262
chr12	58113882	58114046	+	ENSG00000135506	OS9	OS9, endoplasmic reticulum lectin	0.6	0.4	0.0398929	0.0246122	0	0	0.477178	0.418639	0.484211	0.441815	0.41502	0.393204	0.398432	0.378472	0.704125	0.70664	0.362637	0.319481	0.607908	0.623894	0.625566	0.639893	0.45092	0.375388	0.565704	0.5228	0.508284	0.445141	0.593779	0.504782	0.602484	0.594118	0.579639	0.53915	0.633433	0.571659	0.518971	0.479228
chr19	35999107	35999142	-	ENSG00000161249	DMKN	dermokine	0	0.2	0.04	0.0181818	0	0	0.472222	0.2	0.512195	0	0.176471	0	0.257143	0.181818	0.1	0.04	0.05	0	0.130435	0.191919	0	NA	0.0735931	0.138462	0	0	0.144231	0.0769231	0.190184	0.0120482	NA	NA	0.391304	0	0.189809	0.132184	0	NA
chr1	43918574	43918675	-	ENSG00000178922	HYI	hydroxypyruvate isomerase (putative)	0	0.1	0.04	0.0212121	0	0	0.0438247	0.116505	0.262032	0.240506	0.121212	0.111111	0.0725806	0.113636	0.0207469	0.0515464	0	0	0.212121	0.313725	0.22905	0.270833	0.0930233	0.0666667	0.0704225	0.101449	0.0318471	0.0539419	0.0383632	0.0431373	0	0	0.0222222	0.04	0.278689	0.23301	0	0
chr10	75579290	75579375	-	ENSG00000148660	CAMK2G	calcium/calmodulin dependent protein kinase II gamma	0.1	0.4	0.04	0.0285714	0	0	0.049505	0.428571	0.0930233	0.126761	0.278272	0.561111	0.139535	0.4	0.0921348	0.272727	0.06	0.151515	0.149606	0.09375	0	0	0.0819672	0	0	0.0444444	0.0983607	0.351351	0.0547112	0.103679	0	0.0384615	0.0961538	0.175439	0.0989011	0.186441	0	0.0298507
chr1	153517946	153517994	-	ENSG00000196154	S100A4	S100 calcium binding protein A4	0	0.2	0.0401567	0.0163265	0	0	0.120069	0.0899654	0.0901397	0.0795353	0	0	0.228493	0.263288	0.174033	0.183673	0.0718816	0.0166271	0.218182	0.291667	0.02	0	0.0401567	0.0252238	0.0459577	0.0279898	0.104	0.0657895	0.0870048	0.0660633	0.0555556	0	0.168142	0.19403	0.190798	0.188571	0.00184609	0.00136454
chr7	128394583	128394776	+	ENSG00000128595	CALU	calumenin	0.2	0.4	0.0402235	0.0332454	0	0	0.458333	0.24774	0.391892	0.33945	0.303797	0.191489	0.366755	0.240223	0.1296	0.108187	0.198146	0.156627	0.223242	0.202749	0.399142	0.20332	0.504545	0.470707	0.42069	0.384615	0.338384	0.202532	0.228972	0.180036	0.430421	0.438944	0.256684	0.204396	0.330261	0.211656	0.561644	0.301075
chr21	34968037	34968142	-	ENSG00000205758	CRYZL1	crystallin zeta like 1	0.9	0.8	0.0402985	0.044898	0	0	0.929078	0.755102	0.770492	0.782178	0.9631	0.883871	0.895911	0.95122	0.967742	0.948387	1	0.981308	0.926267	0.855072	1	1	0.906977	0.936508	0.714286	0.59633	0.915493	0.91453	0.97	0.861272	1	1	0.94359	0.989744	0.937984	0.940299	0.560284	0.678571
chr5	139914947	139915123	+	ENSG00000131503	ANKHD1	ankyrin repeat and KH domain containing 1	0.9	0.8	0.040625	0.0258065	0	0	0.878261	0.904762	0.774648	0.859375	0.754386	1	0.774194	0.709091	0.977778	0.946429	0.781513	0.704545	0.827715	0.747826	0.554054	0.527778	0.741935	0.78882	0.827381	0.81893	0.866667	0.940299	0.923729	0.906593	0.770492	0.942446	0.863946	0.87013	0.896104	0.869159	0.948276	0.845588
chr2	216236832	216237098	-	ENSG00000115414	FN1	fibronectin 1	0.7	0.8	0.0407407	0.0107317	0	0	0.683492	0.763838	0.777778	0.660574	0.78607	0.742574	0.671196	0.614035	0.849717	0.830769	0.807229	0.85654	0.701681	0.723757	0.79941	0.806675	0.619617	0.639685	0.646586	0.657778	0.817091	0.810732	0.728557	0.715452	1	1	0.747191	0.740741	0.703081	0.716475	NA	NA
chr1	144904625	144904737	-	ENSG00000178104	PDE4DIP	phosphodiesterase 4D interacting protein	0.8	1	0.0408759	0.039604	0	0	0.779817	0.82	0.786885	0.959184	0.787671	0.862745	0.789474	0.884615	0.888112	0.835616	0.898083	0.927445	0.958955	0.944724	0.960396	0.904762	0.988166	0.974522	0.834808	0.688889	0.75	0.832168	0.828571	0.818182	0.916828	0.936281	0.873786	0.897436	0.70028	0.759124	1	0.975
chrX	149984480	149984551	-	ENSG00000102181	CD99L2	CD99 molecule like 2	0.9	0.7	0.0413043	0.0430168	0	0	0.843137	1	0.8125	0.961538	0.798319	0.866667	0.898618	0.934066	0.860759	1	0.694215	0.858696	0.836066	0.83871	0.913793	0.958904	0.649123	0.755102	0.855422	0.90184	0.929648	0.96	0.743017	0.707071	0.338959	0.578192	0.930556	0.953125	0.772455	0.873239	0.92381	0.979798
chr17	16054904	16054930	-	ENSG00000141027	NCOR1	nuclear receptor corepressor 1	0	0.2	0.0413223	0.0238806	0	0	0.0344828	0.111111	0.177419	0	0.134328	0.0588235	0.0413223	0.04	0.4375	0.25	0.0782609	0.0243902	0.284211	0.190476	0.0204082	0	0.240506	0	0	0.0422535	0.223881	0.333333	0.221239	0	0.079646	0	0.224299	0.0930233	0.202247	0.0465116	0.312102	0.170732
chr7	73469046	73469099	+	ENSG00000049540	ELN	elastin	1	0.8	0.0416667	0.0333333	0	0	0.871345	0.959596	0.769231	1	0.777778	0.75	0.837321	0.833333	0.794393	0.69697	0.885714	0.76	0.890625	0.923077	1	1	0.954545	0.852941	0.941176	1	0.735849	0.958333	1	1	0.555556	1	0.814433	0.906433	0.906977	1	NA	NA
chr1	29493241	29493424	-	ENSG00000116350	SRSF4	serine and arginine rich splicing factor 4	0	0.2	0.0416667	0.0368794	0	0	0.0555556	0.0909091	0.510917	0.483871	0.0804598	0.0416667	0.212121	0.158879	0.0157068	0.0754717	0	0.0149254	0.0666667	0	0.138462	0.0810811	0.0182768	0.0378788	0.102941	0.0322581	0.163121	0.205128	0.257143	0.171875	0.0353982	0	0.142857	0.0714286	0.224806	0.287129	0.0138889	0.0440252
chr3	186502751	186502890	+	ENSG00000156976	EIF4A2	eukaryotic translation initiation factor 4A2	0.8	1	0.0418953	0.0346921	0	0	0.75985	0.758105	0.600823	0.720165	0.785195	0.827444	0.860307	0.854617	0.88688	0.886068	0.927249	0.965308	0.742908	0.8234	0.753086	0.828767	0.691959	0.754533	0.954903	0.955192	0.831618	0.856333	0.893873	0.902167	0.981761	0.990913	0.825235	0.862643	0.793171	0.802365	0.748358	0.799427
chr10	75871667	75871870	+	ENSG00000035403	VCL	vinculin	0	0.3	0.041958	0.0457627	0	0	0.123123	0.0874525	0.556886	0.33871	0.0447761	0.05	0.0237467	0.0135747	0.694704	0.557647	0.576	0.423423	0	0.00934579	0	0	0.255034	0.254237	0.242991	0.297297	0.041958	0.0240296	0.761749	0.677343	0.239437	0.10303	0.280899	0.262911	0.0571429	0.0336134	0.0242424	0.012987
chr14	23420764	23420898	-	ENSG00000092036	HAUS4	HAUS augmin like complex subunit 4	0.8	1	0.0421053	0	0	0	0.790698	0.767442	0.831111	0.804598	0.921569	0.791045	0.837638	0.7	0.821918	0.859296	0.824561	0.783133	0.842105	0.868421	1	1	0.896714	0.896552	0.75	0.730337	0.89441	0.8125	0.897698	0.856604	1	1	0.702564	0.734513	0.933333	0.954545	0.734043	0.688623
chr17	18770595	18770647	+	ENSG00000141127	PRPSAP2	phosphoribosyl pyrophosphate synthetase associated protein 2	0.8	1	0.0421053	0	0	0	0.755556	0.909091	0.72973	0.8	0.872832	0.824818	0.779412	0.848485	0.610738	0.607477	0.803279	0.813953	0.936306	0.948052	0.868132	0.814815	1	0.967742	0.684211	0.842105	0.856502	0.788546	0.787755	0.676471	1	1	0.960114	0.89899	0.829431	0.829457	1	1
chr3	9478534	9478572	+	ENSG00000168137	SETD5	SET domain containing 5	0.2	0	0.0421053	0.030303	0	0	0.0909091	0.030303	0.137931	0.0458716	0.348837	0.0823529	0.292308	0.0555556	0.157895	0	0.186813	0.0410959	0.106383	0.189189	0.0769231	0	0.0491803	0	0.151515	0	0.211111	0.101604	0.217391	0.195122	0.290323	0.341463	0.125	0.164557	0.235955	0.157895	0.162162	0.208333
chr2	201303845	201304051	+	ENSG00000196141	SPATS2L	spermatogenesis associated serine rich 2 like	0.2	0.4	0.0421053	0.0326531	0	0	0.221154	0.186147	0.157895	0.210084	0.441048	0.377358	0.171975	0.2	0.300178	0.329759	0.264368	0.361905	0.321063	0.30137	0.175258	0.367347	0.283333	0.283019	0.193416	0.311005	0.257463	0.308571	0.385714	0.413613	0.358779	0.189655	0.415179	0.42522	0.232787	0.365314	0	0.238095
chr9	99098999	99099066	-	ENSG00000130958	SLC35D2	solute carrier family 35 member D2	0.9	0.8	0.0421801	0.0244898	0	0	0.712418	0.607477	1	0.974026	0.846154	0.636364	1	1	0.93985	0.80198	0.913043	0.945205	0.856287	0.937824	0.841727	0.77686	0.983471	0.954023	0.864662	0.77551	0.898089	0.89916	0.85782	0.940741	1	1	0.733333	0.852941	0.781377	0.862069	0.859259	0.885463
chr4	114376882	114376977	-	ENSG00000145349	CAMK2D	calcium/calmodulin dependent protein kinase II delta	0.1	0.2	0.0423077	0.05	0	0	0.0328947	0.0415648	0.0734463	0.138122	0.172867	0.16	0.138686	0.0977444	0.138173	0.175182	0.907029	0.944444	0.0576923	0.0461538	0.245283	0.25	0.127907	0.19685	0.133127	0.235669	0.0553191	0.0681818	0.130435	0.262295	0.970199	0.918455	0.213115	0.154762	0.291513	0.285106	0.127273	0.0526316
chr22	18567878	18568024	+	ENSG00000215193	PEX26	peroxisomal biogenesis factor 26	0.8	0.9	0.0424242	0.0344262	0	0	0.850467	0.72973	0.785124	0.875	0.894737	1	0.818182	0.846154	0.941176	0.851852	0.959184	0.948718	0.945455	0.780822	0.788462	0.934426	0.76087	0.428571	0.818182	0.636364	0.842105	0.742857	0.914894	0.911765	0.757576	0.953488	0.828571	0.886792	0.836257	0.933333	0.846154	0.785714
chr9	71865951	71866280	+	ENSG00000119139	TJP2	tight junction protein 2	1	0.8	0.0425532	0.0423237	0	0	0.942857	0.924812	1	0.979592	0.716186	0.634146	0.944444	0.928571	0.647799	0.737374	0.984791	0.974194	0.866171	0.9447	0.979167	0.957672	0.835484	0.718261	0.814815	0.764706	0.953488	0.923567	0.914221	0.968354	0.882353	1	0.917695	0.842324	0.985437	0.953757	0.957447	1
chr11	64540902	64540977	-	ENSG00000168066	SF1	splicing factor 1	1	0.8	0.0427673	0.0114537	0	0	0.863118	0.936842	0.791822	0.761092	0.958549	0.938865	0.968586	0.991379	0.788546	0.839744	0.961538	0.940594	0.992481	0.980907	0.990566	0.972028	0.768908	0.772021	0.698113	0.790634	0.923541	0.932673	0.762058	0.806748	0.976084	0.982169	0.922942	0.94375	0.644315	0.801917	0.920561	0.957233
chr18	33719382	33719576	+	ENSG00000134759	ELP2	elongator acetyltransferase complex subunit 2	0.1	0.3	0.0428571	0.0272727	0	0	0.137725	0.0943396	0.0555556	0	0.0980392	0.0724638	0.164557	0.155556	0.106918	0.122449	0.18	0.142857	0	0	0.142857	0.0588235	0.15493	0	0.428571	NA	0.272727	0.27907	0.253165	0.0707071	0.148387	0.142857	0.191257	0.0909091	0.144928	0.225225	0.140496	0.435897
chr5	148897357	148897440	-	ENSG00000113712	CSNK1A1	casein kinase 1 alpha 1	0.1	0.2	0.0428571	0.0285714	0	0	0.119645	0.0797342	0.251613	0.2	0.33829	0.337778	0.102362	0.203166	0.00132802	0.0341297	0.253333	0.177686	0.117904	0.142857	0.106195	0.163842	0.0284006	0.0209524	0.011236	0	0.156511	0.123947	0.144208	0.0712401	0.354709	0.214815	0.0740157	0.0857143	0.230556	0.228571	0.0603829	0.0450098
chr14	73783098	73783130	-	ENSG00000133961	NUMB	NUMB, endocytic adaptor protein	0.1	0.3	0.0428571	0.0325103	0	0	0.223022	0.191489	0.444444	0.132075	0.0588235	0.0632911	0.150685	0.145455	0.130435	0.0963855	0.169811	0.0526316	0.378378	0.222222	0.263158	0.111111	0.137725	0.0674487	0.125749	0.206349	0.272727	0.22963	0.26749	0.125828	0.487179	0.321101	0.183099	0.142857	0.292517	0.155556	0	0
chr3	51706226	51706317	+	ENSG00000164081	TEX264	testis expressed 264	0.1	0.3	0.0428571	0.036	0	0	0.130435	0.272727	0.5	0.2	0.111111	0.384615	0.2	0.130435	0.030303	0.130435	0.0232558	0	0.12	0.142857	0.0416667	0	0.0943396	0.157895	0.264	0.195652	0.214286	0.0588235	0.0945946	0.0309278	0	0.0140845	0.1	0.0869565	0.170732	0.16129	0.0177515	0.0126582
chr1	26128507	26128608	+	ENSG00000162430	SELENON	selenoprotein N	0.1	0.3	0.0428571	0.0368421	0	0	0.0332805	0.0412783	0.0941176	0.107266	0.126582	0.09375	0.0569106	0.0534979	0.139665	0.0769231	0.256831	0.15625	0.325	0.183673	0.241379	0.2	0.0447761	0.0709677	0.297468	0.333333	0.123967	0.15625	0.216783	0.162162	0.633333	0.710843	0.0666667	0.0425532	0.142857	0.137363	0.224138	0.263158
chr9	14116207	14116345	-	ENSG00000147862	NFIB	nuclear factor I B	0.1	0.3	0.0428571	0.0377049	0	0	0.176471	0.176471	0.352941	0.382022	0.0606061	0.04	0.247525	0.227964	0.262295	0.111111	0.0845771	0.10828	0.615385	0.333333	0.173913	0.125	0.114286	0.101695	0.19697	0.317829	0.125	0.0989011	0.142857	0.189189	0.395833	0.267606	0.151079	0.197279	0.225	0.255319	NA	NA
chr9	33973181	33973235	-	ENSG00000137073	UBAP2	ubiquitin associated protein 2	0.9	0.8	0.0428571	0.0352941	0	0	0.902913	0.873418	0.89011	0.878788	0.625	0.752577	0.769231	0.864865	0.888889	0.857143	0.71223	0.79661	0.923077	0.913043	0.5	0.764706	0.84	1	0.672727	1	1	0.951807	1	0.935484	0.946309	0.929577	0.817518	0.792453	0.965517	1	0.569231	0.740741
chr2	70310670	70310819	-	ENSG00000179818	PCBP1-AS1	PCBP1 antisense RNA 1	0.2	0	0.0429319	0.0461538	0	0	0.060686	0.101124	0.207921	0.217949	0.0604651	0.0927835	0.187739	0.259259	0.0495413	0.202454	0.0872483	0.230769	0.0538244	0.112676	0.0425532	0.0461538	0.0684327	0.210256	0.19349	0.184211	0.157068	0.218543	0.151365	0.308511	0	0.016	0.135678	0.196172	0.154047	0.446809	0.0417227	0.109677
chr11	68305127	68305359	+	ENSG00000110075	PPP6R3	protein phosphatase 6 regulatory subunit 3	1	0.8	0.0430108	0.0245614	0	0	1	0.939394	0.92	1	0.945946	0.621622	0.84	0.916667	0.714286	0.781818	0.849057	0.823529	1	0.918367	1	1	0.904762	1	1	1	0.87234	0.956989	0.671875	0.761905	0.824561	1	0.815789	0.679389	0.809917	0.876712	1	0.930348
chr22	18178907	18178976	+	ENSG00000099968	BCL2L13	BCL2 like 13	0.8	1	0.0432432	0.040404	0	0	0.849372	0.815385	0.964912	0.902913	0.638298	0.766234	0.638418	0.858268	1	0.862069	0.74902	0.741294	1	0.959596	0.806452	0.785714	0.709091	0.508475	0.942029	0.719298	0.84106	0.941176	0.756757	0.767857	0.727003	0.816926	0.862069	0.730159	0.806723	0.781513	0.755968	0.758713
chr4	2940915	2941070	-	ENSG00000087269	NOP14	NOP14 nucleolar protein	0.9	0.7	0.0433962	0.02	0	0	0.89418	0.923497	0.835616	0.975758	0.87234	1	0.833333	0.897436	0.814815	0.968504	0.974684	0.948718	0.723077	0.72	0.770992	0.906433	0.68	0.958333	0.614679	0.89313	0.854545	0.95098	0.871698	0.928571	0.854545	0.813804	0.822222	0.943396	0.961165	0.981651	0.86722	0.887006
chr1	62619030	62619153	+	ENSG00000132849	PATJ	PATJ, crumbs cell polarity complex component	0	0.2	0.0434783	0.0448276	0	0	0	0	0	0.142857	0.103448	0.142857	0.212121	0.176471	0.030303	0.0434783	0.155844	0.18	0.115207	0.150685	0.0869565	0.166667	0.155172	0.0574713	0	0	0.5	0.588235	0.245033	0.207101	0.04	0.0201342	0.388889	0.259259	0.296552	0.410714	0.0204082	0
chrX	123155217	123155281	+	ENSG00000101972	STAG2	stromal antigen 2	0	0.2	0.0434783	0.047561	0	0	0.186441	0.22963	0.329268	0.553398	0.127753	0.141026	0.05	0.204301	0.00869565	0.047619	0.195652	0.304348	0.0816327	0.0434783	0	0	0.08	0.0408163	0	0	0.0769231	0.0652174	0.0322581	0.09375	0	0	0.0434783	0.0582011	0.296296	0.276596	0.152439	0.307692
chr5	154330381	154330498	+	ENSG00000082515	MRPL22	mitochondrial ribosomal protein L22	0.9	0.7	0.0438776	0.0211009	0	0	0.632479	0.820896	0.706897	0.766234	0.678899	0.808824	0.849765	0.897059	0.943878	0.926531	0.842342	0.92	1	1	1	1	0.806061	0.768707	0.87234	0.8	0.899281	0.942029	0.840399	0.876404	1	1	0.920168	0.938028	0.707415	0.790164	0.945205	0.916667
chr10	28884662	28884970	+	ENSG00000095787	WAC	WW domain containing adaptor with coiled-coil	0.9	0.8	0.043906	0.0207506	0	0	0.665595	0.794118	0.688	0.725753	0.94695	0.944444	0.823204	0.764706	0.881064	0.886121	0.888078	0.904762	0.758308	0.918367	0.79661	0.741379	0.971264	0.929134	0.860465	0.887776	0.779249	0.869249	0.856094	0.798861	0.919463	0.844898	0.842324	0.84322	0.714988	0.711172	0.816054	0.784091
chr3	134266177	134266314	+	ENSG00000182923	CEP63	centrosomal protein 63	0.2	0	0.0440367	0.0898204	0	0	0.162162	0.0985915	0.155963	0.221053	0.131313	0.193548	0.274725	0.236842	0.172932	0.308271	0.133641	0.0898204	0.354167	0.184211	0.0188679	0	0.3	0.267327	0.169811	0.318182	0.139896	0.262295	0.17	0.0926829	0.0406091	0.122078	0.413953	0.384615	0.2	0.122302	0.124498	0.158672
chr16	20926878	20927036	+	ENSG00000102897	LYRM1	LYR motif containing 1	0.9	0.8	0.0441341	0.0299652	0	0	0.895735	0.944134	0.92638	0.986667	0.854015	0.822785	0.946903	0.922078	0.770035	0.72093	0.760797	0.798942	0.800866	0.72	0.964602	0.962791	0.878261	0.776224	0.823256	0.71875	0.863636	0.886792	0.824242	0.850394	0.987179	0.89781	0.841945	0.861818	0.943925	0.865169	0.847328	0.80198
chr14	56139890	56139973	+	ENSG00000126777	KTN1	kinectin 1	0.3	0.5	0.0442573	0.0252918	0	0	0.476603	0.416196	0.50152	0.525292	0.219048	0.108359	0.288515	0.255743	0.356614	0.334091	0.0745209	0.0606061	0.325368	0.284254	0.468966	0.514019	0.322101	0.376963	0.495108	0.413989	0.304348	0.296076	0.255274	0.218124	0.197795	0.270094	0.232292	0.176303	0.324051	0.345455	0.257271	0.354839
chr20	32661625	32661672	+	ENSG00000125970	RALY	RALY heterogeneous nuclear ribonucleoprotein	0.7	0.8	0.0443038	0.047769	0	0	0.743842	0.623932	0.923628	0.763033	0.77561	0.69863	0.679715	0.543624	0.647059	0.561404	0.665272	0.666667	0.753915	0.730769	0.776398	0.774194	0.622581	0.539394	0.669091	0.655172	0.725768	0.627376	0.701657	0.61194	0.847769	0.766816	0.842835	0.801802	0.748549	0.627376	0.736573	0.655696
chrX	47030427	47030657	+	ENSG00000182872	RBM10	RNA binding motif protein 10	0.9	0.7	0.0444444	0.0368421	0	0	0.87234	0.843137	0.75	0.736842	1	0.875	0.744681	0.923077	1	1	0.9375	0.846154	0.902439	1	0.75	1	1	1	0.923077	1	0.82716	0.89781	0.890909	0.75	0.948718	1	0.944444	0.959596	0.717647	0.910448	1	0.9375
chr15	75654983	75655089	-	ENSG00000140400	MAN2C1	mannosidase alpha class 2C member 1	1	0.7	0.0444444	0.0428571	0	0	0.681818	0.898305	0.704918	1	1	1	0.894737	0.952381	0.85	0.657143	0.9	0.955556	0.916667	0.794872	0.842105	1	0.964286	0.976744	0.688889	0.578947	0.511628	0.72973	0.932203	0.933333	0.75	1	0.945205	1	0.634921	0.80303	1	1
chr10	70516030	70516240	+	ENSG00000060339	CCAR1	cell division cycle and apoptosis regulator 1	1	0.8	0.0444444	0.0494624	0	0	0.723404	0.907692	0.632184	0.661538	0.824561	0.890909	0.963964	0.848485	0.913043	0.846154	1	0.8125	0.928144	0.930435	1	1	1	1	0.85	1	0.849462	0.928571	0.805195	0.869565	0.466667	0.710843	0.955556	0.957895	0.705882	0.662921	1	1
chr8	103862227	103862372	-	ENSG00000155096	AZIN1	antizyme inhibitor 1	0.3	0.1	0.0445946	0.047541	0	0	0.35023	0.343195	0.376623	0.48	0.22049	0.404255	0.504348	0.419355	0.204878	0.204301	0.24898	0.291667	0.18705	0.147541	0.344595	0.289157	0.392593	0.316092	0.274194	0.248826	0.21875	0.273312	0.221207	0.2	0.138298	0.0940171	0.362205	0.326087	0.340369	0.318841	0.275917	0.231231
chr6	3264443	3264559	+	ENSG00000180822	PSMG4	proteasome assembly chaperone 4	0.2	0	0.0446809	0	0	0	0.0923077	0.126214	0.173333	0.178947	0	0	0.0689655	0.192982	0.258065	0.102041	0.0724638	0.0243902	0.243243	0.245283	0.288462	0.166667	0.190476	0.215686	0.15942	0.142857	0	0	0.246575	0.244681	0.377358	0.329193	0.118644	0.142857	0.141593	0.160494	0.484375	0.231638
chr10	5937019	5937150	+	ENSG00000134452	FBXO18	F-box protein, helicase, 18	0	0.2	0.0447761	0.0444444	0	0	0	0	0	0.0384615	0.0909091	0.0666667	0.125	0.0714286	0.423729	0.266667	0.0410959	0.0645161	0.333333	0.190476	0	0	0.2	0.16129	0.402597	0.5	0.0447761	0.245283	0.155556	0.3	0	0	0.137255	0.0833333	0.030303	0.0612245	0.255814	0.16
chr3	158306641	158306713	+	ENSG00000178053	MLF1	myeloid leukemia factor 1	0.1	0.3	0.0448183	0.0333333	0	0	0.0697674	0	0.111111	0.333333	0.354331	0.264368	0.380952	0.352941	0.0425532	0.0724638	0.0551817	0.0566038	0.281553	0.0877193	NA	NA	0.318841	0.365854	0	0	0.0508475	0.0816327	0.22	0.0769231	0.176471	0.182796	0.01859	0.037037	0.0721649	0.0731707	0	NA
chr9	123215734	123216151	-	ENSG00000136861	CDK5RAP2	CDK5 regulatory subunit associated protein 2	0.9	0.7	0.0449275	0.0297297	0	0	1	1	0.736842	0.947368	0.727273	0.897436	0.909091	0.95	0.862069	0.9375	0.926471	0.934426	0.8	0.581395	1	0.777778	0.878788	0.923077	0.855072	1	0.72973	0.722628	1	0.947368	1	1	0.910714	0.912281	0.781818	0.783133	1	1
chr6	36063764	36063843	+	ENSG00000112062	MAPK14	mitogen-activated protein kinase 14	0.8	0.7	0.0449612	0.0785714	0	0	0.756522	0.798658	0.597484	0.76087	0.34	0.350649	0.84	0.844961	0.901639	0.836957	0.847222	0.868132	0.84058	0.664122	0.606936	0.890625	0.904762	0.75	0.771218	0.706522	0.621429	0.7	0.747573	0.936963	1	1	0.686486	0.818182	0.769547	0.818182	0.673575	0.748322
chr11	85701293	85701442	-	ENSG00000073921	PICALM	phosphatidylinositol binding clathrin assembly protein	0.1	0.3	0.0450094	0.0301587	0	0	0.16515	0.184252	0.232604	0.273196	0.286364	0.343023	0.051114	0.0750436	0.0672783	0.107368	0.064133	0.0747126	0.162242	0.175595	0.238462	0.160377	0.131627	0.0957684	0.145009	0.0879121	0.0702427	0.0932897	0.211747	0.269841	0.15212	0.298113	0.251418	0.268657	0.276438	0.431818	0.250827	0.227082
chr9	86281265	86281348	-	ENSG00000135018	UBQLN1	ubiquilin 1	0.8	0.9	0.0451613	0.0317406	0	0	0.905109	0.867704	0.925	0.760479	0.978091	0.947566	0.810427	0.876289	0.829146	0.845161	0.516432	0.554054	0.932115	0.868263	0.844706	0.772727	0.655446	0.730769	0.672634	0.727575	0.901961	0.931741	0.763265	0.78635	0.806699	0.7657	0.751756	0.737624	0.735294	0.818697	0.880745	0.869681
chr3	152164493	152164546	+	ENSG00000152601	MBNL1	muscleblind like splicing regulator 1	0.1	0.3	0.0453861	0.0220339	0	0	0.142857	0.0962963	0.0285714	0.0381679	0.322034	0.485714	0.0894309	0.030303	0.136842	0.0933333	0.150502	0.0884956	0.237113	0.223881	0.419355	0.384615	0.171548	0.0493274	0.192053	0.0340909	0.355556	0.27907	0.281106	0.10929	0.109415	0.0273556	0.288344	0.27027	0.345972	0.141104	0.0691548	0.0546139
chr7	128394316	128394509	+	ENSG00000128595	CALU	calumenin	0.8	0.6	0.0454333	0.0331034	0	0	0.566897	0.718861	0.559406	0.658333	0.609467	0.760684	0.607143	0.747059	0.819572	0.86692	0.790564	0.830216	0.816393	0.813765	0.578475	0.757225	0.462754	0.52	0.412998	0.530026	0.710526	0.787234	0.845433	0.809524	0.531646	0.634146	0.767025	0.752174	0.612223	0.678808	0.510791	0.737705
chr1	225704898	225705008	-	ENSG00000154380	ENAH	enabled homolog (Drosophila)	1	0.8	0.0454545	0.0311688	0	0	0.622807	0.702128	0.798319	0.969925	0.971831	0.954545	0.788235	0.798561	1	1	0.939024	0.946667	0.85	1	1	1	0.837838	0.743243	0.95	0.686275	0.927152	0.918644	0.955357	0.900901	0.831169	0.917355	0.858672	0.932115	0.879245	0.960474	NA	NA
chr17	7296463	7296683	-	ENSG00000187838	PLSCR3	phospholipid scramblase 3	0.9	0.6	0.0454545	0.0363636	0	0	0.925532	0.9	0.712871	0.828571	0.806452	0.714286	0.900826	0.955056	0.889764	0.922078	0.829787	0.923077	0.871795	0.659574	0.92	1	0.973684	1	0.59633	0.594595	0.608696	0.854545	1	1	0.636364	0.486486	0.941176	0.957447	0.914894	0.82	0.751724	0.707965
chr12	42726462	42726504	+	ENSG00000134283	PPHLN1	periphilin 1	0.2	0.1	0.0454545	0.0473684	0	0	0.238095	0.112903	0.339056	0.211679	0.130435	0.0823529	0.105263	0.0588235	0.139013	0.0654206	0.202614	0.176471	0.25	0.0526316	0.16129	0.0909091	0.0344828	0.0410959	0.237113	0.507246	0.155556	0.154545	0.173333	0.0447761	0.179775	0	0.297297	0.318519	0.169811	0.132275	0.312384	0.371429
chr16	29820861	29821085	+	ENSG00000103495	MAZ	MYC associated zinc finger protein	0.4	0.2	0.0456929	0.0352941	0	0	0.445693	0.387978	0.22069	0.282869	0.175879	0.239669	0.32872	0.235294	0.395881	0.384615	0.287129	0.3	0.321429	0.394495	0.352273	0.393939	0.381356	0.333333	0.426415	0.489362	0.20438	0.302013	0.409836	0.380682	0.192547	0.302857	0.297436	0.279352	0.25	0.243478	0.400794	0.253264
chr13	36910424	36910495	-	ENSG00000133104	SPG20	spastic paraplegia 20 (Troyer syndrome)	0	0.2	0.0458716	0.0352941	0	0	0.191781	0.317073	0.213115	0.466667	0.311475	0.170732	0.269841	0.0909091	0.0458716	0.0909091	0.0217391	0	0.136842	0.111111	0	0	0.0175439	0.0503597	0	0	0.235294	0.298246	0.0452261	0.0735294	0	0	0.102941	0.15493	0.192982	0.28972	0.0833333	0.225806
chr7	74133198	74133260	+	ENSG00000077809	GTF2I	general transcription factor IIi	0.2	0.3	0.0459658	0.0493976	0	0	0.458194	0.401361	0.59	0.487437	0.401869	0.468165	0.19186	0.197889	0.15534	0.0808824	0.153439	0.193878	0.246032	0.189189	0.313869	0.369565	0.157895	0.190083	0.154034	0.105023	0.233058	0.246057	0.148248	0.203822	0.234136	0.317269	0.339168	0.24605	0.37397	0.349398	0.299625	0.313225
chr22	36653129	36653182	+	ENSG00000100342	APOL1	apolipoprotein L1	0.9	0.7	0.0461538	0.01669	0	0	0.865546	0.851852	0.865772	0.904255	0.583333	0.5	0.912621	0.980952	0.956522	0.962025	0.871429	0.763158	0.915094	0.933884	0.960976	0.978723	0.71669	0.713115	0.862348	1	0.726218	0.699115	0.910364	0.946154	0.594595	0.5	0.911504	0.852459	0.827586	0.851852	0.973094	0.806897
chr12	51445875	51446029	+	ENSG00000050426	LETMD1	LETM1 domain containing 1	0.3	0.2	0.0461538	0.0611111	0	0	0.422925	0.364583	0.207207	0.151515	0.291667	0.354331	0.346154	0.328671	0.168539	0.154639	0.2	0.307692	0.529412	0.269231	1	0.230769	0.0833333	0.220779	0.207048	0.205479	0.212963	0.238095	0.254237	0.323944	0.138889	0.485714	0.308901	0.314286	0.346774	0.538462	0.291005	0.324675
chr12	395292	395373	-	ENSG00000073614	KDM5A	lysine demethylase 5A	0.2	0	0.0461538	0.0689655	0	0	0.19685	0.153846	0.397436	0.353846	0.2	0.226667	0.183673	0.0769231	0.140625	0.169231	0.133333	0.625	0.165217	0.234568	0.411765	1	0.0434783	0.333333	0.0689655	0.0537634	0.301587	0.232	0.00934579	0.0406504	0.314286	0	0.285714	0.220217	0.313253	0.236181	0.106267	0.097493
chr4	2941254	2941372	-	ENSG00000087269	NOP14	NOP14 nucleolar protein	0.9	0.7	0.0463415	0.0389831	0	0	0.828571	0.853659	0.748252	0.957895	0.73913	1	0.782178	0.844156	0.661017	0.925926	0.952381	0.882353	0.657143	0.71134	0.693878	0.885714	0.62963	0.927273	0.585106	0.840909	0.809524	0.9	0.822917	0.894737	0.794118	0.753191	0.707317	0.914286	0.941606	0.966102	0.858407	0.889503
chr6	153312320	153312456	-	ENSG00000112031	MTRF1L	mitochondrial translational release factor 1 like	0.7	0.9	0.0464567	0.0444444	0	0	0.707317	0.60274	0.792208	0.75	0.594937	0.783133	0.681818	0.742857	0.841463	0.71875	0.845455	0.793939	0.653543	0.634043	0.704545	0.869565	1	1	0.745665	0.907692	0.85124	0.72549	0.944444	0.826087	1	1	0.880952	0.903226	0.730994	0.74359	0.664804	0.842697
chr12	110388972	110389121	-	ENSG00000139436	GIT2	GIT ArfGAP 2	0.8	1	0.0465753	0	0	0	0.80531	0.866667	0.778846	0.787234	0.675676	0.68	0.848485	0.811321	0.903226	0.851852	0.73913	0.5	1	1	1	1	0.753425	0.85	0.800866	0.890909	0.92126	0.939394	0.823899	0.797468	0.822581	0.461538	1	0.95122	0.8	0.733333	0.948012	0.817035
chr1	24298063	24298113	-	ENSG00000188529	SRSF10	serine and arginine rich splicing factor 10	0.9	0.8	0.0466667	0.0142857	0	0	1	0.853659	0.945205	0.936842	0.8125	0.971014	0.802469	0.927273	0.710744	0.58011	0.938144	0.962963	0.946667	0.827338	0.962264	0.850746	0.642105	1	0.780822	0.603306	0.870968	0.785714	0.797619	0.882353	1	1	0.929032	0.857741	0.930348	0.797468	1	1
chr22	38642791	38642891	-	ENSG00000198792	TMEM184B	transmembrane protein 184B	0.2	0	0.0468468	0	0	0	0.135371	0.13615	0.225225	0.192661	0.192308	0.129771	0.216667	0.153153	0.221053	0.157895	0.186441	0.1	0.0153846	0.0144928	0	0	0.0989011	0.0786517	0.0288462	0.00934579	0.0909091	0.0136986	0.25	0.173333	0	0	0.0526316	0.230769	0.225806	0.292308	0	0
chr1	52525507	52525573	+	ENSG00000134717	BTF3L4	basic transcription factor 3 like 4	0.9	0.7	0.0468927	0.0142857	0	0	0.944134	0.837838	0.936306	0.909091	0.656566	0.714286	0.935185	0.935484	0.621951	0.694118	0.836257	0.659574	0.922078	1	0.896907	0.571429	0.699029	0.695238	0.617978	0.588235	0.956332	0.972028	0.874477	0.853107	0.787546	0.819444	0.894737	0.837838	0.850467	0.828571	0.9875	0.941667
chr8	57125321	57125468	+	ENSG00000170791	CHCHD7	coiled-coil-helix-coiled-coil-helix domain containing 7	0.1	0.3	0.0469496	0.0455197	0	0	0.099359	0.112392	0.168927	0.212714	0.285319	0.237569	0.179487	0.25	0.0380435	0.05	0.223881	0.347518	0.110609	0.173745	0.25448	0.157895	0.247525	0.167347	0.027972	0.0921986	0.0776362	0.0704225	0.0561056	0.0869565	0	0.114754	0.0530504	0.0747126	0.309456	0.30198	0.175074	0.252874
chr7	5232749	5232802	+	ENSG00000157954	WIPI2	WD repeat domain, phosphoinositide interacting 2	0.2	0	0.0470588	0.037037	0	0	0.171429	0.169231	0.272727	0.4	0.15625	0.217391	0.152941	0.176471	0.16129	0	0.139785	0.222222	0.320388	0.260274	0.11828	0.037037	0.0983607	0.0379747	0.102564	0.219512	0.302326	0.125	0.102941	0.235955	0	0	0.15	0.114504	0.0588235	0.0632911	0.109792	0.180952
chr1	17312958	17313127	-	ENSG00000159363	ATP13A2	ATPase 13A2	0.9	0.7	0.0473684	0.0272727	0	0	0.675676	0.677419	0.843972	0.829787	0.907895	0.931034	0.727273	0.791045	1	0.92	1	1	0.936842	0.925926	0.777778	0.428571	1	1	0.947368	0.964912	0.815385	0.927273	1	1	0.915493	0.8	0.848485	0.875	0.797468	0.836066	0.944954	0.875
chr10	75506388	75506474	+	ENSG00000176986	SEC24C	SEC24 homolog C, COPII coat complex component	0.1	0.2	0.0473684	0.0275862	0	0	0.170507	0.220126	0.227586	0.435897	0.142857	0.0877193	0.0392157	0.09375	0.0243902	0	0.204819	0.127273	0.0344828	0.0793651	0.388889	0.538462	0.225806	0.517241	0.0782609	0.047619	0.084507	0.0897436	0.0526316	0.103448	0.152381	0.340206	0.141026	0.236842	0.25	0.274194	0.035533	0.0384615
chr5	102522021	102522140	+	ENSG00000145725	PPIP5K2	diphosphoinositol pentakisphosphate kinase 2	0.2	0	0.0475248	0.0612245	0	0	0.105263	0.314286	0.127273	0.1	0.363636	0.132075	0.216216	0.212121	0	0	0.2	0.192982	0.29927	0.247525	0.897436	0.829787	0.0909091	0.0612245	0.037037	0	0.220779	0.19403	0.477273	0.317647	NA	NA	0.134328	0.16	0.171429	0.232323	0.0849057	0.134328
chr2	10548688	10548860	+	ENSG00000115756	HPCAL1	hippocalcin like 1	0.1	0.4	0.047541	0.0315789	0	0	0.102041	0.191489	0.0847458	0.0933333	0.0294118	0.025641	0.0869565	0.0947368	0.395349	0.175573	0.25	0.368421	0.0886076	0.147541	0.130435	0.121951	0.101124	0.0413223	0.704918	0.5	0.163636	0.210526	0.37931	0.26087	0.0909091	0.333333	0.428571	0.267857	0.0361446	0.047619	0.154229	0.229885
chr3	196453526	196453642	+	ENSG00000163964	PIGX	phosphatidylinositol glycan anchor biosynthesis class X	0	0.2	0.047619	0.0210526	0	0	0.1	0.0232558	0	0.105263	0.232653	0.209877	0.027027	0.0222222	0.173913	0.0280374	0.210526	0.365854	0.111111	0.212121	0.1	0.047619	0	0	0	0	0.172414	0.272727	0.202312	0.142857	0.216216	0.388889	0.326316	0.27907	0.178947	0.2	0.0126582	0.100775
chr12	133272470	133272632	+	ENSG00000176894	PXMP2	peroxisomal membrane protein 2	1	0.8	0.047619	0.0507463	0	0	0.444444	0.952381	1	0.875	0.733333	0.722222	0.775281	0.916667	1	0.897436	0.62963	0.888889	0.964072	0.847619	0.972527	0.956204	1	1	0.852941	0.85	0.850746	0.87234	1	1	0.714286	0.813953	0.68	0.810811	0.955056	0.641026	0.806452	0.666667
chr5	96064857	96064913	+	ENSG00000153113	CAST	calpastatin	0.9	0.7	0.0478439	0.0352601	0	0	0.932285	0.94709	0.831978	0.849315	0.615385	0.589744	0.812332	0.793103	0.852156	0.751111	0.887195	0.927928	0.80663	0.891566	1	1	0.843206	0.886435	0.876984	0.927536	0.740402	0.699605	0.854494	0.888563	0.983132	1	0.631124	0.66474	0.680092	0.669528	0.952167	0.996694
chr5	175782574	175782752	-	ENSG00000122203	KIAA1191	KIAA1191	0.8	0.9	0.0478632	0.0256198	0	0	0.932961	0.848485	0.933884	0.842105	0.779817	0.76378	0.95122	0.893617	0.719008	0.675214	0.923077	0.76	0.918644	0.855814	0.855422	0.83908	0.730458	0.68231	0.733766	0.774775	0.92562	0.752137	0.85782	0.791045	0.957082	0.933702	0.825397	0.807692	0.908127	0.850394	0.986014	0.755396
chrX	70504247	70504303	+	ENSG00000147140	NONO	non-POU domain containing, octamer-binding	0.8	0.9	0.0479381	0.0407407	0	0	0.765743	0.773455	0.64135	0.742991	0.85	0.946237	0.819095	0.854637	0.843137	0.906383	0.906977	0.947368	0.952191	0.949239	0.80083	0.807229	0.839542	0.867159	0.940741	0.977778	0.912366	0.95867	0.946746	0.970205	1	0.954717	0.901515	0.915663	0.764706	0.836512	0.834279	0.847938
chr22	40760884	40761060	+	ENSG00000239900	ADSL	adenylosuccinate lyase	0.9	0.8	0.0480519	0.01875	0	0	1	0.980198	0.821086	0.701493	0.675676	0.866667	0.84186	0.7875	0.939024	1	0.78125	0.954887	0.916667	0.861538	0.810127	0.927273	0.777778	0.894737	1	0.787234	0.940299	0.952096	0.936306	0.948052	0.712727	0.843609	0.90106	0.778598	0.806667	0.695652	0.969697	0.889401
chr16	20913808	20914039	+	ENSG00000102897	LYRM1	LYR motif containing 1	0.2	0	0.048062	0.0227273	0	0	0.157447	0.0909091	0.131783	0.0677966	0.192053	0.173333	0.040404	0.0892857	0.146953	0.126214	0.206186	0.112903	0.0952381	0.240506	0	0	0.37931	0.1875	0.00507614	0.0227273	0.150838	0.116883	0.161826	0.186667	0.116279	0	0.24	0.27619	0.248062	0.163793	0.354839	0.432836
chr18	21086934	21087018	+	ENSG00000141452	C18orf8	chromosome 18 open reading frame 8	1	0.7	0.0480769	0.0321429	0	0	0.931034	1	1	1	0.864865	0.847328	0.791667	0.827586	0.728	0.826087	0.735849	1	0.833333	0.804878	0.847826	0.963636	0.673913	0.628571	0.680851	0.714286	0.957143	0.978495	0.873239	0.732143	0.679012	1	0.933333	0.951923	0.977528	0.980198	0.950207	0.877193
chr16	68382245	68382334	+	ENSG00000132600	PRMT7	protein arginine methyltransferase 7	0.9	0.8	0.0481481	0.0352941	0	0	0.756757	0.901639	0.972222	0.966667	1	1	0.853659	0.851852	0.954545	0.851852	0.843137	0.939394	0.789474	0.793103	0.75	0.857143	0.230769	0.935484	0.75	0.514286	0.863636	0.770115	0.934426	0.85	0.981651	1	0.754601	0.884298	0.974026	0.935484	0.638889	0.764706
chr9	33971649	33971752	-	ENSG00000137073	UBAP2	ubiquitin associated protein 2	0.9	0.7	0.0481481	0.0383966	0	0	0.773196	0.852941	0.824561	0.862069	0.607595	0.69697	0.657895	0.866667	0.886792	0.826087	0.672131	0.835616	0.935484	0.964286	0.619048	0.789474	0.851852	1	0.590909	1	0.986667	0.956989	1	0.866667	0.933333	0.89899	0.738397	0.765957	0.893805	0.929412	0.658537	0.735849
chr5	56532940	56532999	+	ENSG00000062194	GPBP1	GC-rich promoter binding protein 1	0.1	0.3	0.0484536	0.0322734	0	0	0.0821918	0.0515464	0.305785	0.269841	0.3056	0.297003	0.192182	0.106195	0.0524535	0.04	0.135922	0.105691	0.180516	0.208889	0.333333	0.263158	0.0842333	0.0282776	0.0829876	0.0971429	0.358372	0.255278	0.161491	0.263736	0.0513447	0.125828	0.361754	0.332273	0.350604	0.265509	0.225806	0.132353
chr15	40324370	40324438	+	ENSG00000128829	EIF2AK4	eukaryotic translation initiation factor 2 alpha kinase 4	0.9	0.8	0.0487179	0.0173913	0	0	0.916667	0.96748	0.850575	0.805825	0.861538	0.962963	0.793814	0.77027	0.787234	0.634615	0.947368	0.948718	0.934426	1	0.84375	0.704918	0.861111	0.782609	1	0.904	0.777778	0.824885	0.696203	0.808824	1	1	0.895238	0.89313	0.917808	0.905882	1	0.965812
chr14	65392725	65392798	+	ENSG00000125954	CHURC1-FNTB	CHURC1-FNTB readthrough	0.9	0.7	0.0487179	0.0464789	0	0	1	0.773723	0.804511	0.703704	0.811594	0.809524	0.976096	0.903537	0.746479	0.802899	0.952507	0.948718	0.918033	0.86014	0.84472	0.78157	0.747692	0.546798	0.720588	0.636364	0.924528	0.819905	0.858407	0.790754	0.83693	0.688581	0.924855	0.909879	0.918129	0.861111	1	0.897764
chr19	48722128	48722269	-	ENSG00000105483	CARD8	caspase recruitment domain family member 8	0.8	0.9	0.0487395	0.0322034	0	0	0.848739	0.810526	0.816794	0.815385	0.769231	0.6	0.901639	0.807692	0.895833	0.719298	0.932203	0.945946	0.710526	0.619048	0.869565	0.909091	0.669291	0.73913	0.714964	0.73913	0.795455	0.870968	0.808	0.966102	1	1	0.872	0.826087	0.942029	0.909091	0.803204	0.811321
chr1	78167054	78167156	-	ENSG00000077254	USP33	ubiquitin specific peptidase 33	1	0.8	0.0487805	0.0347107	0	0	0.730337	0.692308	0.527778	0.692308	0.921788	0.95122	0.723404	0.8	0.767442	1	0.933333	0.892473	0.915152	0.878788	0.795918	0.818182	1	1	0.843478	0.814433	0.947368	1	1	0.882353	0.984496	1	0.834711	1	0.839506	0.919192	0.980769	1
chr19	1358587	1358699	+	ENSG00000160953	MUM1	melanoma associated antigen (mutated) 1	0	0.2	0.0487805	0.0352941	0	0	0.0232558	0.027027	0.0851064	0.0508475	0.0520231	0.0566038	0.0659898	0.0379747	0	0.0714286	0.111111	0.030303	0.0857143	0.0810811	0.470588	0.434783	0.220779	0.186441	0.23913	0.285714	0.00873362	0.015625	0.027027	0.0487805	0.114286	0.2	0.027451	0.0178571	0.231884	0.126761	0.235294	0.466667
chr2	69650714	69650849	-	ENSG00000169599	NFU1	NFU1 iron-sulfur cluster scaffold	0.9	0.7	0.0488818	0.022449	0	0	0.744681	0.853448	0.722449	0.839572	0.935484	0.830189	0.847059	0.923077	0.901639	0.884058	0.970972	0.960396	0.850467	0.946667	0.95082	0.895833	0.700508	0.730539	0.78481	0.835206	0.982222	0.924528	0.841699	0.834171	0.996124	0.959732	0.909859	0.948882	0.80758	0.722973	1	0.894231
chr10	104871502	104871562	-	ENSG00000076685	NT5C2	5'-nucleotidase, cytosolic II	0.1	0.3	0.0489362	0.0378641	0	0	0.09375	0.0769231	0.148936	0.0666667	0.155556	0.262136	0.368421	0.24	0.4	0.362319	0.0821918	0.0551181	0.104762	0.11588	0.130435	0	0.0365854	0	0.213873	0.529412	0.351351	0.277419	0.242236	0.294798	0.463687	0.300813	0.15493	0.110092	0.362162	0.280757	0.190283	0.0677966
chr17	27043921	27044012	-	ENSG00000109113	RAB34	RAB34, member RAS oncogene family	0.9	0.7	0.0492537	0.0358491	0	0	1	0.923077	0.850746	0.807692	0.897436	0.904762	0.891892	1	0.378378	0.735849	0.857143	1	0.910112	1	1	1	0.863248	0.783133	0.562044	0.710145	0.772277	0.855422	0.719008	0.87013	1	1	0.792208	0.724138	0.951613	0.931818	0.75	1
chr3	134276984	134277189	+	ENSG00000182923	CEP63	centrosomal protein 63	0.2	0	0.0493151	0.0208333	0	0	0.206107	0.241379	0.228261	0.226667	0.180328	0.0208333	0.07173	0.0734463	0	0.00502513	0.0588235	0.0517241	0.0387597	0.0429448	0.0491803	0.191489	0.150685	0.208333	0.25	0.131579	0.0943396	0.0731707	0.219512	0.246753	0	0	0.445826	0.434667	0.244094	0.148936	0.290323	0
chr5	54786788	54786942	-	ENSG00000067113	PLPP1	phospholipid phosphatase 1	0.1	0.2	0.0493729	0.0229102	0	0	0.0827318	0.0744337	0.0501567	0.0852018	0.28	0.227907	0.129332	0.118124	0.214953	0.188917	0.293103	0.377163	0.116438	0.210031	0.121547	0.165049	0.206751	0.263158	0.0282486	0.0436893	0.131783	0.15625	0.149373	0.22291	0.426415	0.471503	0.164122	0.209726	0.0577181	0.0949153	0.714286	0.6
chr6	30657053	30657229	-	ENSG00000137404	NRM	nurim (nuclear envelope membrane protein)	1	0.8	0.0493827	0.05	0	0	0.808219	0.871795	0.625	0.759036	1	1	0.870968	1	0.809524	0.853659	0.5	0.714286	1	1	NA	NA	0.75	0.692308	1	0.703704	0.96875	0.909091	1	0.954545	0.789474	0.692308	0.9375	0.918367	0.75	0.862069	0.950617	0.897959
chr10	75599297	75599359	-	ENSG00000148660	CAMK2G	calcium/calmodulin dependent protein kinase II gamma	0.1	0.3	0.0494949	0.0466667	0	0	0.181818	0.166667	0.16129	0.257143	0.364532	0.153846	0.092437	0.0666667	0.253333	0.142857	0.172414	1	0	0	0.411765	0	0.0505051	0.105263	0	0.0344828	0.108696	0.0967742	0.289855	0.433333	0.190031	0.195876	0.140625	0.114754	0.140187	0.135135	0.0136054	0
chr9	128268589	128268696	-	ENSG00000119487	MAPKAP1	mitogen-activated protein kinase associated protein 1	0.7	0.5	0.0497758	0.0426829	0	0	0.644172	0.692946	0.802575	0.795455	0.651452	0.633803	0.637113	0.616216	0.581395	0.650224	0.724731	0.634551	0.691275	0.661765	0.752294	0.593361	0.56129	0.664671	0.655556	0.5	0.600897	0.457317	0.685345	0.711286	0.939597	1	0.491667	0.536534	0.761989	0.613636	0.782051	0.701818
chr8	57125321	57125448	+	ENSG00000170791	CHCHD7	coiled-coil-helix-coiled-coil-helix domain containing 7	0.2	0	0.0499369	0.037037	0	0	0.0950081	0.080597	0.150063	0.180662	0.262857	0.178571	0.194969	0.254438	0.0341064	0.0291971	0.212121	0.233333	0.087963	0.0970464	0.215094	0.135135	0.195767	0.174089	0.0544218	0.0518519	0.0512515	0.0513347	0.037037	0	0	0	0.0492676	0.0416667	0.286982	0.26943	0.160121	0.230769
chr1	144918833	144918991	-	ENSG00000178104	PDE4DIP	phosphodiesterase 4D interacting protein	0.8	1	0.05	0	0	0	0.968254	0.789474	0.814815	1	0.782051	0.915254	0.7	0.882353	0.815789	0.936508	0.742621	0.945425	0.8	0.884892	0.809524	1	0.75	1	0.791304	0.855856	0.769231	0.869565	0.714286	1	0.813433	0.921788	0.92	0.894737	0.78032	0.878261	1	1
chr1	153599959	153600074	-	ENSG00000189171	S100A13	S100 calcium binding protein A13	0.8	1	0.05	0	0	0	0.75	0.705882	1	1	0.833333	0.442623	0.896104	0.807229	0.913043	0.957447	0.891892	0.875	1	1	1	1	0.833333	0.882353	1	1	0.794118	0.826087	0.888	0.988095	0.776316	0.854167	0.692308	0.846154	0.765957	0.83908	NA	NA
chr2	54035436	54035597	+	ENSG00000068912	ERLEC1	endoplasmic reticulum lectin 1	0.8	0.7	0.05	0.0174603	0	0	0.90625	0.873874	0.853503	0.834395	0.935644	0.896552	0.716364	0.689189	0.725	0.866667	0.82266	0.826772	0.721683	0.8	0.675	0.731544	0.884615	0.799087	0.857678	0.75	0.727891	0.68254	0.695	0.739837	0.932203	0.786667	0.847909	0.81761	0.849521	0.870968	0.934884	0.83871
chr15	100138635	100138716	+	ENSG00000068305	MEF2A	myocyte enhancer factor 2A	1	0.8	0.05	0.0268041	0	0	1	0.940299	0.95	0.928571	0.966942	0.982301	0.9375	1	1	0.657143	0.805755	0.842105	0.714286	0.785714	1	0.916667	0.975309	1	0.380952	0.212121	0.910448	0.961165	0.6875	0.773196	0.823009	0.942308	0.976471	0.938462	0.835821	0.802198	0.734043	0.678571
chr16	68381534	68381581	+	ENSG00000132600	PRMT7	protein arginine methyltransferase 7	0.8	1	0.05	0.0327869	0	0	0.714286	0.863636	0.964912	0.967213	1	1	0.8125	0.773585	0.888889	0.75	0.868852	0.935484	0.8	0.75	0.822222	0.8	0.6	0.888889	0.78125	0.5	0.79661	0.636364	0.936	0.846154	0.988024	1	0.61165	0.794872	0.96	0.911765	0.972603	0.928571
chr17	7456904	7457142	+	ENSG00000239697	TNFSF12	tumor necrosis factor superfamily member 12	0.2	0	0.05	0.037037	0	0	0.218045	0.476923	0.261745	0.25	0.030303	0.12	0.0925926	0.215686	0.24031	0.333333	0.185841	0.375	0.226667	0.292683	0.230769	0.037037	0.226804	0.433962	0.276808	0.251534	0.0967742	0.153846	0.131068	0.15942	0	0	0.193277	0.368421	0.148148	0.276596	0.0943396	0.145098
chr7	131194995	131195090	-	ENSG00000128567	PODXL	podocalyxin like	0.2	0	0.05	0.0719132	0	0	0.359073	0.347368	0.347107	0.25	0.236994	0.195122	0.348837	0.244444	0.235602	0.145833	0.121107	0.104	0.152855	0.149733	0	NA	0.104569	0.0719132	0.213974	0.151515	0.111111	0.113043	0.0947368	0.157895	0.0704225	0.833333	0.413793	0.384615	0.192878	0.168831	0	0
chr8	86131552	86131592	-	ENSG00000176731	C8orf59	chromosome 8 open reading frame 59	0.1	0.3	0.0504425	0.0338129	0	0	0.117409	0.13253	0.280303	0.197279	0.357143	0.192982	0.160784	0.162791	0.0978887	0.0238908	0.102773	0.0357143	0.300448	0.150442	0.25	0.25614	0.108055	0.104478	0.011236	0	0.158177	0.14717	0.0285006	0.0101892	0.0584192	0	0.0697674	0.034188	0.343511	0.266187	0.0669546	0.0353818
chr20	47897440	47897501	+	ENSG00000177410	ZFAS1	ZNFX1 antisense RNA 1	0.4	0.3	0.0504892	0.0428807	0	0	0.456329	0.435028	0.372678	0.369863	0.779041	0.588489	0.485613	0.504013	0.508739	0.443858	0.393548	0.359551	0.477209	0.417637	0.307888	0.27897	0.283765	0.264697	0.23328	0.226904	0.370707	0.349511	0.301682	0.257119	0.483784	0.36	0.497748	0.425188	0.599327	0.634146	0.270572	0.238729
chr6	125578244	125578304	+	ENSG00000111907	TPD52L1	tumor protein D52-like 1	0.2	0.4	0.0505747	0.0425234	0	0	0.0793157	0.0783699	0.16129	0.149425	0.440191	0.397436	0.180077	0.225806	0.206349	0.184713	0.155779	0.108911	0.311558	0.294118	0.290123	0.292135	0.243243	0.639344	0.138264	0.192308	0.300912	0.305389	0.526971	0.535545	0.421538	0.351724	0.183908	0.139896	0.357477	0.360775	NA	NA
chr14	77794255	77794380	+	ENSG00000100577	GSTZ1	glutathione S-transferase zeta 1	1	0.8	0.0506329	0.0341463	0	0	0.985075	0.924051	0.836066	0.863636	0.832061	0.714286	0.883117	0.913793	0.415385	0.631579	1	1	0.895833	0.949367	0.843866	0.95122	0.777778	1	1	1	0.675676	0.833333	1	1	0.680851	0.640719	0.803797	0.834146	0.770492	0.922078	0.658537	1
chr19	3453761	3453914	+	ENSG00000141905	NFIC	nuclear factor I C	0.2	0	0.0507937	0.0491803	0	0	0.294314	0.286385	0.328358	0.259259	0.362637	0.22807	0.213992	0.190751	0.078341	0.0434783	0.104348	0.0491803	0.2	0.156627	0.308901	0.282443	0.264463	0.225	0.0359712	0.0212766	0.125123	0.110821	0.123919	0.132812	0.217742	0.221053	0.149206	0.099631	0.308743	0.271429	0.157895	0.214286
chr22	24381700	24381787	-	ENSG00000184674	GSTT1	glutathione S-transferase theta 1	0.9	0.6	0.0509434	0.0129032	0	0	0.952381	0.942029	0.921569	0.878788	0.918699	0.90991	NA	1	1	1	0.669903	0.602649	0.831683	0.868421	0.849057	0.848185	NA	NA	0.585366	0.433071	0.612903	0.797468	NA	NA	1	0.826087	0.891626	0.981481	0.847826	0.93617	1	1
chr6	36067965	36068044	+	ENSG00000112062	MAPK14	mitogen-activated protein kinase 14	0.2	0.3	0.0510638	0.0389831	0	0	0.376147	0.235294	0.297297	0.212121	0.795455	0.723077	0.294118	0.226667	0.25	0.156463	0.113208	0.148936	0.390476	0.346939	0.372549	0.140625	0.165468	0.196581	0.214286	0.300613	0.418605	0.338983	0.163934	0.039548	0.111111	0	0.315789	0.301205	0.275168	0.197183	0.328881	0.253472
chr14	21492189	21492255	-	ENSG00000165795	NDRG2	NDRG family member 2	0.6	0.4	0.0511278	0.0384858	0	0	0.436202	0.550432	0.616162	0.581395	0.319581	0.351071	0.569273	0.524752	0.356481	0.324376	0.624277	0.64467	0.684564	0.550661	0.798387	0.860465	0.333333	0.352601	0.534351	0.469194	0.40302	0.38835	0.583524	0.576159	0.394118	0.462658	0.395793	0.438486	0.639925	0.651128	1	1
chr14	65568264	65568290	-	ENSG00000125952	MAX	MYC associated factor X	0.4	0.3	0.0511628	0.0294118	0	0	0.390558	0.276596	0.405622	0.315068	0.357798	0.184466	0.378238	0.206612	0.34375	0.291667	0.5	0.35	0.559633	0.457627	0.348837	0.257143	0.282443	0.225806	0.497143	0.421053	0.512953	0.411765	0.464407	0.270588	0.758065	0.65	0.43295	0.283582	0.420875	0.24359	0.485009	0.412429
chr1	227935393	227935934	+	ENSG00000143740	SNAP47	synaptosome associated protein 47	1	0.8	0.0512821	0.0298851	0	0	0.785714	0.783784	0.708333	1	0.850467	0.773585	1	0.882353	0.769231	0.368421	0.8	0.6	1	0.909091	0.764706	0.2	1	1	0.933333	0.869565	0.978947	0.946903	1	1	1	1	0.853403	0.948718	0.8	0.731343	0.770115	0.843137
chr19	19307995	19308060	+	ENSG00000064490	RFXANK	regulatory factor X associated ankyrin containing protein	0.9	0.7	0.0515152	0.0142857	0	0	0.901408	0.785714	0.815126	0.913043	0.818182	0.625	0.937984	1	0.981132	1	0.939394	0.851852	0.675214	0.78022	0.860465	1	1	0.925926	0.732283	0.714286	0.704142	0.688312	0.848485	0.896907	1	1	0.90099	1	0.714286	0.544715	0.904762	0.774194
chr19	53618957	53619177	-	ENSG00000170954	ZNF415	zinc finger protein 415	0	0.2	0.0515464	0.0333333	0	0	0	0	0	0	0.173554	0.190476	0.0322581	0.125	0.188679	0.368421	0.0515464	0.111111	0.0666667	0.0909091	NA	NA	1	1	0	0	0.261905	0.168831	0.463415	0.166667	NA	0	0.130137	0.240876	0.173077	0.134328	0	NA
chr11	3707203	3707424	-	ENSG00000110713	NUP98	nucleoporin 98	0.9	0.8	0.0518072	0.05	0	0	0.932432	0.934426	0.595745	0.818182	0.842105	1	0.594937	0.75	0.888889	0.908046	0.951807	0.974684	0.862069	1	0.9	1	0.81203	0.772455	0.851852	0.970588	0.823529	0.920455	0.958621	0.774775	0.741325	0.730769	0.938931	0.97005	0.802326	0.813953	0.993377	0.878981
chr16	3073475	3073531	-	ENSG00000103145	HCFC1R1	host cell factor C1 regulator 1	0.9	0.7	0.052	0.0361345	0	0	0.663866	0.830508	0.902439	0.857143	0.777778	0.647059	0.929204	1	0.781513	0.746032	0.699115	0.466667	0.925234	0.709677	1	1	0.900452	0.684848	0.79661	0.807692	0.76	0.759036	0.922902	0.865248	0.960526	0.95	0.67364	0.741176	0.831325	0.869159	0.952	0.918367
chr11	64533423	64533627	-	ENSG00000168066	SF1	splicing factor 1	0.4	0.3	0.0521739	0.0234043	0	0	0.390805	0.439252	0.516129	0.486111	0.703704	0.44	0.420561	0.347826	0.370787	0.428571	0.237113	0.214286	0.510204	0.290323	0.473684	0.424242	0.365385	0.360947	0.29703	0.355191	0.455172	0.326633	0.29595	0.328767	0.320261	0.276596	0.51087	0.528571	0.557143	0.570248	0.234899	0.292181
chr12	53858544	53858636	+	ENSG00000197111	PCBP2	poly(rC) binding protein 2	0.6	0.8	0.0522613	0.0186649	0	0	0.73279	0.763556	0.731654	0.790387	0.733564	0.710588	0.773132	0.792913	0.656009	0.685992	0.561176	0.530374	0.607982	0.629439	0.601615	0.575	0.597788	0.632953	0.527332	0.547739	0.779581	0.818665	0.682629	0.71537	0.57083	0.538368	0.750451	0.796419	0.811272	0.824576	0.599475	0.593403
chr12	50481146	50481268	+	ENSG00000066117	SMARCD1	SWI/SNF related, matrix associated, actin dependent regulator of chromatin, subfamily d, member 1	1	0.8	0.0522876	0.04	0	0	0.962406	0.966942	0.808	0.878788	0.978947	0.774194	0.823204	0.84	1	1	0.884058	0.897436	0.80198	0.66	0.684211	1	1	1	0.898305	1	0.943128	0.894118	0.849057	0.87156	0.734513	0.555556	0.947712	1	0.794118	0.834711	0.675889	0.867347
chr17	17787948	17788082	-	ENSG00000175662	TOM1L2	target of myb1 like 2 membrane trafficking protein	1	0.8	0.0526316	0.0410148	0	0	0.927711	0.892857	0.733333	0.947368	0.692308	0.733333	0.896907	0.975309	0.525424	0.623188	0.758985	0.861111	0.98	0.976471	0.783784	0.6	1	1	1	1	0.820513	0.875	0.943262	0.876289	1	0.838926	0.824	0.690722	0.835749	0.930348	1	1
chr2	71649944	71651168	+	ENSG00000075292	ZNF638	zinc finger protein 638	1	0.8	0.0533333	0.0435897	0	0	0.946667	0.723077	0.848921	0.722892	0.6875	0.586957	1	0.924051	0.816901	0.78022	0.963636	1	0.905325	0.775	0.594595	0.714286	0.539394	0.72	0.94958	1	0.912281	0.966942	0.903704	0.938272	1	1	0.97153	1	0.839744	0.845455	0.786667	0.75641
chrX	70775040	70775235	+	ENSG00000147162	OGT	O-linked N-acetylglucosamine (GlcNAc) transferase	0.9	0.6	0.0538462	0.0306306	0	0	0.584416	1	0.558011	0.590244	0.882353	1	0.913043	0.945455	1	0.826087	0.846154	0.869048	0.606557	0.777778	1	1	0.923077	1	0.630631	0.706767	0.556962	0.779141	0.927273	0.926829	0.772358	1	0.886792	1	0.865815	0.898396	1	1
chr8	125534392	125534441	-	ENSG00000147687	TATDN1	TatD DNase domain containing 1	1	0.9	0.0540541	0.0515152	0	0	0.882353	0.731343	0.747899	0.704918	0.984733	1	0.814634	0.773585	0.971014	1	0.855072	1	0.848485	0.771429	0.733333	0.567568	0.961165	0.708333	0.570248	0.507246	0.899371	0.92126	0.868996	0.760479	1	0.945946	0.943396	0.897436	0.950954	0.890625	1	1
chr10	32561942	32562010	-	ENSG00000120616	EPC1	enhancer of polycomb homolog 1	0.1	0.3	0.0545455	0.0234043	0	0	0.357143	0.16129	0.0873786	0.030303	0.155556	0.0943396	0.0714286	0.0344828	0.102041	0	0.276596	0.0454545	0.075	0.215686	0.166667	0.333333	0	0	0.0909091	0	0.166667	0.0322581	0.255474	0.289855	0.306452	0.150685	0.190476	0.142857	0.2	0.19403	0.0957096	0.0797101
chr3	47122291	47122573	-	ENSG00000181555	SETD2	SET domain containing 2	0.1	0.2	0.0545455	0.0357724	0	0	0.0839695	0.0697674	0.205479	0.234043	0	0.037037	0	0.214286	0.352941	0.0526316	0.246753	0.285714	0.11828	0.0612245	0.234043	0.278689	0.74359	1	0.322034	0.571429	0.0454545	0.0909091	0.16092	0.141026	0.158879	0.00990099	0.016	0.0869565	0.135417	0.0735294	0.235772	0.351351
chr17	76201684	76201834	+	ENSG00000183077	AFMID	arylformamidase	0.1	0.3	0.0552239	0.0333333	0	0	0.0769231	0	0.2	0.301587	0.0447761	0.0212766	0.238095	0.0344828	0.116279	0	0.0857143	0	0.329545	0.423729	0.336323	0.427273	0	0.107143	0.194805	0.333333	0.0736842	0.0857143	0.171598	0.142857	0.0666667	0.181818	0.138889	0.0649351	0.368421	0.333333	0	0
chr5	32235068	32235235	-	ENSG00000150712	MTMR12	myotubularin related protein 12	0.8	1	0.0554217	0	0	0	0.760479	0.804196	0.783784	0.62963	0.657143	0.740741	0.95	0.91195	1	1	0.835616	0.714286	0.788618	0.777778	1	0.909091	0.833333	0.826087	1	1	0.875862	0.92	0.855422	0.794118	1	1	0.966387	0.923077	0.955556	0.882353	0.732558	0.844828
chr15	72495363	72495529	-	ENSG00000067225	PKM	pyruvate kinase, muscle	0.1	0.3	0.0555416	0.032899	0	0	0.0839416	0.0942308	0.118488	0.167205	0.751316	0.770442	0.268765	0.330898	0.267101	0.2831	0.763187	0.736434	0.021512	0.030123	0.0126582	0.025641	0.11236	0.132678	0.0790916	0.112339	0.107765	0.105866	0.265657	0.326996	0.866812	0.931198	0.33052	0.385933	0.351715	0.374302	0.0477569	0.0444584
chr11	36654834	36654988	+	ENSG00000166352	C11orf74	chromosome 11 open reading frame 74	0.8	1	0.0571429	0	0	0	0.672131	0.677419	0.771429	0.857143	0.656442	0.75	0.79661	0.797101	0.575758	0.608309	0.78481	0.746667	0.708333	0.84	1	1	0.772727	0.70297	0.295775	0.74026	0.622642	0.751152	0.761364	0.885714	1	1	0.919192	0.933333	0.728302	0.887059	1	1
chr2	9616116	9616168	+	ENSG00000134330	IAH1	isoamyl acetate-hydrolyzing esterase 1 homolog	0.8	1	0.0571429	0.027027	0	0	0.763889	0.808219	0.612903	0.88	1	0.7	0.90393	0.898734	0.913793	0.972973	0.857143	0.826923	1	1	0.84466	0.913043	0.668639	0.648	0.729323	0.962963	0.982301	0.78125	0.947368	0.942857	0.79021	0.703704	0.84083	0.789474	0.802817	0.714286	0.735849	0.831325
chr5	177658670	177658867	-	ENSG00000175309	PHYKPL	5-phosphohydroxy-L-lysine phospho-lyase	0	0.2	0.0571429	0.0474576	0	0	0.152542	0.166667	0.0571429	0.0175439	0.285714	0.04	0.133333	0.0909091	0.285714	0.217391	0	0.047619	0.2	0.142857	0	0.209302	0.142857	0.146341	0.266667	0.428571	0.2	0.384615	0.0204082	0.0952381	0.125	0	0	0.222222	0.368421	0.133333	0.029703	0.0298507
chr1	101479266	101479374	-	ENSG00000117543	DPH5	diphthamide biosynthesis 5	0.9	0.7	0.0578947	0.018593	0	0	0.890411	0.882353	0.882353	0.875	0.966102	0.958333	0.835294	0.974359	0.912409	0.96875	0.957895	1	0.807692	0.782178	0.82	0.818182	0.707317	0.764706	0.746667	0.809524	0.883289	0.916898	0.671795	0.718593	1	1	0.858696	0.94012	0.924528	0.714286	0.821229	0.740741
chr2	85590220	85590289	+	ENSG00000115459	ELMOD3	ELMO domain containing 3	1	0.8	0.0588235	0.0424242	0	0	0.921569	0.757576	0.741935	1	0.882353	0.809524	0.607843	0.941176	0.803279	0.875	0.652174	1	0.828571	0.766234	0.804878	1	1	1	0.653333	0.492063	0.707317	0.923077	0.946667	0.877551	0.625	1	0.522388	0.698113	0.909091	1	1	1
chr22	20909223	20909435	+	ENSG00000099917	MED15	mediator complex subunit 15	1	0.7	0.0588235	0.075	0	0	0.944444	0.705882	0.684211	0.882353	0.914894	0.6	0.797753	1	0.932203	1	0.625	1	0.804878	0.857143	0.25	1	1	0.789474	0.642857	1	0.79562	0.666667	0.61039	0.73913	0.869048	1	0.866667	1	0.811321	0.7	0.941176	1
chr15	63353912	63353987	+	ENSG00000140416	TPM1	tropomyosin 1 (alpha)	0.8	1	0.0591623	0.0513897	0	0	0.534025	0.575304	0.857324	0.89011	0.816794	0.893238	0.809419	0.781553	0.94861	0.937596	0.99297	0.994803	0.409566	0.429787	0.345238	0.252525	0.766332	0.647761	0.740838	0.797373	0.566276	0.564626	0.965167	0.967953	0.968861	0.990857	0.829641	0.82153	0.810489	0.836204	0	0
chr2	216257654	216257926	-	ENSG00000115414	FN1	fibronectin 1	0.1	0.3	0.059204	0.0463235	0	0	0.162162	0.113978	0.180488	0.142857	0.115044	0.101449	0.0750751	0.0684327	0.365651	0.365854	0.277457	0.159204	0.226337	0.235294	0.0291262	0.021875	0.0265301	0.0265772	0.0592105	0.0670927	0.388158	0.423767	0.292609	0.310726	0.0852713	0	0.253676	0.20712	0.171717	0.2	NA	NA
chr9	96210651	96210771	-	ENSG00000188938	FAM120AOS	family with sequence similarity 120A opposite strand	0.4	0.6	0.0594595	0.0363636	0	0	0.628319	0.763441	0.608247	0.636364	0.587629	0.661972	0.691275	0.6375	0.336323	0.268293	0.356098	0.401869	0.459459	0.542857	0.402597	0.521739	0.354839	0.343511	0.32	0.474453	0.373737	0.328358	0.32964	0.395894	0.348148	0.19708	0.396825	0.555556	0.6	0.569721	0.515723	0.412766
chr2	32117061	32117203	-	ENSG00000162959	MEMO1	mediator of cell motility 1	0.9	0.7	0.059596	0.0177914	0	0	0.884298	0.831579	0.788889	0.752381	0.682243	0.530612	1	0.876543	1	1	0.915612	0.857143	0.988701	0.806452	0.971831	0.959596	1	1	0.941176	1	0.919355	0.925926	0.708029	0.729167	0.897196	0.866667	0.798923	0.833729	0.717791	0.864407	0.980645	0.834197
chr1	243456393	243456521	+	ENSG00000054282	SDCCAG8	serologically defined colon cancer antigen 8	0.8	1	0.0596491	0	0	0	0.780822	1	0.753086	0.939394	0.777778	0.830986	0.710843	0.90625	1	1	0.83871	0.68254	0.828125	0.913978	1	1	0.821138	0.893333	0.882353	0.809524	0.833333	0.944444	1	1	1	1	0.477612	0.56338	0.806897	0.870968	0.859649	1
chr12	3126564	3126692	+	ENSG00000197905	TEAD4	TEA domain transcription factor 4	1	0.7	0.0597015	0.0777778	0	0	0.940299	1	0.893617	0.958333	0.846154	1	0.571429	0.777778	0.658537	0.846154	0.454545	1	1	1	1	1	0.826772	0.676471	0.885714	0.882353	0.85	1	0.913043	0.6	0.711061	0.686275	0.655172	0.891892	0.682353	0.782946	NA	NA
chr8	74917031	74917120	+	ENSG00000154589	LY96	lymphocyte antigen 96	0.9	0.7	0.06	0.025	0	0	0.850746	0.885714	0.944112	0.87234	1	1	0.985714	0.923077	0.666667	0.675	0.831325	0.947368	1	1	0.694444	0.666667	0.876289	0.708185	0.820555	0.800434	0.815789	0.897436	0.897436	0.792079	1	1	0.938144	0.977778	0.96	1	0.801058	0.772885
chr1	144903077	144903204	-	ENSG00000178104	PDE4DIP	phosphodiesterase 4D interacting protein	0.9	0.7	0.06	0.0295981	0	0	0.710843	0.76	0.697674	0.918367	0.595092	0.777778	0.710843	0.82	0.826087	0.773585	0.89087	0.924837	0.922535	0.890547	0.904762	0.822222	0.967213	0.942029	0.71134	0.375	0.606557	0.707317	0.742857	0.769231	0.916098	0.939055	0.793651	0.854015	0.729598	0.77673	1	0.96
chr3	145917600	145917826	-	ENSG00000114698	PLSCR4	phospholipid scramblase 4	1	0.8	0.06	0.0372093	0	0	0.917808	0.993127	0.94	0.885714	0.962264	0.916667	0.875	0.880597	0.777778	0.730061	1	1	0.744681	0.745455	1	1	0.724138	0.72973	0.55	0.626943	0.765957	0.769231	0.821429	0.826087	1	1	0.837209	0.920792	0.866667	1	NA	NA
chr1	235564818	235564902	+	ENSG00000116957	TBCE	tubulin folding cofactor E	1	0.8	0.06	0.0461538	0	0	0.84	0.8	1	1	0.807692	0.846154	1	0.969697	1	0.853659	1	0.931034	0.931034	1	0.731343	0.85	0.4	0.142857	0.714286	0.714286	0.810811	0.806452	0.975309	0.636364	0.646341	0.591549	0.94	0.888889	0.836957	0.850932	1	1
chr5	40775030	40775074	-	ENSG00000132356	PRKAA1	protein kinase AMP-activated catalytic subunit alpha 1	0.1	0.3	0.0620253	0.0333333	0	0	0.262626	0.168142	0.299145	0.126582	0.333333	0.123288	0.293413	0.189655	0.0379747	0	0.266667	0.185185	0.292929	0.116564	0.111111	0.111111	0.0210526	0	0.193277	0.0361446	0.148325	0.0582011	0.25	0.140351	0.358491	0	0.414062	0.24812	0.227723	0.143911	0.186441	0.0837989
chr14	102661275	102661457	+	ENSG00000140153	WDR20	WD repeat domain 20	0.8	1	0.0636364	0	0	0	0.779817	0.802469	0.780488	0.671642	0.786408	0.8	0.901639	0.915789	0.727811	0.714286	1	1	0.87234	0.909091	0.878788	1	0.659574	0.891892	0.863636	0.710145	0.762376	0.770833	0.972222	1	1	0.875	0.94	0.888889	0.812865	0.821656	0.625	0.795276
chr7	101844640	101845484	+	ENSG00000160967	CUX1	cut like homeobox 1	0.3	0.1	0.0647059	0.0388889	0	0	0.4	0.322581	0.310345	0.0810811	0.28	0.235294	0.142857	0.132075	0.150442	0.103448	0.125926	0.138889	0.0434783	0.210526	0.0434783	0	0.15493	0.255319	0.189189	0.0454545	0.287879	0.404762	0.192308	0.2	0.378049	0.380282	0.377778	0.321429	0.272727	0.302752	0.312	0.246154
chr8	38646222	38646337	+	ENSG00000147526	TACC1	transforming acidic coiled-coil containing protein 1	0.8	0.6	0.0651685	0.0285714	0	0	0.599156	0.661376	0.868421	0.888889	0.710983	0.882353	0.68306	0.792593	0.691176	0.731183	0.896296	0.89011	0.865169	0.62963	0.76	0.777778	0.883598	0.905512	0.623529	0.608247	0.796296	0.784946	0.780952	0.761905	0.811321	0.571429	0.784173	0.885714	0.666667	0.833333	1	1
chr7	151854846	151855010	-	ENSG00000055609	KMT2C	lysine methyltransferase 2C	1	0.8	0.0666667	0.0372093	0	0	0.745455	1	0.666667	0.75	0.76	0.916667	0.875	0.828571	0.773585	0.913043	0.933333	0.885714	0.617021	1	1	1	0.714286	0.555556	0.836735	1	0.811765	0.837209	1	0.644444	0.966387	1	0.902439	0.8	0.947368	0.88785	0.52381	1
chr4	2940539	2940657	-	ENSG00000087269	NOP14	NOP14 nucleolar protein	0.8	1	0.0679245	0.05	0	0	0.873239	0.915493	0.766234	0.962617	0.882353	1	0.731707	0.846154	0.789474	0.958763	0.966102	0.934426	0.647059	0.588235	0.661017	0.833333	0.591837	0.943662	0.436242	0.867925	0.815603	0.95	0.802326	0.877193	0.784615	0.717762	0.755102	0.914286	0.923077	0.971014	0.764706	0.74359
chr11	46529741	46529920	-	ENSG00000110497	AMBRA1	autophagy and beclin 1 regulator 1	1	0.8	0.0689655	0.0417582	0	0	0.88	0.875	0.706667	1	0.793103	0.931034	0.771429	0.75	0.589744	1	0.928571	0.909091	0.813953	0.632653	0.8	1	0.388889	1	0.728814	1	0.950617	0.84	0.636364	0.727273	1	1	0.758242	0.71875	0.777778	0.948052	0.886792	1
chr12	115117718	115117777	-	ENSG00000135111	TBX3	T-box 3	0.1	0.2	0.0707317	0.0389381	0	0	0.245283	0.219048	0.105263	0.288889	0.1	0.142857	0.252747	0.195402	0.012987	0.0697674	0.252747	0.137255	0.2	0.238938	0.648649	0.657143	0.0523077	0.130045	0	0	0.227053	0.256098	0.205021	0.0831099	0.421687	0.0864198	0.237113	0.170732	0.347009	0.370079	NA	NA
chr2	191073606	191073639	-	ENSG00000198130	HIBCH	3-hydroxyisobutyryl-CoA hydrolase	0.8	1	0.075	0	0	0	0.921569	0.963636	1	1	0.962264	1	0.920455	0.8	0.785235	0.790698	0.944444	0.891892	1	1	0.897959	0.722543	0.835616	0.826087	0.81457	0.5	0.807487	0.802198	0.923404	0.875	1	NA	0.68997	0.539267	0.894309	0.841584	0.807692	1
chr15	76587932	76588078	-	ENSG00000140374	ETFA	electron transfer flavoprotein alpha subunit	0.8	0.9	0.075	0.0494949	0	0	0.672372	0.634855	0.658291	0.777778	0.907692	0.84	0.780822	0.685393	0.881517	0.809756	0.958393	0.950668	0.8429	0.891156	0.920415	0.905797	0.839695	0.766667	0.949495	1	0.802469	0.823204	0.970276	0.947674	0.975395	0.875	0.831325	0.899582	0.640212	0.680171	0.994764	0.941606
chr13	115064315	115064475	+	ENSG00000169062	UPF3A	UPF3 regulator of nonsense transcripts homolog A (yeast)	0.8	1	0.0751678	0.015625	0	0	0.9	0.891892	0.772152	0.702602	0.90625	0.960199	0.773672	0.724832	1	1	0.770492	0.7	0.920635	0.978022	0.65	0.84	0.984375	0.896552	1	0.780822	0.945504	0.94	0.7125	0.848276	1	1	0.952174	0.933579	0.805281	0.823529	0.789474	0.860465
chr4	1944066	1944292	+	ENSG00000109685	NSD2	nuclear receptor binding SET domain protein 2	0	0.2	0.0769231	0.0484848	0	0	0.0843373	0.0322581	0.148148	0.282051	0.5	0.615385	0.333333	0.0769231	0.194444	0.148148	0.151515	0.166667	0.2	0.0769231	0.125	0	0	0	0.0625	0	0.030303	0.130435	0.333333	0.318182	0.0204082	0.75	0.180952	0.153285	0.259259	0.191489	0	0
chr19	34717313	34717369	+	ENSG00000105216	LSM14A	LSM14A, mRNA processing body assembly factor	0.3	0.4	0.0771429	0.0265025	0	0	0.410448	0.37485	0.502399	0.401535	0.423729	0.384615	0.426503	0.404795	0.287623	0.18982	0.271429	0.146919	0.286316	0.222857	0.275081	0.188571	0.271795	0.131148	0.121294	0.122699	0.275083	0.218817	0.343602	0.273109	0.480745	0.42723	0.180847	0.131894	0.460068	0.401404	0.2768	0.203065
chr5	177637133	177637273	+	ENSG00000197451	HNRNPAB	heterogeneous nuclear ribonucleoprotein A/B	0.5	0.6	0.0776567	0.0396181	0	0	0.510662	0.492021	0.45487	0.457109	0.460076	0.408163	0.334101	0.48643	0.739222	0.638851	0.582474	0.631579	0.526163	0.623987	0.633943	0.643312	0.701174	0.679219	0.721335	0.640082	0.473765	0.401831	0.714771	0.675105	0.763659	0.863905	0.639618	0.519481	0.422343	0.434426	0.675516	0.622535
chr6	86277252	86277295	-	ENSG00000135317	SNX14	sorting nexin 14	0.8	1	0.0777778	0.0192308	0	0	0.694118	0.804878	0.883721	0.925926	0.9	0.727273	0.604167	0.809524	1	1	0.979167	0.837838	0.928571	1	0.777778	0.619048	0.759036	0.580645	0.754098	0.722222	0.9	0.854545	0.902098	0.810811	1	1	0.710145	0.716535	0.950413	0.830508	0.921739	0.980769
chr1	145297619	145297691	+	ENSG00000163386	NBPF10	NBPF member 10	0	1	0	0	0	0.005	NA	NA	0	NA	1	0.5	0	0.2	NA	NA	NA	1	0	NA	NA	NA	NA	NA	0	NA	NA	0.333333	NA	NA	NA	NA	0	0.0909091	NA	1	0.333333	0
chr1	155581218	155581394	+	ENSG00000125459	MSTO1	misato 1, mitochondrial distribution and morphology regulator	1	0	0	0	0	0.005	NA	NA	0	0.913043	NA	0.333333	1	0.6	NA	NA	1	1	1	1	NA	1	NA	NA	0	NA	0.4	1	0	NA	NA	NA	0	1	NA	NA	NA	NA
chr1	45799085	45799266	-	ENSG00000132781	MUTYH	mutY DNA glycosylase	1	0	0	0	0	0.005	1	1	0	0	0	NA	1	1	NA	NA	1	1	1	1	NA	NA	0	NA	0.565217	1	0.142857	0.6	1	1	1	0.1875	1	0	0.142857	0	NA	1
chr1	57224389	57224423	-	ENSG00000187889	C1orf168	chromosome 1 open reading frame 168	1	0	0	0	0	0.005	NA	NA	NA	NA	NA	NA	NA	NA	NA	NA	0.333333	0.25	1	NA	1	NA	NA	NA	NA	NA	0.25	1	0	NA	0	NA	1	1	1	1	NA	NA
chr1	6523132	6523187	-	ENSG00000215788	TNFRSF25	TNF receptor superfamily member 25	1	0	0	0	0	0.005	0	1	0	0.6	0.333333	NA	0.6	0.25	1	1	1	NA	NA	NA	NA	1	0	0	0.351351	0.0731707	0.111111	1	0.6	0	NA	NA	1	NA	NA	NA	1	1
chr10	103590829	103590924	-	ENSG00000120049	KCNIP2	potassium voltage-gated channel interacting protein 2	0	1	0	0	0	0.005	0.0736842	0.153846	1	NA	0.2	0.333333	0.048951	0.0269151	NA	NA	0.127193	0.133929	NA	NA	NA	NA	NA	NA	0	0	NA	NA	NA	NA	1	1	0	0	0	0	NA	0
chr11	62638217	62638309	+	ENSG00000168003	SLC3A2	solute carrier family 3 member 2	0	1	0	0	0	0.005	0	0	0.294118	0	0.0769231	0	0.733333	0.428571	1	1	0	NA	NA	NA	0	0	0.5	1	0.407407	0.625	1	1	0	NA	0	0	0.375	0.25	0	0	1	NA
chr12	117693741	117693842	-	ENSG00000089250	NOS1	nitric oxide synthase 1	0	1	0	0	0	0.005	NA	NA	NA	NA	0	NA	1	NA	0	0	NA	NA	NA	0	NA	NA	NA	NA	NA	NA	NA	NA	NA	NA	1	1	0	NA	0.7	0.4	NA	NA
chr12	48276477	48276557	-	ENSG00000111424	VDR	vitamin D (1,25- dihydroxyvitamin D3) receptor	1	0	0	0	0	0.005	1	0.666667	1	1	NA	NA	1	NA	1	1	NA	NA	0.529412	0.6	NA	NA	0	0	1	1	1	1	1	1	NA	1	0	0	0.777778	1	1	1
chr12	57857448	57857574	+	ENSG00000111087	GLI1	GLI family zinc finger 1	1	0	0	0	0	0.005	NA	NA	0.454545	0.142857	1	1	1	1	NA	NA	NA	NA	0	0	NA	NA	1	1	1	NA	0.2	NA	1	1	0	0	0.73913	0.777778	NA	NA	NA	NA
chr13	41495610	41495667	-	ENSG00000239827	SUGT1P3	SGT1 homolog, MIS12 kinetochore complex assembly cochaperone pseudogene 3	1	0	0	0	0	0.005	1	1	1	NA	1	1	NA	NA	0	NA	0.2	1	1	1	1	1	1	NA	NA	NA	1	1	1	1	0	0.714286	0.52381	1	0.777778	NA	0	0
chr17	35723886	35724003	-	ENSG00000132142	ACACA	acetyl-CoA carboxylase alpha	0	1	0	0	0	0.005	0	NA	0.307692	0	0.103448	0	1	NA	0	0	1	0	0	NA	NA	NA	1	NA	0.6	NA	0.0588235	NA	NA	0	1	NA	0.241379	0	0.352941	1	0.25	NA
chr17	44377160	44377231	+	ENSG00000176681	LRRC37A	leucine rich repeat containing 37A	0	1	0	0	0	0.005	0.428571	0	0.444444	0	0.037037	0	0	NA	0.230769	0	0	1	0	1	1	1	NA	NA	0.2	NA	0	NA	NA	NA	1	NA	0.368421	0.333333	0	0.125	1	NA
chr19	44847406	44847454	-	ENSG00000062370	ZNF112	zinc finger protein 112	0	1	0	0	0	0.005	NA	NA	NA	NA	1	1	NA	NA	NA	NA	0.6	NA	0	0	NA	NA	NA	NA	NA	NA	NA	0	0.62963	0	1	1	1	0	NA	NA	NA	NA
chr19	51671860	51671907	+	ENSG00000171101	SIGLEC17P	sialic acid binding Ig like lectin 17, pseudogene	0	1	0	0	0	0.005	NA	NA	NA	1	NA	NA	0	NA	NA	NA	0	NA	NA	NA	1	1	NA	NA	NA	NA	0	NA	0.259259	NA	NA	NA	1	0.666667	0	NA	0.818182	0.833333
chr19	51960715	51960993	-	ENSG00000105366	SIGLEC8	sialic acid binding Ig like lectin 8	1	0	0	0	0	0.005	NA	NA	1	NA	0.0909091	0	NA	NA	NA	NA	NA	NA	NA	NA	NA	NA	NA	NA	1	NA	1	1	0.333333	0	NA	NA	NA	1	NA	NA	NA	NA
chr19	52431148	52431247	+	ENSG00000176024	ZNF613	zinc finger protein 613	0	1	0	0	0	0.005	NA	0	0.0909091	0	0.125	0	0	0	0	0	0.333333	1	0.0571429	0.176471	NA	NA	1	1	0	0	0	0	NA	NA	0	NA	0	0	0	0	NA	NA
chr2	122514816	122515010	+	ENSG00000211460	TSN	translin	1	0	0	0	0	0.005	NA	1	1	NA	0.567568	0.75	1	1	NA	0.0909091	0	NA	0	0.571429	1	1	0	0	1	1	0.142857	0.666667	0	1	1	NA	1	1	0.6	1	0	0.714286
chr2	132258079	132258154	+	ENSG00000152117	AC093838.4		1	0	0	0	0	0.005	NA	0.666667	0.6	1	1	1	NA	1	0	1	0	1	1	NA	0	NA	NA	1	1	1	1	0.714286	0	NA	1	1	1	1	0.333333	1	NA	1
chr2	179436027	179436176	+	ENSG00000237298	TTN-AS1	TTN antisense RNA 1	0	1	0	0	0	0.005	0	NA	0	NA	0.333333	1	NA	NA	NA	NA	0.0454545	1	NA	NA	NA	1	0	0	0.2	1	0.111111	0	0	0	0	NA	0.111111	0.2	0.272727	0.142857	1	NA
chr2	180440843	180440994	-	ENSG00000144331	ZNF385B	zinc finger protein 385B	0	1	0	0	0	0.005	0	NA	0	0	0	0	NA	NA	0	0	0.666667	1	0	NA	0	0	0	0	0	0	0	0	0	NA	1	1	0.111111	0.259259	1	NA	NA	NA
chr2	202525055	202525069	-	ENSG00000082126	MPP4	membrane palmitoylated protein 4	0	1	0	0	0	0.005	0	0.333333	0.2	0	0.166667	NA	0	0	0.166667	0	0	NA	0	NA	0	NA	1	1	0.111111	1	0.25	1	NA	0	0	NA	0.103448	NA	0.4	0	0	1
chr2	24162410	24162532	+	ENSG00000173960	UBXN2A	UBX domain protein 2A	1	0	0	0	0	0.005	NA	NA	NA	NA	0.2	1	1	1	1	1	0.666667	1	0	1	NA	NA	NA	NA	NA	NA	0.157895	0.111111	0	0	1	NA	1	1	1	0.333333	1	NA
chr20	1355128	1355342	+	ENSG00000234684	SDCBP2-AS1	SDCBP2 antisense RNA 1	1	0	0	0	0	0.005	NA	NA	1	1	NA	NA	NA	1	1	1	0	0.2	1	1	NA	NA	NA	NA	NA	NA	0	0	NA	1	0	NA	0.272727	0.7	0.12	0.214286	1	1
chr20	1552366	1552683	-	ENSG00000101307	SIRPB1	signal regulatory protein beta 1	0	1	0	0	0	0.005	0	0.210526	NA	1	0	NA	0	NA	0	0	NA	NA	NA	1	NA	NA	NA	1	0	0.153846	NA	NA	NA	0	NA	0	NA	NA	NA	NA	0.0892857	0.470588
chr20	45134946	45135097	-	ENSG00000198185	ZNF334	zinc finger protein 334	0	1	0	0	0	0.005	NA	NA	NA	NA	0.333333	0	1	NA	0	0	NA	NA	NA	1	NA	NA	NA	NA	NA	NA	0.391304	0.0285714	0	0	NA	NA	1	1	0.230769	1	NA	NA
chr22	24828589	24828694	+	ENSG00000128271	ADORA2A	adenosine A2a receptor	0	1	0	0	0	0.005	NA	NA	0.1	0.2	NA	NA	NA	NA	1	1	NA	NA	NA	NA	0	0	0	0	0.428571	0	NA	0	1	1	NA	NA	0	NA	NA	NA	0	0
chr3	10029499	10029589	+	ENSG00000180385	EMC3-AS1	EMC3 antisense RNA 1	1	0	0	0	0	0.005	0.166667	1	1	1	0	NA	1	0	NA	NA	1	NA	0	NA	NA	NA	NA	NA	1	1	1	1	NA	1	1	1	1	1	NA	0	NA	NA
chr3	113775846	113775953	+	ENSG00000151576	QTRT2	queuine tRNA-ribosyltransferase accessory subunit 2	0	1	0	0	0	0.005	NA	0	NA	0	NA	0	NA	0	NA	NA	NA	NA	NA	0.636364	NA	0	NA	NA	NA	NA	0	0	1	1	NA	NA	0.6	0	0	0	1	0
chr3	136710780	136710930	+	ENSG00000174564	IL20RB	interleukin 20 receptor subunit beta	1	0	0	0	0	0.005	1	1	0.5	0.5	0	1	1	1	NA	1	1	NA	NA	NA	NA	NA	0	0.444444	1	NA	NA	0	1	1	NA	NA	1	1	1	1	NA	NA
chr3	146255783	146255831	-	ENSG00000188313	PLSCR1	phospholipid scramblase 1	0	1	0	0	0	0.005	1	NA	0.2	NA	NA	NA	NA	NA	0	NA	NA	0.333333	NA	NA	0.5	NA	NA	NA	0	0	0	NA	0	NA	NA	NA	NA	NA	1	NA	1	NA
chr3	151130927	151131083	+	ENSG00000144893	MED12L	mediator complex subunit 12 like	1	0	0	0	0	0.005	NA	NA	1	1	1	1	NA	NA	NA	NA	1	NA	NA	NA	1	1	NA	1	NA	NA	0	0	NA	0	NA	NA	0.692308	0.833333	1	1	NA	1
chr3	58899424	58899590	-	ENSG00000163689	C3orf67	chromosome 3 open reading frame 67	1	0	0	0	0	0.005	NA	1	NA	NA	NA	NA	0	0.25	1	NA	NA	NA	NA	0	1	1	NA	1	NA	NA	0	0	1	1	NA	NA	1	1	NA	NA	NA	NA
chr5	55164619	55164736	+	ENSG00000164509	IL31RA	interleukin 31 receptor A	0	1	0	0	0	0.005	NA	NA	0.428571	0	0	0	0.142857	NA	NA	NA	NA	NA	NA	NA	NA	NA	NA	0	0.6	0	NA	0	NA	0	1	1	1	0.263158	0	1	1	0.466667
chr6	84302665	84302736	-	ENSG00000065609	SNAP91	synaptosome associated protein 91	1	0	0	0	0	0.005	NA	NA	NA	0	0.979381	1	NA	NA	1	NA	0.047619	0.111111	NA	NA	NA	NA	NA	1	NA	NA	0	0	1	1	NA	NA	0.793103	0.866667	NA	NA	NA	NA
chr6	84936055	84936170	-	ENSG00000135315	CEP162	centrosomal protein 162	1	0	0	0	0	0.005	1	1	1	1	1	1	NA	NA	1	1	0.285714	0.272727	1	1	NA	NA	1	1	0	0	1	1	1	1	NA	NA	1	1	1	1	NA	NA
chr7	148516070	148516151	-	ENSG00000106462	EZH2	enhancer of zeste 2 polycomb repressive complex 2 subunit	0	1	0	0	0	0.005	1	1	0.166667	0	NA	1	0	0	NA	NA	NA	0	NA	NA	0	0	NA	0.0833333	0.714286	1	1	0.333333	NA	NA	NA	NA	0	0	NA	NA	NA	0
chr7	31120228	31120248	+	ENSG00000078549	ADCYAP1R1	ADCYAP receptor type I	0	1	0	0	0	0.005	0	0	NA	1	0.288136	0.128205	0	0	NA	0	1	NA	NA	NA	NA	NA	NA	NA	NA	NA	0	0	1	NA	NA	NA	0	0	NA	NA	NA	NA
chr7	38457425	38457550	-	ENSG00000078053	AMPH	amphiphysin	0	1	0	0	0	0.005	0.727273	0.604938	0	1	0.992958	0.952607	1	0.555556	0.0769231	0.333333	0	0	0	0	NA	NA	NA	NA	0	NA	0	0	0.0344828	0	1	1	0	NA	0.333333	0.6	NA	NA
chr7	50516816	50517421	-	ENSG00000132436	FIGNL1	fidgetin like 1	1	0	0	0	0	0.005	1	NA	NA	0	1	1	NA	NA	NA	NA	NA	NA	NA	NA	NA	NA	NA	NA	NA	NA	0.6	1	0	0	NA	NA	0.2	0.6	1	1	1	1
chr7	99082831	99082991	+	ENSG00000198556	ZNF789	zinc finger protein 789	0	1	0	0	0	0.005	0	0	0.142857	0	0	1	0	0	0	0	0	NA	0.272727	1	NA	NA	0.384615	1	0	NA	0	0	1	0.238095	NA	NA	0	0	0.0285714	0.333333	0	1
chr7	99783823	99783919	+	ENSG00000066923	STAG3	stromal antigen 3	1	0	0	0	0	0.005	NA	NA	1	1	0.333333	1	0	NA	NA	1	NA	NA	NA	NA	NA	NA	NA	NA	0	NA	1	0.428571	0	NA	NA	NA	1	0.990868	NA	NA	0	NA
chr9	100054838	100054957	+	ENSG00000197816	CCDC180	coiled-coil domain containing 180	0	1	0	0	0	0.005	0	0	0	0	0	0.2	0	1	NA	NA	1	NA	0	NA	NA	NA	0	NA	1	1	0	0	NA	NA	NA	NA	0.3	0.5	0.333333	1	NA	NA
chr3	58351601	58351651	+	ENSG00000168297	PXK	PX domain containing serine/threonine kinase like	1	0.8	0	0.0030303	0	0.005	0.797753	0.659574	0.942857	1	0.961039	0.818182	1	1	0.926829	0.8	1	1	0.913043	0.636364	1	1	1	1	1	1	1	1	0.928571	0.882353	1	0.647059	0.966667	1	0.80303	0.843137	0.894737	0.8
chr10	21102868	21102972	-	ENSG00000078114	NEBL	nebulette	0	1	0	0.00528541	0	0.005	NA	0	NA	NA	0.0139535	0.0201342	0	0	NA	NA	0.996466	0.994715	0	0	NA	NA	0	0	0	0	0	NA	NA	NA	NA	NA	0.222222	0.411765	0.126582	0.0957854	NA	NA
chr18	5407700	5407735	-	ENSG00000082397	EPB41L3	erythrocyte membrane protein band 4.1 like 3	0	0.2	0	0.00689655	0	0.005	0	0	0	0	0.704698	0.689655	0	0	0.192308	0.206897	0	0	0	0	0	0	0	0	0	NA	0	0	0.0357143	0	0	0	0.00371747	0	0.0967742	0.2	0	0
chr2	73188260	73188377	-	ENSG00000144040	SFXN5	sideroflexin 5	1	0.8	0	0.00689655	0	0.005	1	0.75	0.818182	1	0.797468	0.802817	1	1	1	NA	1	1	0.947368	1	0.909091	0.804878	0.666667	0.5	1	1	1	0.777778	0.793103	0.75	0.666667	1	1	1	1	1	0.75	1
chr3	12610374	12610502	+	ENSG00000075975	MKRN2	makorin ring finger protein 2	1	0.8	0	0.00689655	0	0.005	1	0.846154	0.75	0.8	1	1	1	0.538462	1	1	0.921569	1	1	1	1	0.777778	1	1	1	1	1	0.793103	1	1	1	1	0.977011	1	0.615385	1	0.644444	0.8
chr5	148620239	148620337	+	ENSG00000173210	ABLIM3	actin binding LIM protein family member 3	0	0.1	0	0.00875332	0	0.005	0	0.00347222	0	0.0105263	0.346939	0.44	0.0306122	0	0	0	0.108753	0.155844	0	0	0.0162602	0.00645161	0	0	0	0	0.107143	0.047619	0	0	0.5	0.377778	0	0	0.103448	0.118644	0	0
chr1	202865982	202866088	-	ENSG00000117153	KLHL12	kelch like family member 12	1	0.8	0	0.00895522	0	0.005	1	1	0.658537	0.791045	0.95	0.969231	1	1	0.75	1	0.87234	0.934426	1	0.938462	1	1	1	1	1	1	1	1	1	1	1	1	1	1	0.792593	0.904762	0.965714	0.90184
chr1	213290659	213290752	+	ENSG00000136643	RPS6KC1	ribosomal protein S6 kinase C1	1	0.8	0	0.00952381	0	0.005	0.789474	0.809524	0.545455	1	0.952941	1	1	1	1	1	1	1	0.791667	1	1	1	1	1	NA	NA	0.910448	1	1	0.898305	1	1	1	1	0.862069	1	1	1
chr4	57209728	57209850	-	ENSG00000157426	AASDH	aminoadipate-semialdehyde dehydrogenase	1	0.8	0	0.00952381	0	0.005	1	1	1	1	0.904762	1	0.809524	0.608696	0.529412	1	0.73913	0.777778	1	1	1	1	1	1	1	1	1	0.805556	0.806452	0.777778	1	1	0.918367	1	1	0.891892	1	1
chr16	58704949	58705148	-	ENSG00000103042	SLC38A7	solute carrier family 38 member 7	1	0.7	0	0.00967742	0	0.005	1	1	1	1	0.866667	1	1	1	1	1	1	1	1	1	1	1	NA	NA	1	NA	1	0.714286	1	1	1	1	0.709677	0.8	1	1	0.7	0.714286
chr6	21108632	21108694	+	ENSG00000145996	CDKAL1	CDK5 regulatory subunit associated protein 1 like 1	1	0.8	0	0.0105263	0	0.005	0.72093	0.789474	0.955556	1	0.914894	0.764706	0.793103	0.803922	0.833333	1	0.894737	0.789474	1	1	1	1	0.419355	0.466667	1	1	0.96748	0.980952	1	1	0.866667	1	1	1	0.943662	0.942857	0.771429	1
chr1	155649719	155649799	-	ENSG00000163374	YY1AP1	YY1 associated protein 1	0	0.1	0	0.0111111	0	0.005	0	0.0542636	0.0232558	0.1	0.157895	0.045045	0	0	0.0526316	0.0408163	0.027027	0.0967742	0.307692	0	0	0	0.384615	0.103448	0	0	0	0.0135135	0.142857	0.111111	0.0947368	0	0.12	0.0300429	0.106383	0.034965	0	0
chr22	50687757	50687883	-	ENSG00000100429	HDAC10	histone deacetylase 10	1	0.8	0	0.0113208	0	0.005	1	1	0.938776	1	0.794872	0.478261	1	1	0.933333	1	1	1	0.8125	1	0.95	0.945946	1	0.953488	0.654545	1	0.811321	0.755102	0.925926	0.789474	1	1	0.941176	0.913043	0.848101	0.821429	0.916084	0.969697
chr14	64632003	64632128	+	ENSG00000054654	SYNE2	spectrin repeat containing nuclear envelope protein 2	1	0.8	0	0.012766	0	0.005	1	0.962264	0.955556	0.777778	1	1	0.787234	0.703704	1	1	0.818182	1	0.870968	0.931624	0.8125	1	0.99005	0.90604	0.977778	1	0.944828	0.933884	0.965217	0.978495	0.967391	1	0.933333	1	0.974359	1	1	1
chr4	129003320	129003460	+	ENSG00000138709	LARP1B	La ribonucleoprotein domain family member 1B	1	0.9	0	0.0134752	0	0.005	1	1	0.826087	0.681818	0.930233	0.96875	1	0.891892	0.941176	1	0.970588	1	0.938776	0.896104	0.939024	0.90566	1	0.843137	0.644444	0.590909	0.928571	0.882353	1	1	1	1	0.982103	1	0.886525	1	1	1
chr17	35722384	35722691	-	ENSG00000132142	ACACA	acetyl-CoA carboxylase alpha	0	0.2	0	0.0142857	0	0.005	0	NA	0.0526316	0	0.214286	0	NA	NA	0	0	NA	0	0	NA	NA	NA	NA	NA	0	NA	0	NA	NA	0	0.333333	NA	0.214286	0.25	0.214286	NA	0	NA
chr4	106879628	106879714	+	ENSG00000168743	NPNT	nephronectin	1	0.9	0	0.0142857	0	0.005	1	1	0.955556	0.793103	1	1	1	1	0.894737	0.896104	1	1	0.963768	0.863636	1	1	0.947368	0.878788	0.897436	0.918919	0.885714	0.769231	1	1	0.517241	0.555556	0.972222	1	0.955713	0.955916	NA	NA
chr9	34011625	34011662	-	ENSG00000137073	UBAP2	ubiquitin associated protein 2	0	0.2	0	0.0142857	0	0.005	0	0	0.111111	0.3	0.72093	0.214286	0	0	0	0	0.0163934	0.0117647	0	0.162791	0	NA	0	0	NA	NA	0.212121	0.0384615	0.230769	0	0.0394265	0.0709677	0.2	0.0886076	0	0	0	0
chr1	10182020	10182134	+	ENSG00000130939	UBE4B	ubiquitination factor E4B	1	0.8	0	0.0148148	0	0.005	0.961538	1	0.68	0.826087	0.925926	0.942857	0.941176	1	0.883721	0.797101	0.979798	0.982456	1	1	1	1	1	1	0.963636	1	0.963636	1	0.904762	1	0.991071	1	1	0.814815	1	0.826087	1	1
chr20	33451483	33451533	-	ENSG00000131067	GGT7	gamma-glutamyltransferase 7	0	0.2	0	0.0148148	0	0.005	NA	0	0	0	0.0833333	0.0434783	0	0	0.25	0.2	0.047619	0	0	0	0.4	0	0	0	0.230769	0.135135	0	0.111111	0.0833333	0	0.114754	0.189189	0	0	0.185185	0	0	0
chr2	160663484	160663651	-	ENSG00000054219	LY75	lymphocyte antigen 75	1	0.8	0	0.0153846	0	0.005	1	1	1	0.926829	1	1	1	1	1	1	1	1	1	1	1	0	0.709677	0.815385	1	1	1	1	1	1	1	1	1	1	0.964286	0.9447	0.751351	0.800664
chr9	72365697	72365866	-	ENSG00000188647	PTAR1	protein prenyltransferase alpha subunit repeat containing 1	1	0.8	0	0.0153846	0	0.005	0.804878	0.666667	0.777778	1	1	1	1	1	1	1	1	1	1	1	0.714286	1	1	1	1	1	1	1	1	1	1	1	0.851852	0.843137	1	0.8	1	0.784615
chr1	160589566	160589639	-	ENSG00000117090	SLAMF1	signaling lymphocytic activation molecule family member 1	1	0.8	0	0.0155689	0	0.005	1	1	0.805825	0.728395	1	NA	1	1	NA	NA	NA	NA	NA	NA	1	NA	0.842105	1	0.791667	0.587302	1	1	0.5	1	NA	NA	1	1	1	1	0.784431	0.586207
chr19	1632331	1632404	-	ENSG00000071564	TCF3	transcription factor 3	1	0.8	0	0.0157895	0	0.005	1	1	0.964286	1	0.714286	1	0.913043	1	0.931034	0.909091	0.764706	1	1	1	0.428571	1	0.964286	0.809524	0.790123	0.869565	0.710145	0.744681	0.762712	0.941176	1	1	0.801802	0.815789	1	1	0.916667	0.942857
chr4	16215391	16215521	-	ENSG00000169762	TAPT1	transmembrane anterior posterior transformation 1	1	0.8	0	0.0157895	0	0.005	1	1	0.814815	0.913043	0.814815	1	1	0.846154	1	1	0.929412	0.967742	0.714286	0.913043	1	1	1	0.75	0.806452	0.333333	0.76	1	1	1	1	1	1	1	1	1	0.701149	0.815789
chr4	76839914	76839942	-	ENSG00000138744	NAAA	N-acylethanolamine acid amidase	1	0.7	0	0.0157895	0	0.005	1	1	0.9375	0.684211	0.466667	0.666667	1	1	0.76087	1	1	1	1	1	0.925234	0.5	0.703704	1	0.794118	0.615385	0.933333	1	0.809524	0.7	1	1	0.8	1	0.833333	0.69697	0.691275	0.659389
chr9	6990416	6990524	+	ENSG00000107077	KDM4C	lysine demethylase 4C	1	0.8	0	0.0163265	0	0.005	1	1	1	1	1	1	1	0.904762	1	1	0.538462	0.8	1	1	0.647059	0.888889	1	1	0.842105	1	1	1	1	1	0.942857	1	0.894737	0.953488	0.79661	0.904762	0.816327	1
chr10	21129668	21129778	-	ENSG00000078114	NEBL	nebulette	0	1	0	0.0177327	0	0.005	NA	0	NA	NA	0.0493274	0	0	0	NA	NA	0.981781	0.982267	0.0612245	0	NA	NA	0	0.0843373	0	0	0	NA	1	1	NA	NA	0.695652	0.677419	0.1375	0.078125	NA	NA
chr1	29319842	29320054	+	ENSG00000159023	EPB41	erythrocyte membrane protein band 4.1	1	0.8	0	0.0181818	0	0.005	0.863014	0.953488	0.942857	1	0.928571	1	0.824561	1	1	1	0.8	0.818182	0.941176	1	1	NA	0.913043	1	0.9375	1	0.919192	0.940299	0.814815	0.705882	1	1	0.892857	0.962963	1	1	0.981982	1
chr15	64025123	64025344	-	ENSG00000103657	HERC1	HECT and RLD domain containing E3 ubiquitin protein ligase family member 1	1	0.8	0	0.0181818	0	0.005	1	1	1	1	0.833333	1	0.454545	1	0.666667	1	1	0.944444	1	1	1	0.866667	0.818182	1	0.9	1	0.933333	1	NA	1	1	1	1	1	0.818182	1	0.781818	0.892857
chr16	304387	304680	+	ENSG00000167930	FAM234A	family with sequence similarity 234 member A	1	0.8	0	0.0181818	0	0.005	0.8	0.954023	1	1	0.882353	0.948718	0.923077	0.868852	1	1	0.84375	0.964602	0.783784	1	0.333333	1	1	1	1	1	0.571429	0.901639	1	1	1	1	0.875	0.960396	0.818182	0.971429	1	1
chr16	708183	708344	+	ENSG00000161996	WDR90	WD repeat domain 90	1	0.8	0	0.0181818	0	0.005	1	1	0.764706	1	1	NA	0.833333	0.818182	0.8	1	1	1	1	1	1	1	0.916667	1	0.846154	0.555556	0.8125	0.75	1	1	1	1	1	1	0.909091	1	NA	NA
chr4	83891480	83891622	-	ENSG00000189308	LIN54	lin-54 DREAM MuvB core complex component	1	0.8	0	0.0181818	0	0.005	0.866667	1	1	1	0.811321	0.75	0.833333	0.684211	0.741935	1	0.913043	0.818182	0.892857	1	1	1	1	NA	0.448276	NA	1	1	1	1	1	1	0.917526	0.934426	0.966102	1	0.8	0.803922
chr11	108141791	108141873	+	ENSG00000149311	ATM	ATM serine/threonine kinase	1	0.6	0	0.0190476	0	0.005	1	1	0.75	1	0.684211	1	1	1	1	1	1	1	0.6	1	1	1	1	1	1	1	1	1	1	1	1	1	0.619048	0.6	0.882353	0.809524	1	1
chr2	27853894	27853933	+	ENSG00000198522	GPN1	GPN-loop GTPase 1	1	0.7	0	0.0192982	0	0.005	1	1	1	1	0.921053	0.703704	1	1	0.836066	0.727273	1	1	0.688312	0.719298	0.974359	1	1	1	0.913043	0.846154	1	0.75	0.976744	0.933333	1	1	0.736041	0.571429	0.98419	0.965517	0.97546	0.946667
chr3	37055923	37056035	+	ENSG00000076242	MLH1	mutL homolog 1	1	0.7	0	0.0192982	0	0.005	1	1	1	0.979167	0.835616	0.768116	1	1	1	0.959184	1	0.984733	1	0.964286	1	1	0.719298	0.714286	0.862857	0.71875	0.957746	0.955056	1	1	0.921397	0.892617	0.969543	0.992537	0.96124	0.896226	1	0.952941
chr1	214478530	214478593	+	ENSG00000143499	SMYD2	SET and MYND domain containing 2	1	0.9	0	0.019403	0	0.005	0.890909	0.888889	0.961538	0.824561	0.795276	0.880597	1	1	1	1	0.884279	0.875389	0.890411	1	1	1	0.656566	0.894737	0.6	0.539823	0.921053	0.857143	1	1	0.988636	1	1	1	0.629213	0.709677	1	0.824561
chr16	456685	456833	+	ENSG00000242612	DECR2	2,4-dienoyl-CoA reductase 2	0	0.1	0	0.019403	0	0.005	0.0666667	0.0909091	0	0	0	NA	0	0	0	0	0.0769231	1	0.1875	0.111111	0.119403	0.109091	0	NA	0	NA	0	0	0.170732	0.0697674	0	0	1	0	0	0	0	0
chr17	19283095	19283260	+	ENSG00000166484	MAPK7	mitogen-activated protein kinase 7	1	0.9	0	0.019403	0	0.005	0.957447	0.953488	0.6	0.894737	0.793103	1	0.586207	0.454545	1	1	1	1	1	1	1	1	0.925926	0.923077	0.886792	1	0.893617	0.875	1	0.882353	1	1	0.880597	0.75	0.875	0.666667	1	1
chr17	25628814	25628982	+	ENSG00000109046	WSB1	WD repeat and SOCS box containing 1	1	0.9	0	0.0209964	0	0.005	1	1	0.985714	0.966851	0.918919	1	0.887097	0.882353	0.908046	0.939394	1	0.960784	0.941176	1	1	1	0.879004	0.902655	1	1	0.842324	0.94958	1	1	0.368421	1	0.678161	0.858407	0.812207	0.744186	1	1
chrX	69715258	69715303	+	ENSG00000082458	DLG3	discs large MAGUK scaffold protein 3	0	1	0	0.0216216	0	0.005	0	0	0	0	0.978378	1	0	NA	0	0	1	0.428571	0	0	NA	NA	0	0	0.235294	0	0.0175439	0	0.168539	0.12	NA	NA	0.0357143	0	0	0	NA	NA
chr14	75528387	75528465	-	ENSG00000119640	ACYP1	acylphosphatase 1	0	0.2	0	0.0219178	0	0.005	0	0	0.304348	0.391304	0	0	0	0	0.0111111	0	0.127273	0.230769	0.02	0.0169492	NA	NA	0	0	0.211155	0.206186	0	0.2	0.0985915	0.00934579	0.0819672	0.0689655	0.0246914	0	0.127273	0.178082	0.314286	0.15493
chr19	4180779	4180906	-	ENSG00000077463	SIRT6	sirtuin 6	1	0.8	0	0.0222222	0	0.005	1	0.959184	0.787234	1	1	1	1	0.945946	0.925926	1	0.833333	1	1	1	1	1	0.771429	0.789474	0.622642	0.822222	0.935484	0.894737	0.95	1	1	1	0.917808	0.931034	0.901639	0.950617	1	0.972603
chr1	52732327	52732503	+	ENSG00000157077	ZFYVE9	zinc finger FYVE-type containing 9	1	0.8	0	0.0222222	0	0.005	0.859155	1	0.826087	0.84	0.5	0.444444	0.918367	0.943662	1	1	0.885714	1	1	1	1	1	1	1	1	1	1	1	1	1	0.770115	0.673203	0.743902	0.795918	0.794393	0.781513	0.777778	0.777778
chr14	91636347	91636530	+	ENSG00000133943	C14orf159	chromosome 14 open reading frame 159	1	0.8	0	0.0222222	0	0.005	1	1	1	1	0.809524	0.777778	0.827586	0.909091	1	1	0.991031	1	0.64	0.833333	1	1	1	1	1	1	0.769231	1	0.954545	0.943396	1	0.987261	0.6	0.777778	1	1	0.857143	0.962963
chr19	49129148	49129619	+	ENSG00000063176	SPHK2	sphingosine kinase 2	1	0.8	0	0.0222222	0	0.005	0.866667	0.777778	1	1	1	1	0.818182	0.833333	1	1	1	1	1	1	1	1	1	1	1	0.636364	0.846154	0.862069	0.777778	0.948718	1	1	0.833333	1	1	1	1	1
chr3	121518043	121518221	-	ENSG00000173226	IQCB1	IQ motif containing B1	1	0.8	0	0.0222222	0	0.005	0.639344	0.777778	0.90625	1	0.810526	0.789474	0.944444	0.777778	1	0.714286	0.826087	1	1	0.755102	1	1	0.90625	0.82716	1	0.914286	0.92126	0.934783	0.917241	0.848101	1	1	1	1	1	1	0.891892	1
chr6	90575672	90578801	+	ENSG00000118412	CASP8AP2	caspase 8 associated protein 2	1	0.8	0	0.0222222	0	0.005	0.7	0.777778	1	1	1	1	0.6875	1	0.8	0.726027	1	1	0.870968	1	1	0.333333	1	1	1	1	0.916667	1	0.837209	0.814815	1	1	0.926829	1	1	1	1	1
chr9	35802729	35802800	+	ENSG00000159899	NPR2	natriuretic peptide receptor 2	1	0.8	0	0.0222222	0	0.005	1	1	1	1	1	0.96	0.909091	0.969231	0.832335	0.767857	1	0.942857	0.777778	0.818182	1	1	0.612903	0.87234	0.87234	0.8	1	1	1	1	0.971429	0.828571	0.902439	0.928571	1	1	NA	NA
chr3	184033551	184033644	+	ENSG00000114867	EIF4G1	eukaryotic translation initiation factor 4 gamma 1	1	0.9	0	0.022449	0	0.005	0.877551	0.714286	0.444444	0.714286	0.818182	1	0.88	0.924528	0.92	0.891892	0.953488	1	1	0.882353	0.973333	1	0.962963	1	0.866667	0.846154	0.967742	1	1	1	1	1	1	0.85	0.960784	0.934066	1	0.959184
chr4	16204085	16204203	-	ENSG00000169762	TAPT1	transmembrane anterior posterior transformation 1	1	0.7	0	0.0227723	0	0.005	0.783784	0.714286	0.915493	0.68	0.818182	0.923077	1	1	1	1	1	1	0.755102	1	1	1	1	0.636364	0.769231	0.882353	1	1	1	1	1	1	0.970803	0.982456	0.705882	0.722772	1	0.982906
chr2	58285487	58285623	+	ENSG00000028116	VRK2	vaccinia related kinase 2	0	0.1	0	0.022807	0	0.005	0.00884956	0.0175439	0	0.2	0.0708661	0.105263	0.0133333	0.046729	0	0	0.027027	0.0534351	0	0	0	0	0	0.333333	0	0	0.122807	0.0566038	0	0	0	0	0.26257	0.314286	0.0532544	0.118644	0.025	0.0963855
chr12	89864138	89864271	-	ENSG00000139323	POC1B	POC1 centriolar protein B	1	0.8	0	0.0232558	0	0.005	0.785714	0.463415	1	1	1	1	1	1	0.826087	1	1	0.9375	0.844156	0.835616	1	1	0.823256	0.910714	1	1	1	0.916667	1	1	NA	NA	1	1	1	1	1	1
chr17	19835118	19835291	-	ENSG00000108599	AKAP10	A-kinase anchoring protein 10	1	0.8	0	0.0235294	0	0.005	1	1	0.789474	1	1	1	1	1	1	1	0.607143	0.857143	1	0.823529	1	1	1	1	1	1	0.85	0.818182	1	1	1	1	0.894737	0.891892	1	0.963636	1	1
chr5	176916772	176917032	-	ENSG00000196923	PDLIM7	PDZ and LIM domain 7	1	0.9	0	0.0238938	0	0.005	0.948052	1	1	0.895833	1	1	1	0.933333	0.932039	0.960396	0.857143	1	1	1	1	1	0.843137	1	0.757576	0.894737	0.94382	0.941748	0.980645	0.952	0.583333	1	0.842932	0.876106	1	1	1	1
chr13	45983062	45983209	-	ENSG00000174032	SLC25A30	solute carrier family 25 member 30	1	0.9	0	0.025	0	0.005	0.888889	1	1	0.885714	0.565217	0.875	0.970149	1	1	1	0.951807	0.962049	0.845238	0.655629	0.847619	0.915493	1	1	1	1	1	0.826087	1	0.888889	1	1	0.910448	0.968254	0.921053	0.910448	0.916667	0.625
chr3	138291701	138291774	-	ENSG00000114107	CEP70	centrosomal protein 70	1	0.9	0	0.025	0	0.005	1	1	0.9	0.642857	1	0.857143	0.9375	1	0.872611	0.844156	0.882353	0.695652	1	1	1	0.764706	1	1	0.756098	0.875	1	0.891304	0.974026	0.74359	0.480519	0.576923	0.882086	0.888502	0.881279	0.901408	1	1
chr9	16665063	16665173	-	ENSG00000173068	BNC2	basonuclin 2	0	0.1	0	0.025	0	0.005	0	0	1	NA	NA	NA	0.0526316	0	0.263158	1	0	0	0	0	NA	NA	0	0	NA	0	0.114094	0.102362	0	0	NA	NA	0.173913	0.181818	0.125	0	NA	NA
chr3	4818948	4819058	+	ENSG00000150995	ITPR1	inositol 1,4,5-trisphosphate receptor type 1	1	0.8	0	0.0252427	0	0.005	1	1	0.825243	0.949367	0.919355	0.981132	1	1	0.917808	0.907692	0.958333	0.878788	0.83871	0.777778	0.583333	1	1	0.828571	0.950617	0.808511	1	0.969697	1	0.991935	1	1	1	0.902913	0.956757	0.920635	1	0.979167
chr6	110062647	110062747	+	ENSG00000112367	FIG4	FIG4 phosphoinositide 5-phosphatase	1	0.8	0	0.0253521	0	0.005	1	1	1	1	1	1	1	1	0.806897	0.922078	0.942857	1	1	1	1	1	0.767442	0.744681	0.717391	0.774648	0.932886	1	1	1	0.297297	1	1	1	1	1	1	1
chr1	237024425	237024577	+	ENSG00000116984	MTR	5-methyltetrahydrofolate-homocysteine methyltransferase	1	0.8	0	0.026087	0	0.005	0.980769	1	0.890411	1	0.857143	0.942857	1	1	1	1	0.976744	1	0.826087	0.666667	1	1	1	1	1	1	1	0.979381	1	1	1	1	0.820225	0.807229	0.89899	0.937984	0.69697	1
chr10	99504486	99504672	+	ENSG00000155256	ZFYVE27	zinc finger FYVE-type containing 27	1	0.8	0	0.026087	0	0.005	0.846154	0.833333	1	1	1	1	0.777778	1	1	1	1	1	1	1	1	1	0.666667	1	0.789474	0.826087	0.860465	0.941176	1	1	0.391304	1	0.854545	0.95122	0.951807	1	1	1
chr16	28967299	28967379	+	ENSG00000176953	NFATC2IP	nuclear factor of activated T-cells 2 interacting protein	1	0.8	0	0.026087	0	0.005	1	1	0.923077	1	1	1	1	1	1	1	0.929825	1	1	1	1	1	1	1	0.974026	0.876289	0.822222	0.719298	1	1	1	1	0.830189	0.970149	0.730769	0.826087	1	1
chr4	95497094	95497185	+	ENSG00000163110	PDLIM5	PDZ and LIM domain 5	1	0.8	0	0.026087	0	0.005	0.940741	0.915789	0.965517	1	1	1	0.844444	1	0.933884	1	0.986993	1	1	1	0.813333	1	0.826087	0.844828	0.643564	0.954545	0.891892	0.971014	0.932515	0.9625	0.796943	1	0.938272	0.97619	0.669951	0.956204	1	0.71875
chr1	26620696	26620822	-	ENSG00000158062	UBXN11	UBX domain protein 11	1	0.9	0	0.0263158	0	0.005	0.789474	1	0.953488	0.862069	0.777778	0.882353	0.945946	0.9375	1	1	1	1	0.885057	0.911111	1	1	1	1	1	0.5	0.923077	1	0.833333	0.9	NA	1	0.990698	1	0.952663	0.873684	1	1
chr20	13539655	13539761	-	ENSG00000089123	TASP1	taspase 1	1	0.8	0	0.0264151	0	0.005	1	1	0.913043	0.773585	0.916667	0.9	1	0.8	1	1	1	1	0.703704	0.677419	1	1	0.863636	0.789474	1	0.25	0.794872	0.869565	0.55102	0.941176	NA	NA	0.974359	0.88	1	1	1	1
chr1	113126594	113126748	-	ENSG00000007341	ST7L	suppression of tumorigenicity 7 like	1	0.9	0	0.0265823	0	0.005	1	0.727273	0.891892	0.642857	0.75	0.866667	0.933333	0.88	1	1	1	1	1	1	1	1	NA	NA	0.777778	0.5	0.873418	0.974026	0.955556	1	1	1	0.88601	0.909605	0.829787	0.948718	1	1
chr1	150997991	150998149	+	ENSG00000143363	PRUNE1	prune exopolyphosphatase	1	0.9	0	0.0267606	0	0.005	0.735849	0.72549	1	0.818182	0.857143	0.777778	1	0.95122	0.942857	1	0.980769	1	1	1	1	1	0.686275	1	1	1	0.878049	0.921569	0.918699	0.873016	1	1	0.932773	0.822785	0.89781	0.873239	1	0.880597
chr11	18596894	18596959	-	ENSG00000151116	UEVLD	UEV and lactate/malate dehyrogenase domains	1	0.7	0	0.0272727	0	0.005	0.363636	0.75	0.862069	0.714286	0.65	0.756098	0.689655	0.708333	1	1	0.967742	1	1	1	0.727273	1	0.854545	1	1	1	0.8	0.684211	0.690722	0.802469	1	1	1	1	0.574468	0.648649	1	1
chr11	101937216	101937382	+	ENSG00000137691	C11orf70	chromosome 11 open reading frame 70	1	0.8	0	0.0275862	0	0.005	0.904762	1	1	1	1	1	0.714286	0.846154	1	1	1	NA	1	1	NA	NA	1	0.866667	1	1	0.63964	0.818182	0.827586	1	NA	NA	0.986667	0.965937	0.909091	1	NA	NA
chr20	30797874	30797995	+	ENSG00000101346	POFUT1	protein O-fucosyltransferase 1	1	0.8	0	0.0275862	0	0.005	0.818182	0.714286	0.875	1	1	1	0.904762	0.9	1	0.789474	0.878788	0.963636	0.846154	0.904762	1	0.826087	1	1	0.724138	0.611111	0.655172	0.909091	0.755102	0.945205	1	1	1	1	0.827586	0.913043	0.977778	0.963964
chr9	130931902	130931979	-	ENSG00000148337	CIZ1	CDKN1A interacting zinc finger protein 1	0	0.4	0	0.0277286	0	0.005	0.037037	0.0595238	0.0116279	0.0253165	0	0	0.00460829	0	0	0	0.306931	0.171717	0.0128205	0.046729	0.0612245	0	0	0	0.0714286	0.00578035	0.010101	0	0.00471698	0.0151976	0.427729	0.37386	0.00473934	0.010453	0.0687023	0.113402	0	0
chr14	55310719	55310861	-	ENSG00000131979	GCH1	GTP cyclohydrolase 1	1	0.7	0	0.0278689	0	0.005	1	0.764706	0.521127	0.8	0.764706	1	0.705882	0.692308	1	1	1	NA	1	1	0.978723	0.804511	0.923077	1	0.83908	1	0.714286	1	1	1	1	1	0.859155	0.931034	1	1	0.735537	0.672131
chr19	19916840	19916935	-	ENSG00000081665	ZNF506	zinc finger protein 506	1	0.8	0	0.027957	0	0.005	1	1	1	0.909091	1	1	1	0.869565	1	1	0.846154	0.826087	1	1	NA	1	1	1	1	1	0.952381	0.745455	1	1	1	1	0.9	0.888889	1	1	0.825	0.827957
chr10	123324016	123324093	-	ENSG00000066468	FGFR2	fibroblast growth factor receptor 2	1	0.9	0	0.0285714	0	0.005	1	1	1	0.888889	0.871429	0.884058	0.6875	1	1	1	1	1	0.90625	1	0.907692	1	0.333333	1	1	1	1	1	0.770492	0.783784	NA	NA	1	1	0.969697	0.974359	NA	NA
chr13	75894150	75894173	-	ENSG00000136111	TBC1D4	TBC1 domain family member 4	0	0.2	0	0.0294314	0	0.005	0	0	0.2	0	0.583333	0.333333	0	0	0	0	0.151316	0.17284	0	0	0	0	0	0	0	0	0	0.0175439	0	0	0.301136	0.170569	0	0	0.0322581	0.0322581	0	0
chr19	16638891	16639066	-	ENSG00000085872	CHERP	calcium homeostasis endoplasmic reticulum protein	1	0.8	0	0.0297872	0	0.005	1	1	1	1	1	1	0.846154	1	1	1	1	1	1	0.714286	0.666667	1	1	1	0.947368	0.833333	0.882353	1	1	1	1	0.822222	0.789474	1	0.829787	1	1	1
chr13	111277537	111277625	+	ENSG00000213995	NAXD	NAD(P)HX dehydratase	1	0.9	0	0.0304348	0	0.005	0.963636	1	0.595238	0.576923	0.884892	0.918367	1	1	1	1	0.87234	0.68	0.771429	0.884615	0.9375	1	1	1	0.565217	0.791667	0.714286	0.777778	0.885057	0.869565	1	1	0.873874	0.824561	0.866667	0.757576	0.807692	1
chr15	91428642	91428815	+	ENSG00000182511	FES	FES proto-oncogene, tyrosine kinase	1	0.8	0	0.0307692	0	0.005	0.90625	1	0.75	0.842105	1	1	1	1	0.882353	0.588235	1	1	1	0.636364	1	1	1	1	1	0.8	0.897436	0.818182	0.818182	0.894737	1	1	1	0.769231	0.705882	0.948718	1	1
chr6	41700387	41700505	-	ENSG00000112561	TFEB	transcription factor EB	0	0.2	0	0.0307692	0	0.005	0.030303	0.0285714	0.153846	0.257143	0.05	0.230769	0	0.2	0	0	0.111111	0.0434783	0	0	0	0	0	0	0.619048	0.2	0	0	0	0	0.237288	0.283019	0.2	0.0666667	0.0512821	0.0666667	0.037037	0.0833333
chr7	36554078	36554196	-	ENSG00000136250	AOAH	acyloxyacyl hydrolase	0	0.2	0	0.0307692	0	0.005	0	0	0.26087	0.2	0	0.230769	0	0	0	0	0.047619	0.333333	NA	0	0.0181818	0.111111	0	0.245283	0.208333	0.108434	0	0.04	0.1	0.030303	NA	NA	0	NA	0	0.111111	0.0709382	0.092511
chr16	19746675	19746772	+	ENSG00000174628	IQCK	IQ motif containing K	1	0.9	0	0.0311475	0	0.005	0.864407	0.909091	1	1	0.863636	0.868852	1	1	1	1	0.904762	0.9	0.950617	0.873874	1	1	0.807692	1	0.661972	0.116883	0.972222	0.955556	0.897959	1	1	1	1	0.945205	0.921569	0.965517	1	1
chr6	57059568	57059650	-	ENSG00000112210	RAB23	RAB23, member RAS oncogene family	1	0.8	0	0.0313878	0	0.005	1	1	1	1	0.973333	0.966667	0.864407	0.966102	0.94543	0.942549	1	1	1	1	1	0.466667	0.588235	0.559322	0.814433	0.762963	1	0.98913	0.828996	0.831388	1	1	0.981818	0.93	1	1	1	1
chr17	45249283	45249430	-	ENSG00000004897	CDC27	cell division cycle 27	1	0.8	0	0.0315789	0	0.005	0.849462	0.863014	1	1	1	0.945946	0.76087	0.745098	0.608696	0.545455	0.831579	0.803279	0.728814	0.59375	0.567568	0.783784	0.807692	0.8	1	1	1	1	1	1	0.913876	0.809524	0.889908	1	1	0.946309	0.971429	0.690141
chr3	49785251	49785601	-	ENSG00000176095	IP6K1	inositol hexakisphosphate kinase 1	1	0.9	0	0.0323529	0	0.005	0.916667	0.902439	0.925926	0.870968	0.902439	0.862069	1	1	1	1	0.809524	0.809524	0.967742	1	0.615385	0.894737	0.973684	1	1	0.964602	0.961538	0.918367	0.945205	1	1	1	1	1	0.942857	0.724138	0.987578	0.867647
chr1	20072025	20072144	-	ENSG00000162542	TMCO4	transmembrane and coiled-coil domains 4	1	0.8	0	0.0325581	0	0.005	1	1	1	1	NA	NA	0.75	0.8	1	0.777778	1	0.666667	0.924051	0.904762	0.8	1	0.3	0.333333	0.833333	0.75	0.73494	0.767442	0.96	1	1	1	0.843137	0.657143	0.880342	0.929412	0.82716	1
chr11	8751497	8752756	-	ENSG00000166444	ST5	suppression of tumorigenicity 5	1	0.8	0	0.0325581	0	0.005	1	1	0.575758	0.506849	0.652174	0.8	0.909091	0.837838	0.966387	1	1	0.863636	0.829268	0.789474	1	1	1	1	1	1	0.881319	0.905556	0.642105	0.70297	1	1	0.767442	0.754902	0.890411	0.824561	NA	NA
chr12	27786295	27786393	+	ENSG00000110841	PPFIBP1	PPFIA binding protein 1	1	0.8	0	0.0328173	0	0.005	1	0.96748	1	0.977273	0.671642	0.75	0.890411	1	0.983051	0.961165	0.823529	0.832817	1	1	1	1	1	0.879699	1	1	0.990826	0.960976	0.967742	1	1	1	0.769784	0.859649	0.931973	0.979487	1	1
chr1	155220067	155220720	-	ENSG00000160767	FAM189B	family with sequence similarity 189 member B	1	0.8	0	0.0333333	0	0.005	1	0.846154	1	1	0.833333	0.454545	1	1	0.822222	0.714286	0.777778	0.777778	0.833333	1	1	1	0.849057	1	1	0.789474	0.454545	0.875	1	1	1	0.875	1	1	1	1	1	1
chr1	155220886	155220955	-	ENSG00000160767	FAM189B	family with sequence similarity 189 member B	1	0.9	0	0.0333333	0	0.005	1	0.935484	1	1	0.95122	0.684211	0.866667	1	0.931624	0.860465	1	1	0.953488	0.925926	1	1	0.836735	1	1	0.921569	0.869565	0.925926	1	1	1	0.926606	1	1	1	1	0.714286	1
chr1	1635263	1635379	-	ENSG00000008128	CDK11A	cyclin dependent kinase 11A	1	0.8	0	0.0333333	0	0.005	0.8	1	0.831933	0.944954	0.897436	0.913043	0.75	1	0.962963	0.962264	0.833333	0.666667	0.794872	0.966667	1	1	1	1	1	1	0.844156	0.833333	0.870968	1	1	1	0.95122	1	0.639344	0.972973	1	1
chr1	40315795	40315933	-	ENSG00000043514	TRIT1	tRNA isopentenyltransferase 1	1	0.8	0	0.0333333	0	0.005	1	1	0.809524	0.857143	0.909091	1	1	1	1	1	1	1	1	0.466667	1	1	1	1	0.733333	0.875	0.65625	0.9	1	1	1	1	0.833333	0.953488	0.884058	0.829787	1	1
chr12	111990710	111990781	-	ENSG00000204842	ATXN2	ataxin 2	1	0.8	0	0.0333333	0	0.005	1	1	1	0.826087	0.953488	0.931034	0.978495	1	1	1	1	1	1	1	0.73913	0.73913	0.5	1	1	1	1	0.916667	1	1	1	1	1	1	0.753086	0.766667	1	1
chr16	71487146	71487253	-	ENSG00000167377	ZNF23	zinc finger protein 23	1	0.8	0	0.0333333	0	0.005	1	1	0.782609	1	0.857143	0.789474	1	1	1	NA	0.727273	1	0.75	0.636364	1	1	1	1	NA	NA	1	1	0.833333	0.761905	1	1	1	1	0.947368	1	1	1
chr17	48244943	48245097	+	ENSG00000108823	SGCA	sarcoglycan alpha	1	0.7	0	0.0333333	0	0.005	1	1	0.978723	0.923077	1	NA	1	1	0.913978	0.947712	0.874214	0.935135	1	1	1	1	1	0.851852	0.666667	0.7	1	1	0.949495	0.92623	0.956716	0.944812	0.955056	0.972973	0.812207	0.816667	1	NA
chr17	66449051	66449133	-	ENSG00000070540	WIPI1	WD repeat domain, phosphoinositide interacting 1	1	0.8	0	0.0333333	0	0.005	0.941818	0.92053	0.833333	0.884058	1	1	0.86087	0.92233	0.767442	0.9	1	1	0.78125	0.870968	1	1	0.545455	0.538462	0.756098	1	0.913043	1	1	1	1	1	1	1	0.911602	0.957627	1	0.95122
chr20	45848909	45848975	-	ENSG00000101040	ZMYND8	zinc finger MYND-type containing 8	1	0.8	0	0.0333333	0	0.005	0.956522	1	0.963303	0.913043	0.967213	1	1	1	0.901235	0.793103	1	0.945946	0.974359	0.863636	1	1	1	0.882353	0.615385	0.548387	0.833333	0.897436	0.948718	1	1	1	0.830189	0.875	0.767442	0.846154	1	1
chr3	48309405	48312459	+	ENSG00000164048	ZNF589	zinc finger protein 589	1	0.7	0	0.0333333	0	0.005	1	1	0.8	1	0.666667	1	1	NA	1	1	1	1	1	1	1	1	NA	NA	0.72549	0.621622	1	1	1	1	NA	NA	1	1	0.772152	0.9	NA	1
chr6	33266232	33266428	-	ENSG00000237441	RGL2	ral guanine nucleotide dissociation stimulator like 2	1	0.8	0	0.0333333	0	0.005	1	0.945946	0.833333	0.909091	1	1	1	1	0.96875	0.945946	0.714286	0.454545	1	1	1	NA	0.833333	1	1	0.782609	0.887324	0.957447	0.911111	1	1	0.756098	0.948718	0.885714	0.789474	0.857143	1	0.882353
chr7	2270184	2270359	-	ENSG00000002822	MAD1L1	MAD1 mitotic arrest deficient like 1	1	0.8	0	0.0333333	0	0.005	1	1	0.870968	0.809524	1	1	0.857143	1	1	1	1	1	0.69697	0.714286	1	1	1	1	1	1	0.769231	0.857143	1	1	1	1	0.901639	1	0.833333	1	0.924528	1
chr7	6474393	6474651	-	ENSG00000164535	DAGLB	diacylglycerol lipase beta	1	0.7	0	0.0333333	0	0.005	0.733333	1	0.454545	0.130435	0.826087	0.733333	0.826087	0.714286	1	1	0.68	1	1	1	1	1	0.829787	1	1	0.942857	0.677419	1	1	1	1	1	0.515152	0.703704	0.8	0.923077	0.818182	0.92
chr7	73474470	73474514	+	ENSG00000049540	ELN	elastin	1	0.8	0	0.0333333	0	0.005	0.925466	0.959596	0.68254	1	0.818182	1	0.866667	1	0.830986	1	0.894737	1	0.803922	1	1	1	0.983193	1	0.94	1	0.837209	0.888889	1	1	0.529412	1	0.833333	0.984733	0.892473	0.851852	NA	NA
chr8	146002843	146002962	-	ENSG00000196378	ZNF34	zinc finger protein 34	1	0.8	0	0.0333333	0	0.005	0.764706	1	0.777778	0.833333	1	1	1	1	1	1	1	1	1	1	1	1	0.73913	0.818182	1	1	0.612903	0.913043	0.733333	0.777778	1	1	1	1	0.741935	0.913043	0.491525	0.391304
chr8	27954736	27954835	+	ENSG00000134014	ELP3	elongator acetyltransferase complex subunit 3	1	0.8	0	0.0333333	0	0.005	0.969697	1	0.76	0.931034	0.901639	0.787234	1	1	1	1	0.888889	0.925926	1	0.833333	1	1	1	1	1	0.6	0.975309	1	0.938144	0.908046	1	1	1	1	0.908046	0.849057	1	1
chr9	136330444	136330569	+	ENSG00000160325	CACFD1	calcium channel flower domain containing 1	1	0.7	0	0.0333333	0	0.005	1	1	0.916667	0.823529	0.913043	0.916667	1	1	1	1	0.684211	0.882353	0.972222	1	0.833333	0.826087	1	1	0.87234	0.681818	0.757576	0.666667	0.714286	0.586207	1	1	0.730337	0.823529	0.910448	0.918919	1	1
chr3	119197181	119197321	+	ENSG00000163389	POGLUT1	protein O-glucosyltransferase 1	0	0.2	0	0.0333333	0	0.005	0	0	0.0886076	0.0322581	0	0	0.111111	0.375	0	0	0.189189	0.333333	0.238095	0.166667	0.0285714	0	0	0	0.1875	0.155556	0	0	0	0.0740741	NA	NA	0	0	0.0322581	0	0	0
chr3	17275177	17275242	-	ENSG00000131374	TBC1D5	TBC1 domain family member 5	0	0.1	0	0.0343284	0	0.005	0.169231	0.0869565	0.104478	0.025641	0.261538	0.333333	0	0	0	0	0.0344828	0.0666667	0.0909091	0.16129	0	0	0	0.0833333	0	0	0	0	0	0	NA	NA	0.0948905	0.134328	0.08	0	0	0
chr7	856917	857136	+	ENSG00000164828	SUN1	Sad1 and UNC84 domain containing 1	0	0.1	0	0.0343284	0	0.005	0	0	0	0	0	0	0.125	0.0697674	0	0	0.0869565	0.153846	0	0	0	NA	0	0	0	0	0	0	0	0	0.134328	0.6	0	0.0175439	0.222222	0.263158	0	0
chr7	44687043	44687133	+	ENSG00000105953	OGDH	oxoglutarate dehydrogenase	0	0.2	0	0.0346457	0	0.005	0.0533333	0.0263158	0	0.025641	0.191667	0.125	0	0	0	0	0.0019802	0.00148588	0.0320285	0.003861	0	0.0149254	0	0.038674	0	0	0	0.00662252	0	0.0163934	0	0	0.244635	0.308824	0.0548303	0.037037	0.0764526	0.165354
chr1	144854518	144854656	-	ENSG00000178104	PDE4DIP	phosphodiesterase 4D interacting protein	1	0.7	0	0.0349398	0	0.005	1	1	0.733333	1	0.770115	0.72093	0.892857	0.894737	1	1	0.913386	0.970557	1	1	1	0.9	0.705882	1	0.73494	0.644444	0.5	1	1	1	0.946494	0.955926	0.835616	1	0.853282	0.962963	1	1
chr3	4716752	4716905	+	ENSG00000150995	ITPR1	inositol 1,4,5-trisphosphate receptor type 1	1	0.9	0	0.0351351	0	0.005	0.727273	1	0.8	0.870968	0.981132	1	1	1	1	1	1	0.882353	1	1	0	NA	1	1	NA	1	0.864865	0.971831	1	1	1	1	0.962264	0.833333	0.909091	0.95122	1	0.97619
chr11	770679	770903	-	ENSG00000177225	PDDC1	Parkinson disease 7 domain containing 1	1	0.8	0	0.0352941	0	0.005	0.612903	0.714286	1	0.857143	1	1	0.8	1	0.84	1	0.428571	1	1	1	1	0.666667	0.777778	1	1	0.9	0.785714	0.666667	1	0.727273	1	0.6	0.764706	0.611111	0.772727	0.793103	1	1
chr2	172182552	172182658	-	ENSG00000123600	METTL8	methyltransferase like 8	1	0.8	0	0.0352941	0	0.005	1	1	1	1	1	1	1	0.709091	0.759036	0.829787	0.885714	1	1	1	1	0.333333	1	1	0.775862	1	0.764706	0.730769	1	1	1	1	0.975	0.915493	1	1	1	1
chr4	185603402	185603490	+	ENSG00000164306	PRIMPOL	primase and DNA directed polymerase	1	0.8	0	0.0363636	0	0.005	1	1	1	0.722222	1	1	1	1	1	1	1	0.9	0.72549	0.767442	1	1	0.764706	1	0.836364	0.604651	0.847458	0.868852	0.935065	0.926471	1	1	1	1	1	1	1	1
chr7	99810670	99810756	-	ENSG00000160844	GATS	GATS, stromal antigen 3 opposite strand	1	0.6	0	0.0363636	0	0.005	0.773585	0.846154	0.923077	1	0.509434	0.568627	0.659574	0.5	1	1	0.771429	0.789474	1	0.935484	1	1	1	1	1	1	0.833333	0.636364	1	0.619048	0.595819	0.582222	1	1	0.7	1	0.621622	0.714286
chr7	51150755	51150925	-	ENSG00000106078	COBL	cordon-bleu WH2 repeat protein	1	0	0	0.0364964	0	0.005	0.846154	0.4	NA	1	0.609756	0.255814	0.428571	0.142857	1	1	0.0111111	0	1	1	0.857143	1	1	1	1	1	1	1	1	1	0	0	0.130435	0.263158	0.0364964	0.0754717	NA	NA
chr12	111923075	111923135	-	ENSG00000204842	ATXN2	ataxin 2	1	0.8	0	0.0367347	0	0.005	1	0.92	1	0.836735	1	1	0.985714	1	1	1	0.952381	1	0.977778	1	0.884615	0.818182	0.824324	0.864865	0.559322	0.714286	0.953488	0.953488	1	1	1	1	0.992063	1	1	1	1	1
chr15	65899497	65899763	-	ENSG00000138614	INTS14	integrator complex subunit 14	1	0.7	0	0.0368421	0	0.005	0.909091	0.846154	0.684211	0.466667	0.785714	1	0.789474	0.833333	1	1	0.888889	1	0.944444	1	1	1	1	NA	0.675676	1	0.926829	0.96	1	1	NA	NA	1	1	0.677419	0.663158	0.975	1
chr3	142031978	142032016	-	ENSG00000114127	XRN1	5'-3' exoribonuclease 1	0	0.1	0	0.0368421	0	0.005	0.272727	0.102041	0	NA	0	0	0	0	0.0909091	0	0	0	0	0.0625	0.0697674	0	0.0344828	0	0.136842	0.181818	0.230769	0.133333	0	0	0	0	0.0952381	0.0612245	0.157895	0	0.027027	0.0686275
chr20	2843225	2843356	+	ENSG00000215305	VPS16	VPS16, CORVET/HOPS core subunit	1	0.7	0	0.0377049	0	0.005	1	1	1	0.737705	0.967213	0.954545	1	1	0.963636	0.92	0.714286	0.705882	0.930233	0.660377	0.913043	1	0.688889	0.555556	0.615385	0.833333	0.969231	1	0.888889	1	1	0.8	0.885714	0.965517	1	0.908046	1	1
chr6	128812877	128812994	-	ENSG00000152894	PTPRK	protein tyrosine phosphatase, receptor type K	0	0.2	0	0.0380952	0	0.005	0.117647	0.333333	0.166667	0.333333	0	0.0909091	0	0.285714	0	0	0.037037	0.0909091	0	0	0	0	0	0	0.225806	0.411765	0.1	0.0769231	0	0	0	0.238095	0	0	0	0	NA	NA
chr12	19498776	19498822	+	ENSG00000052126	PLEKHA5	pleckstrin homology domain containing A5	1	0.8	0	0.0387097	0	0.005	0.727273	1	1	1	0.757576	1	0.83871	1	0.910714	0.527778	0.989189	1	0.841727	0.782609	1	1	1	1	0.962963	1	0.988701	1	1	0.96875	1	1	0.980296	0.97619	1	1	1	1
chr22	20049053	20049204	+	ENSG00000183597	TANGO2	transport and golgi organization 2 homolog	1	0.8	0	0.0387097	0	0.005	0.891892	1	1	1	0.8	0.714286	0.846154	1	NA	1	0.83871	0.92	1	1	NA	1	0.789474	1	1	1	0.9	0.866667	1	1	1	1	0.666667	0.5	0.833333	0.96875	0.444444	0.75
chr17	56774054	56774220	+	ENSG00000108384	RAD51C	RAD51 paralog C	1	0.9	0	0.0387283	0	0.005	1	1	0.9	1	0.862069	0.923077	1	0.967742	1	1	0.972603	0.971014	1	0.787879	1	1	0.822222	0.857143	0.74	0.714286	0.885714	0.925926	0.878378	0.861272	1	1	0.992063	1	1	1	0.722222	1
chr14	52493919	52494062	-	ENSG00000087303	NID2	nidogen 2	1	0.7	0	0.038843	0	0.005	0.661157	0.686957	0.670886	0.887324	0.466667	1	0.900709	0.930435	1	1	0.622222	0.617021	0.5	0.625	1	1	1	1	1	1	0.666667	0.659574	0.818182	0.857143	1	0.666667	0.483871	0.529412	0.708609	0.649123	NA	NA
chr7	134852484	134852559	-	ENSG00000122783	C7orf49	chromosome 7 open reading frame 49	1	0.7	0	0.0391304	0	0.005	0.606557	1	1	1	0.957447	0.76	0.692308	0.945946	0.924528	0.724138	0.828571	1	0.837838	1	1	1	0.701493	1	1	1	0.947368	0.904762	0.747748	0.971014	0.73913	1	0.968254	0.929825	0.89011	0.962963	0.91453	1
chr12	28544237	28544344	+	ENSG00000123106	CCDC91	coiled-coil domain containing 91	1	0.8	0	0.0394161	0	0.005	1	1	1	1	0.960784	0.964912	0.945205	1	0.971963	0.932886	0.915094	0.896373	0.701863	0.925926	1	0.969231	1	1	1	1	0.942308	0.977778	1	1	0.648352	1	0.997503	0.982487	0.986532	1	0.839416	0.811518
chr10	122626578	122626681	+	ENSG00000120008	WDR11	WD repeat domain 11	1	0.8	0	0.04	0	0.005	1	1	1	1	0.666667	0.875	0.971429	1	1	1	1	1	0.85	0.902439	1	1	1	1	0.772727	0.673913	0.977273	0.833333	0.894737	1	NA	NA	0.84	1	0.941606	0.82716	0.861635	1
chr16	30732510	30732797	+	ENSG00000080603	SRCAP	Snf2 related CREBBP activator protein	1	0.8	0	0.04	0	0.005	0.652174	0.84	0.95122	0.75	0.818182	0.724138	0.512195	0.925926	1	1	0.708333	0.8	1	1	1	1	1	1	0.938462	1	0.85	0.767442	0.947368	1	1	1	0.357143	0.846154	0.904762	0.959184	0.927273	1
chr17	79892529	79892621	-	ENSG00000183010	PYCR1	pyrroline-5-carboxylate reductase 1	1	0.8	0	0.04	0	0.005	1	1	1	0.878788	1	1	1	1	0.757576	0.916667	1	1	1	1	0.84	1	1	1	0.8	0.829787	1	0.948718	0.625	1	1	1	1	0.870968	1	0.941176	1	1
chr6	5000797	5000865	-	ENSG00000124787	RPP40	ribonuclease P/MRP subunit p40	1	0.8	0	0.04	0	0.005	0.833333	0.809524	0.84	0.666667	1	1	1	0.894737	1	1	1	0.833333	0.902439	0.652174	0.795918	0.851852	1	1	0.708333	0.590909	0.843137	0.9	0.714286	1	1	1	1	1	1	1	NA	1
chr6	99328429	99328500	-	ENSG00000112234	FBXL4	F-box and leucine rich repeat protein 4	1	0.8	0	0.04	0	0.005	0.84	1	1	1	1	0.942857	1	1	1	0.658537	0.934426	0.96	1	1	1	0.898305	1	0.265306	0.789474	0.809524	0.961538	1	1	1	1	1	1	0.846154	0.928571	0.863014	0.904255	0.928205
chr1	58996273	58996401	-	ENSG00000162600	OMA1	OMA1 zinc metallopeptidase	1	0.8	0	0.04	0	0.005	1	1	0.651163	1	0.894737	0.857143	1	1	1	1	0.804878	0.890909	0.977778	1	1	1	0.76	0.622642	1	1	1	1	0.990521	0.955556	1	1	0.761905	0.938776	0.716981	0.777778	1	0.939024
chr7	124510965	124511095	-	ENSG00000128513	POT1	protection of telomeres 1	1	0.8	0	0.04	0	0.005	0.555556	1	0.791667	0.894737	0.76	0.714286	0.703704	0.714286	1	1	0.806452	0.914894	0.52381	0.54717	1	1	0.714286	0.777778	NA	1	0.835616	0.753425	1	1	NA	1	0.978947	1	0.711538	0.807692	1	1
chr17	46677809	46677907	+	ENSG00000233101	HOXB-AS3	HOXB cluster antisense RNA 3	1	0.8	0	0.0409091	0	0.005	1	1	NA	NA	NA	NA	1	1	0.865169	0.840909	NA	NA	0.821782	0.892857	NA	1	0.75	0.666667	1	1	1	1	1	1	NA	NA	1	1	1	1	NA	NA
chr2	130930360	130930468	-	ENSG00000136699	SMPD4	sphingomyelin phosphodiesterase 4	1	0.8	0	0.0412698	0	0.005	1	1	0.928571	1	0.964286	1	0.904762	1	1	0.857143	0.962963	1	0.914894	0.894737	1	1	1	NA	0.474576	0.535354	0.829787	0.9	0.979592	1	1	1	0.870968	0.824561	0.954023	0.84127	0.945205	1
chr8	82583174	82583282	-	ENSG00000133731	IMPA1	inositol monophosphatase 1	1	0.8	0	0.0412698	0	0.005	1	1	1	0.859155	0.974359	0.991736	1	0.827586	1	1	0.931429	0.889764	1	1	0.929825	0.880597	0.84127	0.771429	0.69863	0.849057	1	1	1	1	0.529412	0.372549	0.965116	0.952663	0.883495	0.967347	0.833333	1
chr7	86783544	86783594	+	ENSG00000135164	DMTF1	cyclin D binding myb like transcription factor 1	0	0.2	0	0.0413793	0	0.005	0.333333	0	0.357143	0	0.166667	0.5	0	0	0	0	0	0	NA	NA	0	0	0	0	0.227273	0	0.105263	0	0.309091	0.347826	NA	NA	0.164179	0.288889	0.243243	0.241379	NA	NA
chr19	17943599	17943738	-	ENSG00000105639	JAK3	Janus kinase 3	1	0.8	0	0.0422713	0	0.005	1	1	0.866667	0.951613	NA	1	1	1	1	0.714286	1	1	1	1	NA	NA	0.922078	0.964912	0.785888	0.842271	0.909091	0.948718	0.757576	1	NA	NA	1	0.636364	1	1	1	1
chr9	78749025	78749128	+	ENSG00000099139	PCSK5	proprotein convertase subtilisin/kexin type 5	1	0.8	0	0.0424242	0	0.005	0.959596	0.904762	1	1	1	1	1	1	0.929825	1	1	1	1	1	NA	1	0.846154	0.737705	1	1	0.6	0.860465	1	1	NA	NA	0.757576	0.793103	0.806452	0.909091	1	1
chr1	178439828	178439858	+	ENSG00000075391	RASAL2	RAS protein activator like 2	0	0.1	0	0.0428571	0	0.005	0	0	0.142857	0	0.454545	0.117647	0.0555556	0.0434783	0.714286	0.111111	0.135802	0.254902	0	0	0	0.25	0	0	0	0	0.15	0.25	0.2	0	0	NA	0.0882353	0	0	0	NA	NA
chr1	182775554	182775666	+	ENSG00000135838	NPL	N-acetylneuraminate pyruvate lyase	0	0.1	0	0.0428571	0	0.005	0.0344828	0	0	0	0	0	0.0555556	0	0	NA	0	0	0	0	0	0.0588235	0.107692	0.25	0.219512	0.272727	0	0	0.0666667	0.4	0	0	0.0843373	0.12	0	0	0.142857	0.0263158
chr10	115451756	115451829	+	ENSG00000165806	CASP7	caspase 7	0	0.1	0	0.0428571	0	0.005	0.142857	0.114754	0.227273	0	NA	0.333333	0.25	0.290323	0.125	0.0344828	0	0	0.0943396	0.222222	0	0	0	0.102041	0	0	0.0714286	0.025641	0	0.210526	NA	NA	0.0833333	0	0.0625	0	0	0
chr12	25368371	25368494	-	ENSG00000133703	KRAS	KRAS proto-oncogene, GTPase	0	0.1	0	0.0428571	0	0.005	0.0169492	0	0.111111	0.030303	0.0566038	0.00826446	0.155556	0	0	0.0549451	0	0	0.285714	0.151515	0.297297	0.0714286	0	0	0	0	0.0909091	0.0769231	0	0	0	0	0.0746269	0.0434783	0.278689	0.142857	0.217391	0.119048
chr15	45465774	45465914	-	ENSG00000138606	SHF	Src homology 2 domain containing F	0	0.1	0	0.0428571	0	0.005	0.153846	0	0	0.0909091	0.777778	0.735294	0.0769231	0.0666667	0.137615	0.137931	0.142857	0	0	0	0	0	0	0	0	0	0.030303	0	0.0784314	0.147059	NA	1	0.0891089	0.0819672	0.0632911	0.0322581	NA	NA
chr7	98543370	98543423	+	ENSG00000196367	TRRAP	transformation/transcription domain associated protein	0	0.1	0	0.0428571	0	0.005	0.166667	0.1	0	0	0.254902	0.142857	0.116279	0.133333	0	0	0.185185	0.2	0	0	0	0	0	0	0	0	0.0816327	0.0175439	0	0	0.393939	0.302326	0.0526316	0.047619	0.0967742	0.0357143	0	0
chr16	8900173	8900264	+	ENSG00000140650	PMM2	phosphomannomutase 2	1	0.9	0	0.0428571	0	0.005	1	0.97351	0.886179	0.857143	0.932203	0.72549	0.869565	0.784615	1	0.833333	0.902439	0.822222	0.921053	1	1	1	1	0.5625	1	1	0.901961	0.972414	0.857143	1	1	1	1	1	0.964602	0.973154	1	1
chr19	14030631	14030764	+	ENSG00000132024	CC2D1A	coiled-coil and C2 domain containing 1A	1	0.9	0	0.0428571	0	0.005	0.960784	1	0.878788	0.851852	0.714286	0.636364	0.921569	0.9	0.948718	0.789474	1	0.9	1	1	1	1	1	0.806452	0.87234	0.5	1	1	0.949367	0.857143	1	1	1	1	0.958333	1	0.9	0.866667
chr1	183775509	183775619	+	ENSG00000143344	RGL1	ral guanine nucleotide dissociation stimulator like 1	1	0.8	0	0.0431373	0	0.005	0.924051	1	0.911111	1	0.677165	0.836735	1	1	0.843137	0.830508	0.57377	0.454545	1	1	1	1	0.897436	0.792453	1	1	0.922078	0.961538	0.972603	1	1	1	0.868132	1	0.875	0.894737	1	1
chr13	33112755	33112821	-	ENSG00000244754	N4BP2L2	NEDD4 binding protein 2 like 2	1	0.8	0	0.0431373	0	0.005	1	1	0.724138	0.95122	0.931034	1	0.934783	1	1	1	0.854545	0.815789	1	1	1	1	1	1	1	1	0.857143	0.95122	0.930693	1	1	1	0.829787	0.843137	0.933884	1	0.58209	0.714286
chr10	115451723	115451829	+	ENSG00000165806	CASP7	caspase 7	0	0.2	0	0.04375	0	0.005	0.185185	0.15625	0.190476	0.0322581	NA	0.333333	0.294118	0.352941	0.125	0.0344828	0	0	0.0943396	0.333333	0	0.333333	0	0.102041	0	0	0.0714286	0.025641	0	0.210526	NA	NA	0.12	0	0.166667	0.0188679	0	0
chr3	195594040	195594135	-	ENSG00000061938	TNK2	tyrosine kinase non receptor 2	1	0.8	0	0.0439024	0	0.005	1	1	0.929825	0.931034	0.72	0.783784	0.916667	1	0.756098	1	0.428571	1	1	1	0.942857	1	0.789474	0.846154	0.928058	0.943396	0.931034	0.888889	1	1	0.949367	1	0.68	0.617021	1	1	1	1
chr21	19167525	19167587	-	ENSG00000154642	C21orf91	chromosome 21 open reading frame 91	1	0.9	0	0.0445783	0	0.005	1	1	0.964912	1	0.875	0.848485	1	1	0.692308	0	1	1	1	1	1	1	0.855422	1	0.930233	1	1	1	1	1	1	1	1	0.97235	0.886792	0.902439	0.90303	0.801418
chr21	46595645	46596579	+	ENSG00000197381	ADARB1	adenosine deaminase, RNA specific B1	1	0.7	0	0.0446809	0	0.005	0.913043	0.809524	0.826087	1	0.722222	0.621622	0.842105	0.744681	1	1	1	1	1	1	1	1	1	1	1	1	0.636364	1	1	1	0.705882	0.69697	0.921053	0.746032	1	1	1	1
chr3	136237090	136237257	-	ENSG00000118007	STAG1	stromal antigen 1	0	0.2	0	0.0450704	0	0.005	0.1	0.0140845	0	0.0555556	0	0	0	0	0	0	0	0	0	0.0526316	NA	0	0.52381	0.2	0.0434783	0.15493	0.0285714	0.0243902	0.128205	0.428571	0	0	0.275	0.0992366	0	0.0416667	0	0
chr1	155170885	155170995	-	ENSG00000169231	THBS3	thrombospondin 3	1	0.9	0	0.0454545	0	0.005	1	1	0.85	0.861111	0.818182	1	1	0.957447	1	1	0.875	1	1	1	1	1	1	1	1	1	0.934426	0.948052	0.928571	0.854545	NA	NA	0.671642	0.72	1	1	1	1
chr12	21661317	21661495	+	ENSG00000111711	GOLT1B	golgi transport 1B	1	0.6	0	0.0455696	0	0.005	0.726619	0.5875	0.64557	0.341463	0.884058	0.945946	0.948718	1	1	0.949367	0.962617	0.971831	1	1	0.901235	1	0.789474	0.801527	1	1	1	1	1	1	0.641026	0.4	1	0.979167	0.982609	0.964912	0.62	0.692308
chr14	73733209	73733336	+	ENSG00000100767	PAPLN	papilin, proteoglycan like sulfated glycoprotein	1	0.8	0	0.0461538	0	0.005	0.75	1	0.866667	0.928571	1	1	0.777778	1	0.857143	0.777778	1	1	1	1	NA	NA	1	1	1	1	1	1	1	1	1	0.6	0.846154	1	1	1	NA	NA
chr17	33693966	33694082	-	ENSG00000172716	SLFN11	schlafen family member 11	1	0.8	0	0.0461538	0	0.005	0.92233	0.897959	0.860465	0.777778	1	1	0.822222	0.818182	0.903226	1	0.870968	1	1	1	NA	NA	0.743119	0.789474	1	1	0.958763	0.896104	1	0.733333	0.2	0.111111	0.846154	0.941176	0.702128	0.548387	1	0.955556
chr2	159433783	159433895	+	ENSG00000144283	PKP4	plakophilin 4	1	0.8	0	0.0461538	0	0.005	0.854167	0.864407	0.7	0.846154	0.918919	0.928571	0.85	0.947368	0.73913	1	0.965217	0.960784	0.980392	0.96	1	1	0.785714	1	0.263158	1	0.977273	1	1	1	1	1	0.962264	1	0.788079	0.821429	1	1
chr2	99162432	99162536	+	ENSG00000040933	INPP4A	inositol polyphosphate-4-phosphatase type I A	1	0.8	0	0.0461538	0	0.005	1	0.75	0.935484	1	1	1	0.75	1	1	1	1	0.944444	1	1	1	1	1	0.860465	0.6	0.833333	0.851852	1	0.846154	0.815789	1	1	1	1	1	1	0.965753	1
chr9	111698588	111698717	+	ENSG00000119328	FAM206A	family with sequence similarity 206 member A	1	0.8	0	0.0461538	0	0.005	1	1	1	1	0.952381	1	0.72973	0.622642	0.866667	1	0.806452	1	0.681818	1	1	1	0.863636	1	1	NA	0.698925	0.807692	0.983607	0.901235	0.875	1	0.837209	0.846154	0.875	0.962264	1	1
chr14	102974978	102975183	-	ENSG00000156381	ANKRD9	ankyrin repeat domain 9	1	0.8	0	0.0461538	0	0.005	1	1	1	1	1	1	0.826087	0.636364	1	1	0.815534	0.753846	0.466667	0.794872	0.2	0.2	1	0.964286	0.666667	0.894737	1	1	0.724138	0.888889	0.765152	0.734694	1	1	1	1	1	1
chr11	18557953	18558016	-	ENSG00000151116	UEVLD	UEV and lactate/malate dehyrogenase domains	1	0.7	0	0.0468354	0	0.005	1	1	1	1	0.969231	0.960784	1	1	1	1	0.968254	0.835616	1	1	1	1	0.68	1	0.701493	0.793103	1	1	0.857143	0.746835	1	1	1	0.787234	1	1	1	1
chr1	155221524	155221699	-	ENSG00000160767	FAM189B	family with sequence similarity 189 member B	1	0.9	0	0.0470588	0	0.005	1	0.925926	1	0.833333	0.8	0.62963	0.826087	1	0.849057	0.877551	1	1	1	0.888889	1	1	0.681818	0.660377	1	0.849057	0.478261	0.851852	0.883495	0.852941	1	0.692308	0.655172	1	0.894737	1	0.855072	1
chr1	155721751	155722381	-	ENSG00000116580	GON4L	gon-4 like	1	0.6	0	0.0470588	0	0.005	0.65	1	0.962617	1	1	1	0.909091	1	0.942857	1	1	0.666667	0.644444	1	0.6	1	0.736842	1	0.647059	0.849057	0.785714	0.555556	0.95122	1	0.714286	NA	0.909091	1	0.916667	0.65	0.979167	1
chr10	21178774	21178878	-	ENSG00000078114	NEBL	nebulette	0	0.2	0	0.0493151	0	0.005	NA	0	NA	NA	0.0442478	0.0641026	0.111111	0	NA	1	0.994429	0.990712	0.233333	0.150685	NA	NA	0	0	0	0	0	NA	NA	NA	NA	NA	0.391304	0.230769	0.0547945	0.0367347	NA	NA
chr2	233595832	233595944	+	ENSG00000204120	GIGYF2	GRB10 interacting GYF protein 2	0	0.1	0	0.0494253	0	0.005	0.16129	0	0.636364	0.428571	0.272727	0.111111	0	0.217391	0	0.116279	0.183099	0.149425	0.027027	0.0588235	0.25	1	0	0	0	0	0.111111	0	0	0	0.0659341	0.128205	0	0	0.194805	0.0285714	0.105263	0.181818
chr7	139717471	139717633	+	ENSG00000059377	TBXAS1	thromboxane A synthase 1	1	0.9	0	0.0499148	0	0.005	0.836066	1	1	1	0.466667	0.666667	0.823529	0.877551	1	1	1	1	1	1	1	1	0.954545	0.730337	0.968504	0.978495	0.888889	0.793103	1	1	1	NA	1	1	1	1	0.885486	0.850085
chr1	15834368	15834402	-	ENSG00000132906	CASP9	caspase 9	1	0.7	0	0.05	0	0.005	0.621622	0.714286	1	1	0.941176	1	1	1	1	1	1	1	0.773585	1	1	1	1	0.555556	0.8	0.142857	0.688073	0.75	0.714286	0.9	1	1	0.797468	0.863636	1	1	0.878788	0.681818
chr10	7825044	7825138	-	ENSG00000151657	KIN	Kin17 DNA and RNA binding protein	1	0.8	0	0.05	0	0.005	0.703704	1	0.75	0.888889	0.833333	0.75	0.846154	0.6875	0.702128	1	0.928571	1	1	1	1	0.75	1	1	1	1	0.95	1	0.971831	1	1	1	0.803922	1	0.580952	0.72093	1	1
chr18	13671861	13671972	-	ENSG00000177150	FAM210A	family with sequence similarity 210 member A	1	0.8	0	0.05	0	0.005	1	1	1	0.931034	0.849057	0.826087	1	1	0.964912	0.939394	0.981982	0.959391	1	1	1	1	0.636364	0.375	0.851852	0.709677	0.933333	1	0.790698	0.693878	1	1	1	1	0.949367	0.75	0.895652	1
chr19	4175677	4175757	-	ENSG00000077463	SIRT6	sirtuin 6	1	0.8	0	0.05	0	0.005	1	1	1	1	0.75	1	1	1	1	0.888889	1	0.866667	1	1	0.809524	1	1	0.866667	0.772727	0.741935	1	0.941176	1	1	1	1	1	1	0.904762	1	1	1
chr6	170176551	170176769	+	ENSG00000130023	ERMARD	ER membrane associated RNA degradation	1	0.8	0	0.05	0	0.005	1	1	0.885714	0.97619	1	1	0.904762	1	1	1	1	1	1	1	1	1	1	1	1	1	1	1	1	1	0.69697	1	0.838006	0.75	1	0.979798	0.64	1
chr7	102076677	102076780	+	ENSG00000160991	ORAI2	ORAI calcium release-activated calcium modulator 2	1	0.8	0	0.05	0	0.005	0.636364	0.73913	1	0.73913	0.894737	1	0.777778	1	0.75	1	1	1	1	1	1	NA	1	1	1	0.857143	1	1	1	1	NA	NA	1	1	1	0.923077	0.954545	0.818182
chr7	65444373	65444528	-	ENSG00000169919	GUSB	glucuronidase beta	1	0.8	0	0.05	0	0.005	1	1	0.782609	0.806452	0.666667	0.75	1	1	0.880952	0.911765	0.958333	0.913043	0.890909	1	1	1	1	1	0.89916	1	0.962963	0.965517	0.963636	1	1	1	1	0.955056	1	1	1	0.988701
chr1	213174128	213174254	-	ENSG00000174606	ANGEL2	angel homolog 2	1	0.7	0	0.0529412	0	0.005	0.733333	0.647059	0.785714	0.935484	0.769231	1	1	1	1	1	0.916667	1	1	1	0.727273	0.411765	1	1	1	1	0.797468	0.924528	0.744681	1	NA	NA	0.890411	0.773585	0.1875	0.318182	0.728	1
chr7	142561389	142561453	+	ENSG00000106123	EPHB6	EPH receptor B6	1	0.7	0	0.0560976	0	0.005	0.529412	0.692308	0.914894	0.857143	0.975758	1	0.756098	0.904762	1	1	0.684211	0.714286	1	1	1	1	0	1	1	1	0.854545	0.829787	1	0.846154	1	1	0.962264	0.873016	1	1	1	0.913043
chr10	49632131	49632202	+	ENSG00000107643	MAPK8	mitogen-activated protein kinase 8	0	0.1	0	0.0578947	0	0.005	0.0285714	0	0.0666667	0.142857	0.789474	0.787879	0	0	0.294118	0.8125	0.0238095	0.0222222	0	0	0	0	0	0	0	0	0.309524	0.136364	0.169811	0.038961	0.157895	0.0769231	0.176471	0.113402	0.0291262	0	0.157895	0.11828
chr1	161139696	161139814	+	ENSG00000143224	PPOX	protoporphyrinogen oxidase	1	0.6	0	0.0585366	0	0.005	0.6	1	0.866667	1	0.658537	0.636364	0.820513	0.882353	0.619048	0.714286	0.612903	0.647059	0.9375	1	1	1	1	1	1	1	0.777778	0.870968	0.934783	1	NA	1	0.826087	0.714286	0.863636	0.862069	1	1
chr22	32023989	32024196	-	ENSG00000241878	PISD	phosphatidylserine decarboxylase	0	0.1	0	0.0594203	0	0.005	0.358491	0.333333	0.0697674	0.0344828	0	0	0.15942	0.128205	0.0909091	0.4	0.111111	0.333333	0	0.0619469	0	0	0.0120482	0.09375	0	0.0606061	0.0487805	0.0232558	0	0	0	0	0	0.189189	0.0333333	0.0333333	0	0
chr15	76196832	76196970	+	ENSG00000167196	FBXO22	F-box protein 22	1	0.7	0	0.061194	0	0.005	0.709091	0.875	0.25	0	0.916667	1	1	0.818182	1	1	0.853659	0.692308	1	1	1	0.888889	0.959184	1	0.761194	0.69697	0.813333	1	1	1	0.4	0.777778	1	0.914894	0.736842	0.862069	0.709091	0.963636
chr16	31733947	31734073	+	ENSG00000197302	ZNF720	zinc finger protein 720	1	0.7	0	0.0692308	0	0.005	0.666667	0.590909	0.769231	0.733333	0.906977	1	0.945946	1	1	1	0.68	0.894737	0.7	0.921569	1	1	0.882353	0.84	1	1	0.84127	0.931034	0.6	0.785714	NA	NA	0.967213	0.866667	0.957447	1	1	1
chr16	67572563	67572727	+	ENSG00000039523	FAM65A	family with sequence similarity 65 member A	1	0.7	0	0.075	0	0.005	1	1	0.894737	1	1	1	0.684211	1	0.625	0.777778	1	1	1	0.882353	1	1	1	0.8	0.72093	0.9	0.692308	1	0.96875	1	1	1	0.777778	0.5	1	1	1	1
chr20	401515	401650	+	ENSG00000125826	RBCK1	RANBP2-type and C3HC4-type zinc finger containing 1	1	0.7	0	0.0804878	0	0.005	1	1	0.968254	0.888889	0.655172	1	0.916667	1	0.942857	1	1	1	0.806452	1	0.866667	1	0.714286	1	0.894737	1	0.846154	0.780488	1	1	1	1	0.714286	0.5	0.95	1	1	1
chr11	60154190	60154246	+	ENSG00000166927	MS4A7	membrane spanning 4-domains A7	1	0.7	0	0.113793	0	0.005	0.923567	0.846154	1	1	1	1	0.821429	0.85	1	1	1	0.714286	0.708333	1	1	1	1	0.863636	0.745455	0.586207	0.851852	1	1	1	1	1	1	1	1	1	0.986928	0.895262
chr3	196455573	196455626	+	ENSG00000163964	PIGX	phosphatidylinositol glycan anchor biosynthesis class X	0	0.1	0.00598802	0.0204819	0	0.005	0.117647	0.0909091	0	0	0.152778	0.101124	0.0493827	0.0218978	0.0157068	0.0289017	0.611111	0.517241	0	0	0.111111	0.333333	0	0	0	0	0.0285714	0	0.0471698	0.037037	0.45	0.72549	0.00598802	0	0.142857	0.0727273	0.120482	0.0243902
chr6	36446898	36447000	+	ENSG00000112078	KCTD20	potassium channel tetramerization domain containing 20	1	0.8	0.00653595	0.0162162	0	0.005	0.904762	0.873563	0.977528	0.938462	0.785714	0.6875	0.918182	0.907692	1	1	1	0.925926	0.969231	0.962264	1	1	0.783784	0.738318	0.936508	0.649123	0.979798	1	0.949367	0.815789	0.958333	1	1	0.966942	0.923077	1	1	0.993464
chr9	82242289	82242363	+	ENSG00000106829	TLE4	transducin like enhancer of split 4	1	0.8	0.00689655	0.0245614	0	0.005	1	0.8	0.814815	0.933333	0.777778	0.851852	1	1	1	1	1	0.333333	0.824561	0.923077	0.5	1	0.861111	0.868852	0.275362	1	0.908046	0.794872	0.8125	0.6	0.880597	0.516129	0.828484	0.853007	0.755102	1	0.993103	1
chr1	19472517	19472600	-	ENSG00000127481	UBR4	ubiquitin protein ligase E3 component n-recognin 4	0	0.2	0.0070922	0.0484848	0	0.005	0.151515	0.428571	0	0	0.209302	0.230769	0	0.333333	0.153846	0.111111	0.0434783	0.0107527	0	0.111111	0	0	0.225806	0.172414	0	0	0.0379747	0.0793651	0.290323	0.302326	0.14	0.11194	0	0	0.266667	0.136364	0.0666667	0.0070922
chr10	75155802	75155867	-	ENSG00000138279	ANXA7	annexin A7	0	0.8	0.00877193	0.0376682	0	0.005	0.00771208	0	0.0194553	0.0191083	0.792857	0.739645	0.00403226	0.00877193	0.0151515	0	0.762332	0.855738	0.0163265	0.0306122	0.00884956	0.00884956	0.0406504	0.019305	0.042328	0.0155763	0.00701754	0.0171429	0.00806452	0.00854701	0.789725	0.856072	0.0418848	0	0.104809	0.0886076	0	0
chr2	9554307	9554385	-	ENSG00000119185	ITGB1BP1	integrin subunit beta 1 binding protein 1	1	0.7	0.00900901	0.0235294	0	0.005	0.992439	0.939638	1	1	0.956656	0.964602	0.982822	0.984713	0.869767	0.977961	0.944828	0.941691	0.963415	0.94359	1	1	0.978799	1	0.676471	0.710438	1	0.990991	0.959128	0.966667	1	1	0.817308	0.876289	0.928287	0.944444	1	0.951456
chr1	75184893	75185056	-	ENSG00000116791	CRYZ	crystallin zeta	1	0.8	0.00917431	0.0327273	0	0.005	1	1	1	0.947368	1	1	0.984615	1	0.816092	0.792453	0.989583	1	0.938294	0.950668	0.966759	0.963134	0.744681	1	0.767273	1	0.878571	0.976048	0.896163	0.950207	0.575758	1	0.990826	0.958333	0.914894	0.943548	0.659091	0.757576
chr14	55251058	55251165	+	ENSG00000020577	SAMD4A	sterile alpha motif domain containing 4A	0	0.1	0.0117647	0.0413969	0	0.005	0.00884956	0.0117647	0	0	0	0.0344828	0.0479233	0.0322581	0.047619	0.0447761	0.417808	0.38835	0	0	0.121212	0.1875	0.05	0.0971429	0	0	0.0833333	0	0	0.333333	0.0658683	0.0153846	0.112016	0.141397	0.047619	0.0674157	0.2	0.393939
chr8	62556504	62556560	-	ENSG00000198363	ASPH	aspartate beta-hydroxylase	1	0.8	0.0145985	0.0199234	0	0.005	0.951044	0.981982	0.817722	1	0.97043	0.972028	0.959604	0.978777	0.589587	0.983471	0.961977	0.953125	0.813559	1	0.708333	1	0.796117	1	0.555556	1	0.819923	0.988636	0.705036	1	0.604938	1	0.677419	1	0.875104	0.985401	0.904762	1
chr16	31198123	31198157	+	ENSG00000089280	FUS	FUS RNA binding protein	1	0.8	0.015873	0.0345865	0	0.005	0.97735	0.96	0.986791	0.908832	0.989637	0.984127	0.954545	0.87013	0.813149	1	0.988827	1	0.956416	0.911111	0.975904	0.916667	0.918782	1	0.642857	0.71875	0.983184	0.940476	0.764895	0.834586	1	1	0.932566	0.826667	0.998777	0.969582	0.991561	0.983607
chr13	98009050	98009103	+	ENSG00000139793	MBNL2	muscleblind like splicing regulator 2	0	0.2	0.0167598	0.0272727	0	0.005	0.0190114	0.0120482	0.0833333	0.0882353	0.291457	0.163399	0.0574713	0.0364964	0.0167598	0	0.126761	0	0.227273	0.214286	0.294118	0.2	0.0394737	0.0217391	0	0	0.062069	0.0930233	0.0142857	0	0.122807	0	0.0833333	0.0666667	0.336245	0.190184	0	0
chr14	73745989	73746132	-	ENSG00000133961	NUMB	NUMB, endocytic adaptor protein	0	0.2	0.0175439	0.0296296	0	0.005	0	0	0.0291262	0.111111	0	0	0.06	0	0.0352941	0	0.0379747	0	0.181347	0.241379	0.280899	0.173913	0.0358744	0.0562771	0.134021	0.171975	0.0482759	0.0273973	0.0175439	0.0300429	0	0	0.22963	0.314286	0.337838	0.241379	0.0425894	0.0135135
chr11	35231512	35231601	+	ENSG00000026508	CD44	CD44 molecule (Indian blood group)	0	0.1	0.0185185	0.0454545	0	0.005	0.035409	0.0245902	0.080148	0.0471698	0.0125523	0	0.129032	0.144444	0.0185185	0.0315789	0.0289855	0.032967	0.152941	0.145455	0	0	0.0503555	0.0620123	0	0	0.299539	0.286957	0.0958084	0.0732673	0	0	0.00917431	0.0123457	0.631799	0.657895	0.0186953	0.0284827
chr3	146239331	146239492	-	ENSG00000188313	PLSCR1	phospholipid scramblase 1	1	0.8	0.0188679	0.0439716	0	0.005	0.939698	0.981132	0.843972	0.95302	0.263158	0.636364	0.84375	0.855856	0.980488	0.974684	1	0.962617	0.962441	1	1	1	0.934066	0.885714	0.900901	0.980456	0.923077	0.964646	0.928251	1	1	1	0.928571	0.989796	0.914894	0.983051	0.97193	0.984375
chr21	45380513	45380660	+	ENSG00000160216	AGPAT3	1-acylglycerol-3-phosphate O-acyltransferase 3	0	0.1	0.0188679	0.047541	0	0.005	0.0285714	0.04	0.0588235	0.0666667	0.0149254	0.047619	0	0	0.0588235	0.375	0.147541	0.125	0.0793651	0	0	0	0.0526316	0.025641	0	0	0.290323	0.116279	0.555556	0	0	0.0188679	0.2	0.333333	0.0909091	0.0967742	0.0348259	0.0225564
chr2	74600055	74600075	-	ENSG00000204843	DCTN1	dynactin subunit 1	0	0.1	0.0204082	0.0578947	0	0.005	0.0146341	0.0243902	0.0756303	0.011236	0.824885	0.672727	0.0434783	0	0.0742857	0.0677966	0.739837	0.6	0.0819672	0.0196078	0	0	0.114754	0.148936	0	0	0.0299401	0.0204082	0.0419162	0.117647	0.768293	0.531915	0.165049	0.157895	0.214286	0.123288	0	0
chr8	38677040	38678153	+	ENSG00000147526	TACC1	transforming acidic coiled-coil containing protein 1	0.9	0.6	0.0207921	0.0470588	0	0.005	0.647059	0.691824	0.923077	0.896552	0.917241	0.930233	0.875	0.920792	0.902439	0.90604	0.943662	0.915254	0.883495	0.622642	0.886792	0.875	0.939623	0.939394	0.859375	0.830508	0.88785	0.816327	0.925926	0.881279	0.666667	0	0.896552	0.955056	0.827586	0.939394	0.992509	1
chr14	91671050	91671169	+	ENSG00000133943	C14orf159	chromosome 14 open reading frame 159	1	0.9	0.0208333	0.0232877	0	0.005	1	1	0.943128	0.873786	0.916318	0.930233	0.854545	0.768293	1	1	0.964232	0.964989	0.960114	0.967742	1	1	1	0.745455	1	1	0.946188	0.979167	0.902344	0.910569	0.906524	0.970631	0.935484	0.964706	0.957265	1	0.876712	0.877551
chr2	228207461	228207535	+	ENSG00000168958	MFF	mitochondrial fission factor	0.1	0.2	0.0209677	0.034714	0	0.005	0.047619	0.0663616	0.128386	0.224	0.102919	0.15534	0.19457	0.203438	0.0518697	0.0510397	0.529865	0.651226	0.11054	0.176	0.103261	0.119454	0.106017	0.102703	0.0612245	0.128978	0.107969	0.157051	0.106101	0.0979133	0.736842	0.778203	0.078064	0.0842697	0.174393	0.234714	0.120968	0.0681319
chr7	540068	540136	-	ENSG00000197461	PDGFA	platelet derived growth factor subunit A	0	0.1	0.0217391	0.0325301	0	0.005	0	0	0.155556	0.13089	0	0	0.102041	0.0634921	0.0420168	0.00917431	0	0.0196078	0.411765	0.355705	0.142857	0.666667	0.103614	0.0780856	0.0422535	0.0434783	0.0857143	0.1	0.343511	0.251613	0.13253	0.150685	0	0.0217391	0.0144928	0.0537634	NA	NA
chr3	43331232	43331281	+	ENSG00000163788	SNRK	SNF related kinase	0	0.2	0.0224719	0.0195122	0	0.005	0.142857	0.197531	0.3	0.219512	0.375	0.0857143	0.0857143	0.0416667	0.255814	0.0566038	0.208333	0.217391	0.333333	0	0	0	0.0166667	0.0224719	0	0	0.16	0.190476	0	0	0	0	0.1	0.0526316	0.257143	0.353535	0.28	0.178947
chr2	32108455	32108531	-	ENSG00000162959	MEMO1	mediator of cell motility 1	0.9	0.8	0.022905	0.0192982	0	0.005	0.897436	0.886179	0.892473	0.897059	0.596899	0.446429	0.954545	0.877095	0.775281	0.794393	0.911864	0.920398	0.811111	0.669421	0.892377	0.931034	0.870968	0.608696	0.824561	0.875	0.910314	0.927536	0.790323	0.896104	0.908745	0.989583	0.791045	0.810409	0.839695	0.777778	0.923858	0.780702
chr17	42266779	42266956	+	ENSG00000168591	TMUB2	transmembrane and ubiquitin like domain containing 2	0.9	0.6	0.0230769	0.0264706	0	0.005	0.968254	0.959184	0.915493	0.917808	0.931034	0.904762	0.876923	0.916667	1	0.848485	0.714286	0.923077	0.636364	0.886792	1	0.733333	0.552239	0.875	0.611111	0.84375	0.830986	0.929412	0.573529	0.901235	0.918367	1	0.884058	0.836364	1	1	0.909091	1
chr8	48641495	48641609	+	ENSG00000164808	SPIDR	scaffolding protein involved in DNA repair	1	0.8	0.0232558	0.047619	0	0.005	0.757576	0.692308	0.976744	0.914286	0.879699	0.925926	1	1	1	1	0.647059	0.862069	0.972222	0.876923	0.75	1	0.633803	0.728814	0.808	0.942029	0.969072	0.909548	0.984	1	1	1	0.88015	1	0.813953	0.788618	0.896552	0.752381
chr1	144866592	144866723	-	ENSG00000178104	PDE4DIP	phosphodiesterase 4D interacting protein	1	0.8	0.0246914	0.0412698	0	0.005	1	1	0.733333	1	0.669291	0.857143	0.915493	0.936508	0.575758	0.777778	0.930925	0.97955	0.876543	0.84127	0.933333	0.846154	0.473684	1	0.752577	0.774194	0.764706	1	1	1	0.956397	0.96511	0.818182	0.975309	0.875	0.975524	1	0.846154
chr9	33956077	33956144	-	ENSG00000137073	UBAP2	ubiquitin associated protein 2	1	0.8	0.025974	0.05	0	0.005	0.731343	0.487179	0.705882	0.781818	0.631579	1	0.764706	1	0.72093	1	0.876543	0.803922	0.967213	0.952381	1	0.555556	0.724138	0.75	0	1	0.826087	0.974026	1	0.933333	1	1	0.911111	0.883721	0.735849	0.830508	1	1
chr9	127055128	127055292	+	ENSG00000119408	NEK6	NIMA related kinase 6	0	0.2	0.027027	0.0372093	0	0.005	0	0	0.333333	0.166667	0.2	0	0.25	0.0909091	0	0	1	NA	0.272727	1	0.0126582	0.0909091	0.04	0	0.189873	0.162791	0.2	0.0909091	0.125	0	NA	NA	0.142857	1	0.272727	0	0.027027	0.142857
chr1	2117443	2117688	-	ENSG00000162585	FAAP20	Fanconi anemia core complex associated protein 20	0	0.2	0.0275229	0.0148148	0	0.005	0	0.157895	0.0967742	0	0.2	0.272727	0	0	0.25	0.571429	0.125	0.5	0.0714286	0.2	0	NA	0	0.185185	0.0275229	0	0.208791	0.205882	0.0886076	0.0243902	0	0	0.142857	0.238095	0.0285714	0.111111	0.05	0.8
chrX	55753740	55753823	+	ENSG00000083750	RRAGB	Ras related GTP binding B	0	0.2	0.0280374	0.0484848	0	0.005	0.2	0	0.125	0.0666667	0.793103	0.906542	0.0222222	0.0344828	0.405405	0.148148	0.727273	0.25	0.333333	0.148148	0.222222	0	0	0.363636	0	0	0.122449	0.151515	0.0280374	0	0	0	0.162162	0.285714	0.221053	0.161765	NA	0
chr22	42997976	42998062	-	ENSG00000100227	POLDIP3	DNA polymerase delta interacting protein 3	1	0.9	0.028169	0.0276596	0	0.005	0.880952	0.87234	0.882353	0.863636	0.656566	0.652893	0.948387	1	0.951417	0.978723	1	0.977273	0.969466	0.895652	0.971831	0.958333	0.710407	0.846154	0.941423	0.986486	0.922953	0.955056	0.965909	1	0.913462	0.757225	0.988785	0.99458	0.834983	0.807531	0.994638	1
chr19	39948934	39948945	+	ENSG00000196235	SUPT5H	SPT5 homolog, DSIF elongation factor subunit	1	0.9	0.0285714	0.0492537	0	0.005	0.935484	0.896552	1	1	0.204819	0.12426	0.882353	1	0.961039	1	0.941176	0.714286	0.850746	0.571429	1	0.866667	0.971429	1	0.822222	0.714286	0.926829	0.878049	1	1	1	1	0.947598	0.814815	0.776786	0.758065	0.878788	0.741935
chr20	47782534	47782822	-	ENSG00000124214	STAU1	staufen double-stranded RNA binding protein 1	0.1	0.3	0.0295775	0.0165775	0	0.005	0.0916031	0.0673077	0.148936	0.0549451	0.321429	0.308271	0.0704225	0.111111	0.118012	0.122951	0.371179	0.373913	0.078125	0.0517241	0.136095	0.122807	0.316176	0.13253	0.0946502	0.0526316	0.0983051	0.0643777	0.173913	0.141732	0.455782	0.348837	0.227941	0.283422	0.111111	0.0704225	0.182609	0.155556
chr4	145985724	145985844	-	ENSG00000164162	ANAPC10	anaphase promoting complex subunit 10	1	0.8	0.0298507	0.0352941	0	0.005	0.862069	1	0.893805	0.873684	0.913043	0.644444	0.704348	0.653061	1	0.931034	0.920792	1	1	0.916667	0.820513	1	0.970149	0.781513	1	0.835294	0.955882	0.947368	0.827586	0.931973	0.744681	0.515152	1	0.980952	0.986207	1	0.897143	0.782946
chr16	56673176	56673241	+	ENSG00000205362	MT1A	metallothionein 1A	1	0.9	0.0298507	0.0428571	0	0.005	0.857143	0.764706	0.815789	0.681818	0.884615	0.783784	1	1	0.970149	1	0.9	0.914894	0.960591	0.944251	0.975865	0.918467	0.964286	0.887086	0.993808	0.90625	1	1	0.963636	0.865169	1	0.608696	0.714286	0.608696	1	0.923077	NA	NA
chr20	1436359	1436364	-	ENSG00000088833	NSFL1C	NSFL1 cofactor	0	0.1	0.0301508	0.0403509	0	0.005	0.04	0.0301508	0.110465	0	0.173913	0.0697674	0.0498534	0.00840336	0.118541	0.0549451	0.52381	0.170732	0.0160428	0.00653595	0	0	0.0497738	0	0.0650888	0.0322581	0.0692521	0.0487805	0.328358	0.22314	0.355705	0.140351	0.0257235	0.031185	0.0728972	0.0432277	0	0
chr2	210880928	210880981	+	ENSG00000197713	RPE	ribulose-5-phosphate-3-epimerase	0	0.1	0.030303	0.0384615	0	0.005	0.235294	0.3	0.259259	0.208333	0.619048	0.407407	0.0987654	0.138462	0.254545	0.0294118	0.103448	0.0980392	0.0280374	0	0.0333333	0.0461538	0.0769231	0.169231	0	0	0.0192308	0.031746	0.0220588	0.0273224	0	0	0.103448	0.030303	0.0702703	0.0434783	0.0973451	0.137725
chr9	125999109	125999245	-	ENSG00000165209	STRBP	spermatid perinuclear RNA binding protein	0	0.1	0.030303	0.0917808	0	0.005	0	0	0	0	0	0.0625	0	0	0.0612245	0.25	0.130435	0.2	0.212121	0.030303	0	0	0.0714286	0.142857	0.36	0.6	0.0454545	0.142857	0.285714	0.263158	0	NA	0.191781	0.193548	0.130435	0.121212	0.294118	0.321429
chr4	106359107	106359193	-	ENSG00000138777	PPA2	pyrophosphatase (inorganic) 2	1	0.8	0.0306748	0.0250804	0	0.005	0.909091	0.950495	0.963768	0.976378	0.77492	0.835749	0.982808	0.981707	0.945205	0.962791	0.705341	0.650943	0.905759	0.902439	1	0.989556	0.8125	0.846743	1	1	0.994334	0.978648	0.901328	0.912664	0.581818	0.788235	0.969325	0.969925	0.944732	0.923387	0.968254	0.873112
chr8	86131465	86131592	-	ENSG00000176731	C8orf59	chromosome 8 open reading frame 59	0	0.2	0.0311111	0.0484342	0	0.005	0.0311111	0.0136986	0.188034	0.151079	0.415584	0.352113	0.0854701	0.0689655	0.113208	0.0744337	0.0566038	0.00526316	0.333333	0.337931	0.311927	0.313916	0.236975	0.248434	0.011236	0	0.19898	0.19573	0.0236613	0.0101892	0.0179211	0	0.0504451	0.0173913	0.428571	0.378049	0.0378619	0.0152091
chr4	13371495	13371589	-	ENSG00000157869	RAB28	RAB28, member RAS oncogene family	0.1	0.2	0.0312169	0.0392638	0	0.005	0.0735294	0.117241	0.102041	0.0561798	0.0179211	0.0142857	0.0896552	0.185841	0.141361	0.129252	0.239264	0.257732	0.274194	0.225806	0.0909091	0.333333	0.115702	0.162602	0.0687831	0	0.195312	0.137778	0	0.0163934	0.221053	0	0.479029	0.597222	0.0931677	0.0923077	0.0482759	0.108108
chr11	47348289	47348358	+	ENSG00000110514	MADD	MAP kinase activating death domain	1	0.9	0.0314961	0.0333333	0	0.005	0.830508	0.866667	0.889908	0.8	0.44086	0.418367	1	0.944444	0.873418	0.786667	0.968504	0.978723	1	1	0.955556	0.891892	0.932203	0.915493	0.925926	1	0.891892	1	1	1	0.222222	0.376623	0.945017	0.985075	1	0.830986	0.834983	0.866667
chrX	148692970	148693146	-	ENSG00000155984	TMEM185A	transmembrane protein 185A	1	0.8	0.031746	0.0240741	0	0.005	0.936508	0.906977	0.694118	0.709677	1	0.975904	1	0.925	0.815603	0.9	0.916667	0.909091	0.807229	0.584416	1	1	1	1	0.820513	1	0.824074	0.712871	0.826667	0.826087	1	1	0.938144	0.968254	0.89011	0.863946	0.901961	0.780488
chr12	49500328	49500529	-	ENSG00000139636	LMBR1L	limb development membrane protein 1 like	0	0.3	0.0322581	0.0272727	0	0.005	0.04	0.272727	0.0222222	0.0434783	0.111111	0.0909091	0.025641	0	0	0	0	0.272727	0.3	0.25	0	NA	0.101124	0.220339	0.104167	0.125	0.0243902	0.047619	0.0588235	0.298246	0.26087	0.310345	0	0.0322581	0.151515	0.2	0.0505051	0
chr9	124043748	124043840	+	ENSG00000148180	GSN	gelsolin	1	0.8	0.0322581	0.0313253	0	0.005	0.770701	0.909091	0.730337	0.831325	0.819095	0.947368	0.614035	0.787234	0.93865	0.982759	0.853107	0.840708	0.732283	0.976471	0.6	1	0.926174	0.967347	0.942149	0.988095	0.821138	0.975	0.97913	0.990971	0.619835	0.967742	0.751938	0.917808	0.660377	1	1	0.987578
chr1	160231075	160231148	-	ENSG00000132716	DCAF8	DDB1 and CUL4 associated factor 8	0.5	0.6	0.0324675	0.0382979	0	0.005	0.502392	0.421053	0.538462	0.495327	0.581818	0.619835	0.5	0.57265	0.364583	0.470588	0.628866	0.6	0.548387	0.505882	0.638298	0.315789	0.725	0.671642	0.804878	0.686747	0.581081	0.530303	0.61809	0.556962	0.467532	0.48072	0.47619	0.513514	0.50152	0.435897	0.647059	0.818182
chrX	48752635	48752784	-	ENSG00000126768	TIMM17B	translocase of inner mitochondrial membrane 17B	0.1	0.4	0.0333333	0.0451613	0	0.005	0.526882	0.371429	0.46087	0.389313	0.52	0.392405	0.58209	0.372549	0.255814	0.091954	0.157534	0.173913	0.103448	0.0851064	0.163265	0.0666667	0.101754	0.10757	0.0806452	0.125926	0.274336	0.22	0.114155	0.0978261	0.0876404	0.161972	0.354839	0.298701	0.461883	0.333333	0.159091	0.167347
chrX	71710779	71710856	-	ENSG00000147099	HDAC8	histone deacetylase 8	1	0.8	0.0338983	0.0271605	0	0.005	1	0.794872	1	0.906977	0.927273	0.8	0.684211	0.647059	0.914894	1	0.967213	0.959184	0.848101	0.966102	0.6	0.705882	0.95122	1	0.647059	0.384615	0.807229	0.686747	0.84	1	1	1	0.968254	0.959184	0.969231	0.939394	0.792	0.82716
chr1	245005246	245005360	+	ENSG00000203667	COX20	COX20, cytochrome c oxidase assembly factor	0.6	0.7	0.0340426	0.0435897	0	0.005	0.571429	0.646409	0.560606	0.522936	0.659193	0.633508	0.635071	0.546798	0.633712	0.584507	0.522034	0.641577	0.446894	0.487179	0.74359	0.769912	0.742424	0.761468	0.603896	0.40146	0.565574	0.624714	0.649175	0.581761	0.722222	0.567568	0.684783	0.593466	0.575377	0.565957	0.511905	0.686747
chr21	17222096	17222191	+	ENSG00000155313	USP25	ubiquitin specific peptidase 25	0	0.3	0.0340909	0.0304348	0	0.005	0.102439	0.0718954	0.100271	0.11588	0.0736842	0.0512821	0.063197	0.0892857	0	0	0.261905	0.303704	0	0.0185874	0	0	0.0816327	0.0362694	0	0	0.0498688	0.113402	0.0808081	0.0340909	0.31524	0.410468	0.0158172	0.0243902	0.269565	0.286957	0.0366972	0.0620155
chr14	21161706	21161809	+	ENSG00000181784	RNASE4	ribonuclease A family member 4	0.3	0.2	0.0351351	0.0290283	0	0.005	0.260952	0.27	0.224138	0.258824	0.3125	0.333333	0.183333	0.170213	0.29087	0.264865	0.135135	0.242424	0.28	0.309091	0.706827	0.576978	0.289967	0.170972	0.306072	0.214188	0.153558	0.191223	0.249686	0.175312	0.25	0.278008	0.349398	0.181102	0.132743	0.131783	0.402597	0.302326
chr12	6786333	6786425	-	ENSG00000126746	ZNF384	zinc finger protein 384	0.1	0.2	0.0358025	0.0195122	0	0.005	0.135802	0.166667	0.15942	0.191919	0.6	0.521739	0.265306	0.123596	0.128205	0.121951	0.333333	0.151515	0.142857	0.107143	0.0810811	0.142857	0.146667	0.185185	0.126437	0.039548	0.0810811	0.203252	0.20354	0.0689655	0.294118	0.227273	0.103448	0.165714	0.219512	0.157143	0.1	0.0288462
chr2	145182363	145182434	-	ENSG00000169554	ZEB2	zinc finger E-box binding homeobox 2	0.9	0.7	0.0360544	0.0142857	0	0.005	0.877934	0.776471	0.957447	0.906542	0.616099	0.701961	0.863946	0.941748	0.813953	0.892473	0.901639	0.863636	0.692308	1	0.809524	0.692308	0.798319	0.714286	0.866667	0.801802	0.947598	0.880342	0.745455	0.916667	0.428571	0.153846	0.883212	0.934783	1	1	0.960265	0.911628
chr6	3119519	3119746	+	ENSG00000137274	BPHL	biphenyl hydrolase like	0	0.2	0.037037	0.0222222	0	0.005	0.222222	0.210526	0	0.3	0.2	0.176471	0.294118	0.0980392	0	0	0.0588235	0.0769231	0.047619	0	0.037037	0.111111	0.304348	0.217391	0	0	0.285714	0	0.2	0.5	NA	NA	0.0833333	0.0222222	0.0909091	0	0.692308	NA
chr2	97281229	97281281	-	ENSG00000114982	KANSL3	KAT8 regulatory NSL complex subunit 3	0	0.1	0.037037	0.0456311	0	0.005	0.037037	0.0625	0.103448	0.0666667	0.222222	0.111111	0.0588235	0.04	0.0769231	0.157895	0.0526316	0.030303	0.0731707	0	0.166667	0.0434783	0.09375	0	0	0	0.44	0.207547	0.313433	0.145631	0	0.04	0.0285714	0.0153846	0.354839	0.130435	0	0
chr1	46072993	46074009	+	ENSG00000132780	NASP	nuclear autoantigenic sperm protein	0.1	0.3	0.039759	0.0448276	0	0.005	0.0960854	0.20904	0.0301205	0.0666667	0.236749	0.268293	0.0592105	0.0746269	0.191136	0.250704	0.333333	0.421875	0.060241	0.0510204	0.0708661	0.0666667	0.597561	0.681818	0.0381679	0	0.0711409	0.0884615	0.257143	0.434783	0.344828	0.584906	0.297055	0.246776	0.132673	0.130233	0.0670927	0
chr2	108999549	108999675	+	ENSG00000198075	SULT1C4	sulfotransferase family 1C member 4	0.1	0.2	0.0404762	0.05	0	0.005	0.0333333	0.106383	0.25	0.354839	0.0666667	0.0882353	0.0714286	0.2	0	0	0.128205	0.25	0.4	0.225806	0	NA	0.078125	0.0655738	0.454545	0.2	0.0595238	0.133333	0	0	NA	NA	0.2	0.181818	0.166667	0.321429	NA	NA
chr5	141354369	141354520	+	ENSG00000013561	RNF14	ring finger protein 14	0.8	0.7	0.0409639	0.05	0	0.005	0.915152	0.801653	0.679487	0.65	0.759036	0.64467	0.888594	0.830409	0.693252	0.594595	0.678161	0.655462	0.813333	0.855932	0.833333	0.765957	0.615385	0.536232	0.450549	0.764706	0.944272	0.901786	0.697959	0.954887	1	0.787879	0.836538	0.842105	0.867769	0.819512	0.747573	0.810345
chr12	121660750	121660846	+	ENSG00000135124	P2RX4	purinergic receptor P2X 4	0.9	0.6	0.0411765	0.0140351	0	0.005	1	1	0.90625	0.971429	0.614035	1	1	1	0.837838	0.862069	0.769231	0.8	0.866667	1	0.898305	0.941176	0.747368	0.803922	0.76087	0.863636	0.932886	0.974684	0.606557	0.685714	1	1	0.813333	0.890909	0.92	1	0.927007	0.9
chr17	40720488	40720577	+	ENSG00000108788	MLX	MLX, MAX dimerization protein	1	0.7	0.0416667	0.0370787	0	0.005	0.587629	0.511628	0.688889	0.723077	0.529412	1	0.731343	0.846154	1	1	0.980198	0.932773	1	1	0.830986	0.958333	0.788618	0.938776	0.865385	1	0.662921	1	1	1	0.817797	0.735016	0.890909	0.784615	0.8	0.736264	0.955056	0.937888
chr1	26774050	26774151	+	ENSG00000117682	DHDDS	dehydrodolichyl diphosphate synthase subunit	0.9	0.8	0.042029	0.0222222	0	0.005	0.909548	0.903448	1	0.954023	0.861386	0.954545	0.959124	0.968379	0.777778	0.804878	0.876923	0.72	0.893939	0.92	0.942029	1	0.846154	0.78125	0.652174	1	0.885463	0.794118	0.891304	0.9375	0.72973	1	1	1	0.942029	0.961538	0.758621	0.254237
chr17	79851428	79851490	+	ENSG00000141552	ANAPC11	anaphase promoting complex subunit 11	0.6	0.7	0.0421053	0.0320574	0	0.005	0.597701	0.654545	0.419913	0.445205	0.615385	0.764706	0.61658	0.625	0.642105	0.552	0.891068	0.801136	0.537634	0.552941	0.606061	0.64977	0.70696	0.632353	0.708185	0.585635	0.539474	0.582418	0.819767	0.71831	0.787546	0.922747	0.688474	0.732057	0.50641	0.60262	0.567347	0.701961
chr1	31791014	31791083	+	ENSG00000121766	ZCCHC17	zinc finger CCHC-type containing 17	0	0.4	0.042654	0.0695652	0	0.005	0.393939	0.6	0.604167	0.350649	0.469565	0.315508	0.233333	0.354839	0.0491803	0.0333333	0.0825688	0.0277778	0	0.04	0	0.105263	0.0416667	0.046875	0.0223642	0.042654	0.0625	0	0.0202429	0.0532544	0.0769231	0	0.435407	0.268722	0.327103	0.244898	0.113402	0.194969
chr15	63579623	63579745	+	ENSG00000138613	APH1B	aph-1 homolog B, gamma-secretase subunit	1	0.7	0.0430108	0.0472222	0	0.005	0.909091	0.864407	0.683168	0.717647	0.967742	1	1	0.829787	0.833333	0.73913	0.73913	0.85	1	1	0.857143	1	0.535714	0.68	0.652778	0.494505	0.956989	0.915493	1	1	1	0.317073	0.855596	0.898917	0.94012	0.84252	0.96139	0.851528
chr18	32870974	32871196	+	ENSG00000118267	ZNF271	zinc finger protein 271	0.6	0.7	0.0431818	0.0448071	0	0.005	0.675556	0.640678	0.744807	0.620553	0.63	0.486726	0.700893	0.587021	0.712551	0.56229	0.68932	0.692308	0.767956	0.54491	0.872611	0.885057	0.556818	0.48	0.730159	0.582609	0.54386	0.573222	0.532468	0.571429	0.763636	0.546296	0.797688	0.735683	0.699499	0.628647	0.562753	0.351852
chr20	33509133	33509265	+	ENSG00000131069	ACSS2	acyl-CoA synthetase short-chain family member 2	1	0.8	0.0432432	0.0393162	0	0.005	0.956757	1	0.760684	0.848101	0.606557	0.5	0.967213	0.978182	1	0.933333	0.948387	0.955056	0.978495	1	0.990338	1	0.526718	0.413043	0.841808	0.8	0.841584	0.821429	0.832168	0.923077	0.951036	0.836449	0.886364	0.909091	0.949367	0.956044	1	1
chr17	18238873	18238989	-	ENSG00000176974	SHMT1	serine hydroxymethyltransferase 1	0.8	1	0.0439024	0	0	0.005	0.75	0.793103	0.671233	0.757576	0.846154	1	0.759563	0.823129	0.811321	0.756098	0.793103	1	0.77027	0.819095	0.87292	0.876652	0.888889	1	0.608696	0.764706	0.963636	0.944444	0.645833	0.870968	0.633333	0.532468	0.903226	0.89011	0.794286	0.852941	0.72093	1
chr2	144728220	144728329	-	ENSG00000121964	GTDC1	glycosyltransferase like domain containing 1	0.9	0.8	0.0441441	0.012766	0	0.005	0.862069	0.867925	1	1	0.766423	0.830986	0.907895	0.931034	0.967213	1	0.87234	0.794872	0.858824	0.904762	1	1	1	1	0.605634	0.660377	0.849765	0.876712	1	1	0.612903	0.333333	1	0.865546	0.855856	0.787234	0.890909	0.788235
chr7	79084202	79084323	+	ENSG00000234456	MAGI2-AS3	MAGI2 antisense RNA 3	1	0.8	0.0444444	0.05	0	0.005	0.651163	0.688889	0.947368	0.955556	0.853659	0.958333	0.729323	0.886525	1	1	0.911111	0.891473	0.959184	0.926606	0.555556	0.818182	0.875	0.842105	1	1	0.849057	0.907895	0.75	0.951807	1	1	0.971831	0.927711	0.936842	0.90099	NA	1
chr11	77813920	77813994	-	ENSG00000159063	ALG8	ALG8, alpha-1,3-glucosyltransferase	0.1	0.3	0.0444444	0.021519	0	0.005	0.123288	0.0547945	0.186047	0.2	0.306122	0.37037	0.120253	0.0536585	0.032967	0.225806	0.0967742	0.0333333	0.111111	0.091954	0.0555556	0.019802	0.0724638	0.111111	0.278481	0.187879	0.185455	0.333333	0.278261	0.164062	0.52381	0.255814	0.135043	0.19883	0.160494	0.141243	0.121951	0.300971
chr22	30682252	30682365	-	ENSG00000099992	TBC1D10A	TBC1 domain family member 10A	1	0.8	0.0454545	0.0465753	0	0.005	1	1	0.890909	0.828571	0.869565	1	0.886792	1	0.777778	0.578947	1	0.833333	0.961905	0.914286	1	1	0.585366	0.72093	0.707317	0.894737	0.827586	0.666667	0.823529	0.893333	1	1	0.753425	0.75	0.898305	0.954545	0.818182	0.666667
chr1	227239582	227239686	-	ENSG00000143776	CDC42BPA	CDC42 binding protein kinase alpha	0	0.2	0.0454545	0.0196721	0	0.005	0.363636	0.216	0.37931	0.285714	0.180328	0.2	0.0344828	0.191011	0	0	0.112903	0.0625	0.0666667	0	0.2	0.555556	0.0649351	0.1	0.0333333	0.172414	0.0689655	0.0144928	0.025641	0.0408163	NA	NA	0.355556	0.179856	0.0454545	0.0181818	NA	NA
chr19	18854918	18854965	+	ENSG00000105662	CRTC1	CREB regulated transcription coactivator 1	0.1	0.3	0.0454545	0.0333333	0	0.005	0.0310559	0.0344828	0.0927835	0.106383	0.282051	0.272727	0.0731707	0.0769231	0.222222	0.172414	0.185185	0.111111	0.0666667	0	0	0.333333	0	0	0.0322581	0	0.113772	0.0612245	0.357143	0.272727	0.416667	0.666667	0.23741	0.266667	0.204969	0.122449	0.0545455	0.142857
chr7	102732924	102733100	+	ENSG00000170632	ARMC10	armadillo repeat containing 10	0.7	0.8	0.0457045	0.0461538	0	0.005	0.82069	0.846154	0.734043	0.6	0.828571	0.853107	0.826087	0.865169	0.74269	0.691358	0.75	0.652174	0.750779	0.730769	0.714286	0.776536	0.909434	0.858491	0.417722	0.602339	0.716621	0.745704	0.719439	0.774194	0.865672	1	0.798507	0.831683	0.704036	0.725118	0.677419	0.569343
chr21	38462533	38462586	+	ENSG00000182670	TTC3	tetratricopeptide repeat domain 3	0.9	0.7	0.0459459	0.0181818	0	0.005	0.961905	0.961538	0.95	0.714286	0.889655	0.830508	0.845304	0.976471	0.945946	0.794872	0.942857	0.928571	0.681818	0.736842	0.666667	0.428571	1	0.69697	1	0.833333	0.867925	0.951807	0.921569	0.923077	0.923077	0.8	0.952941	0.939394	0.824324	0.945205	0.94186	0.772727
chr2	30371111	30371407	+	ENSG00000119801	YPEL5	yippee like 5	0.1	0.3	0.0459459	0.041573	0	0.005	0.0393013	0.0247525	0.0540541	0	0.016	0.0962963	0.126316	0.0526316	0.162162	0.0857143	0.106145	0.103896	0.0592334	0.115789	0.0384615	0.0344828	0.295938	0.157143	0.445783	0.255255	0.142857	0.0215827	0.166667	0.154229	0.0769231	0.258427	0.576531	0.385321	0.0530973	0.0263158	0.056	0.0111857
chr1	113247722	113248874	-	ENSG00000155366	RHOC	ras homolog family member C	0.9	0.7	0.0459459	0.0460317	0	0.005	0.9	0.818182	0.877551	0.797101	1	1	0.767442	0.692308	0.586207	0.552632	0.898734	0.884058	0.886792	0.922078	1	0.846154	0.875648	0.889831	1	0.945946	0.746032	0.727273	0.907834	0.869565	1	1	0.588235	0.382353	0.681818	0.653333	1	1
chr14	94855156	94855347	-	ENSG00000197249	SERPINA1	serpin family A member 1	0	0.2	0.0461538	0.0372093	0	0.005	0.162791	0.166667	0.3	0	0	0	0.0857143	0	0.25	0.363636	0	0.047619	0.106796	0.0243902	0.202208	0.171096	0.204748	0.114241	0.426087	0.515789	0.0909091	0	0.119048	0.0491803	NA	NA	0.191489	0.0461538	0	0	0.110034	0.102767
[truncated: 1,710 more rows]
